# Supplementary material for: Circ-0000197 derived from porcine milk small extracellular vesicles promotes intestinal barrier function by sponging miR-429
Source: J Anim Sci Biotechnol. 2025 Jun 25;16:89. doi: 10.1186/s40104-025-01218-5 (PMC12188651; doi:10.1186/s40104-025-01218-5)
Supplement: Supplementary file 2 — Supplementary Material 2: Table S2 starBase database. [file 40104_2025_1218_MOESM2_ESM.xls]

## Sheet: 40104_2025_1218_MOESM2_ESM-revi
starBase database was used to predict the target gene of miR-429
#please cite:
#Zhou KR, Liu S, Li B, Liu SR, Zheng WJ, Cai L, et al. An encyclopedia of RNA interactomes in ENCORI.
#Li JH, et al.starBase v2.0: decoding miRNA-ceRNA, miRNA-ncRNA and protein-RNA interaction networks from large-scale CLIP-Seq data , Nucleic Acids Res. 2014 Jan;42:D92-7.
#Please note that the genomic locous are in 1-base (not bed format)
miRNAid	miRNAname	geneID	geneName	geneType	chromosome	narrowStart	narrowEnd	broadStart	broadEnd	strand	clipExpNum	degraExpNum	RBP	PITA	RNA22	miRmap	microT	miRanda	PicTar	TargetScan	TDMDScore	phyloP
MIMAT0001537	mmu-miR-429-3p	ENSMUSG00000025939	Ube2w	protein_coding	chr1	16571054	16571060	16571053	16571081	-	2	0	Ago2	1	0	0	1	1	1	0	1.3958	3.55
MIMAT0001537	mmu-miR-429-3p	ENSMUSG00000026158	Ogfrl1	protein_coding	chr1	23367416	23367421	23367416	23367421	-	0	0	NA	1	0	1	0	0	0	0	0.3049	0.75
MIMAT0001537	mmu-miR-429-3p	ENSMUSG00000026158	Ogfrl1	protein_coding	chr1	23368664	23368669	23368664	23368669	-	0	0	NA	1	0	1	0	0	0	0	0.5414	0
MIMAT0001537	mmu-miR-429-3p	ENSMUSG00000026158	Ogfrl1	protein_coding	chr1	23368745	23368751	23368745	23368751	-	0	0	NA	1	0	1	0	0	0	0	0.9467	0.022
MIMAT0001537	mmu-miR-429-3p	ENSMUSG00000026158	Ogfrl1	protein_coding	chr1	23369076	23369082	23369075	23369096	-	1	0	Ago2	1	0	1	0	1	0	0	0.214	-0.209
MIMAT0001537	mmu-miR-429-3p	ENSMUSG00000026155	Smap1	protein_coding	chr1	23845668	23845673	23845668	23845673	-	4	0	Ago2	1	0	0	0	0	0	0	0.4024	3.431
MIMAT0001537	mmu-miR-429-3p	ENSMUSG00000026153	Fam135a	protein_coding	chr1	24011939	24011946	24011939	24011946	-	0	0	NA	1	0	0	0	0	0	0	1.5055	1.513
MIMAT0001537	mmu-miR-429-3p	ENSMUSG00000026153	Fam135a	protein_coding	chr1	24012045	24012050	24012045	24012050	-	1	0	Ago2	1	0	0	0	0	0	0	0.4169	1.419
MIMAT0001537	mmu-miR-429-3p	ENSMUSG00000042197	Zfp451	protein_coding	chr1	33794833	33794839	33794832	33794860	-	0	0	NA	0	1	1	1	0	0	0	1.0854	-0.173
MIMAT0001537	mmu-miR-429-3p	ENSMUSG00000042197	Zfp451	protein_coding	chr1	33799285	33799291	33799284	33799312	-	2	0	Ago1-4	0	0	1	1	0	0	0	1.2061	0.049
MIMAT0001537	mmu-miR-429-3p	ENSMUSG00000042197	Zfp451	protein_coding	chr1	33799293	33799298	33799292	33799320	-	2	0	Ago1-4	0	0	1	1	0	0	0	1.1364	0.152
MIMAT0001537	mmu-miR-429-3p	ENSMUSG00000042197	Zfp451	protein_coding	chr1	33799533	33799538	33799532	33799560	-	2	0	Ago2	0	0	1	1	0	0	0	0.7994	0.844
MIMAT0001537	mmu-miR-429-3p	ENSMUSG00000042197	Zfp451	protein_coding	chr1	33801904	33801910	33801903	33801931	-	0	0	NA	0	0	1	1	0	0	0	1.2328	0.772
MIMAT0001537	mmu-miR-429-3p	ENSMUSG00000042197	Zfp451	protein_coding	chr1	33802305	33802333	33802305	33802333	-	0	0	NA	0	0	0	1	0	0	0	1.1419	1.634
MIMAT0001537	mmu-miR-429-3p	ENSMUSG00000037503	Fam168b	protein_coding	chr1	34814152	34814157	34814151	34814179	-	3	0	Ago2	1	0	0	1	0	0	0	0.848	1.343
MIMAT0001537	mmu-miR-429-3p	ENSMUSG00000037503	Fam168b	protein_coding	chr1	34814608	34814613	34814607	34814635	-	0	0	NA	1	0	0	1	0	0	0	0.7539	-0.346
MIMAT0001537	mmu-miR-429-3p	ENSMUSG00000037503	Fam168b	protein_coding	chr1	34814875	34814881	34814874	34814902	-	1	0	Ago2	1	0	0	1	1	0	0	0.9734	0.246
MIMAT0001537	mmu-miR-429-3p	ENSMUSG00000037503	Fam168b	protein_coding	chr1	34817162	34817167	34817161	34817189	-	6	0	Ago1-4,Ago2	1	0	0	1	0	1	0	0.5846	3.89
MIMAT0001537	mmu-miR-429-3p	ENSMUSG00000026121	Sema4c	protein_coding	chr1	36548691	36548696	36548690	36548711	-	4	0	Ago2	1	0	0	0	1	0	0	-0.2412	2.649
MIMAT0001537	mmu-miR-429-3p	ENSMUSG00000048814	Lonrf2	protein_coding	chr1	38797381	38797387	38797380	38797401	-	1	0	Ago1-4	1	0	0	0	1	0	0	0.6297	-0.282
MIMAT0001537	mmu-miR-429-3p	ENSMUSG00000025986	Slc39a10	protein_coding	chr1	46808027	46808033	46808026	46808045	-	0	0	NA	1	0	0	0	1	0	0	1.3425	2.073
MIMAT0001537	mmu-miR-429-3p	ENSMUSG00000025986	Slc39a10	protein_coding	chr1	46808049	46808054	46808049	46808054	-	1	0	Ago2	1	0	0	0	0	0	0	0.6566	2.022
MIMAT0001537	mmu-miR-429-3p	ENSMUSG00000026103	Gls	protein_coding	chr1	52163532	52163537	52163532	52163537	-	0	0	NA	1	0	0	0	0	0	0	0.7583	1.76
MIMAT0001537	mmu-miR-429-3p	ENSMUSG00000026103	Gls	protein_coding	chr1	52184641	52184646	52184640	52184668	-	0	0	NA	0	0	1	1	0	0	0	0.3692	0.311
MIMAT0001537	mmu-miR-429-3p	ENSMUSG00000026103	Gls	protein_coding	chr1	52185584	52185590	52185583	52185611	-	0	0	NA	1	0	1	1	1	0	0	0.8703	1.291
MIMAT0001537	mmu-miR-429-3p	ENSMUSG00000026103	Gls	protein_coding	chr1	52186190	52186195	52186189	52186217	-	0	0	NA	1	0	1	1	0	1	0	-0.3248	1.225
MIMAT0001537	mmu-miR-429-3p	ENSMUSG00000026103	Gls	protein_coding	chr1	52187540	52187545	52187539	52187567	-	1	0	Ago2	1	0	1	1	0	0	0	-0.2018	1.467
MIMAT0001537	mmu-miR-429-3p	ENSMUSG00000026103	Gls	protein_coding	chr1	52187552	52187557	52187551	52187579	-	1	0	Ago2	1	0	1	1	0	0	0	0.0776	2.863
MIMAT0001537	mmu-miR-429-3p	ENSMUSG00000002881	Nab1	protein_coding	chr1	52457442	52457448	52457441	52457469	-	1	0	Ago2	0	0	0	1	0	1	0	1.0736	2.895
MIMAT0001537	mmu-miR-429-3p	ENSMUSG00000073678	Pgap1	protein_coding	chr1	54475586	54475592	54475585	54475613	-	0	0	NA	0	0	1	1	0	0	0	0.8448	0.747
MIMAT0001537	mmu-miR-429-3p	ENSMUSG00000073678	Pgap1	protein_coding	chr1	54475711	54475716	54475710	54475738	-	0	0	NA	0	0	1	1	0	0	0	0.4291	1.012
MIMAT0001537	mmu-miR-429-3p	ENSMUSG00000073678	Pgap1	protein_coding	chr1	54475918	54475923	54475917	54475945	-	0	0	NA	0	0	1	1	0	0	0	1.2406	1.664
MIMAT0001537	mmu-miR-429-3p	ENSMUSG00000073678	Pgap1	protein_coding	chr1	54477695	54477700	54477694	54477722	-	0	0	NA	0	0	1	1	0	0	0	0.9036	-0.089
MIMAT0001537	mmu-miR-429-3p	ENSMUSG00000073678	Pgap1	protein_coding	chr1	54478225	54478230	54478224	54478252	-	0	0	NA	0	0	1	1	0	0	0	0.7527	0.007
MIMAT0001537	mmu-miR-429-3p	ENSMUSG00000073678	Pgap1	protein_coding	chr1	54478764	54478770	54478763	54478791	-	0	0	NA	0	0	1	1	0	0	0	0.9279	0.297
MIMAT0001537	mmu-miR-429-3p	ENSMUSG00000073678	Pgap1	protein_coding	chr1	54480598	54480604	54480597	54480625	-	1	0	Ago2	0	0	1	1	0	0	0	0.98	0.908
MIMAT0001537	mmu-miR-429-3p	ENSMUSG00000026028	Trak2	protein_coding	chr1	58900771	58900778	58900770	58900798	-	1	0	Ago2	1	0	0	1	1	0	0	1.2527	0.708
MIMAT0001537	mmu-miR-429-3p	ENSMUSG00000040865	Ino80d	protein_coding	chr1	63049100	63049105	63049099	63049127	-	1	0	Ago2	1	0	0	1	0	0	0	0.5909	0.757
MIMAT0001537	mmu-miR-429-3p	ENSMUSG00000040865	Ino80d	protein_coding	chr1	63049917	63049922	63049916	63049944	-	0	0	NA	1	0	0	1	0	0	0	0.8248	0.419
MIMAT0001537	mmu-miR-429-3p	ENSMUSG00000040865	Ino80d	protein_coding	chr1	63049969	63049974	63049968	63049996	-	0	0	NA	1	0	0	1	0	0	0	0.6485	0.08
MIMAT0001537	mmu-miR-429-3p	ENSMUSG00000040865	Ino80d	protein_coding	chr1	63050608	63050613	63050607	63050635	-	0	0	NA	1	0	0	1	0	1	0	0.4557	2.539
MIMAT0001537	mmu-miR-429-3p	ENSMUSG00000040865	Ino80d	protein_coding	chr1	63054099	63054104	63054098	63054126	-	2	0	Ago2	1	0	0	1	0	0	0	1.1466	-0.312
MIMAT0001537	mmu-miR-429-3p	ENSMUSG00000051344	Plekhm3	protein_coding	chr1	64792980	64792986	64792979	64792999	-	1	0	Ago2	1	0	0	0	1	1	0	0.8248	2.741
MIMAT0001537	mmu-miR-429-3p	ENSMUSG00000051344	Plekhm3	protein_coding	chr1	64794710	64794715	64794710	64794715	-	2	0	Ago2	1	0	0	0	0	0	0	1.3802	0.035
MIMAT0001537	mmu-miR-429-3p	ENSMUSG00000049866	Arl4c	protein_coding	chr1	88699759	88699765	88699758	88699782	-	2	0	Ago2	1	0	0	0	1	0	0	0.5698	0.49
MIMAT0001537	mmu-miR-429-3p	ENSMUSG00000014602	Kif1a	protein_coding	chr1	93018069	93018074	93018069	93018074	-	1	0	Ago2	1	0	0	0	0	0	0	0.5266	1.474
MIMAT0001537	mmu-miR-429-3p	ENSMUSG00000026335	Pam	protein_coding	chr1	97821405	97821411	97821404	97821432	-	5	0	Ago2	1	0	0	1	1	1	0	0.9091	1.759
MIMAT0001537	mmu-miR-429-3p	ENSMUSG00000057329	Bcl2	protein_coding	chr1	106540493	106540500	106540493	106540500	-	5	0	Ago2	1	0	0	0	0	0	0	1.2916	1.544
MIMAT0001537	mmu-miR-429-3p	ENSMUSG00000057329	Bcl2	protein_coding	chr1	106540624	106540629	106540624	106540629	-	1	0	Ago2	1	0	0	0	0	0	0	0.6031	1.728
MIMAT0001537	mmu-miR-429-3p	ENSMUSG00000037035	Inhbb	protein_coding	chr1	119415511	119415516	119415511	119415516	-	1	0	Ago2	1	0	0	0	0	0	0	0.1873	4.326
MIMAT0001537	mmu-miR-429-3p	ENSMUSG00000026341	Actr3	protein_coding	chr1	125393346	125393352	125393345	125393367	-	1	0	Ago2	1	0	0	0	1	0	0	1.2571	3.02
MIMAT0001537	mmu-miR-429-3p	ENSMUSG00000026341	Actr3	protein_coding	chr1	125393588	125393593	125393588	125393593	-	1	0	Ago2	1	0	0	0	0	0	0	0.3836	2.419
MIMAT0001537	mmu-miR-429-3p	ENSMUSG00000049690	Nckap5	protein_coding	chr1	125913790	125913795	125913789	125913810	-	0	0	NA	1	0	0	0	1	0	0	0.9922	1.127
MIMAT0001537	mmu-miR-429-3p	ENSMUSG00000049690	Nckap5	protein_coding	chr1	125914549	125914554	125914548	125914569	-	3	0	Ago1-4	1	0	0	0	1	0	0	0.0159	1.892
MIMAT0001537	mmu-miR-429-3p	ENSMUSG00000054387	Mdm4	protein_coding	chr1	132990114	132990120	132990113	132990141	-	1	0	Ago2	1	0	1	1	1	0	0	1.4334	0.032
MIMAT0001537	mmu-miR-429-3p	ENSMUSG00000054387	Mdm4	protein_coding	chr1	132990204	132990209	132990203	132990231	-	0	0	NA	1	0	1	1	0	0	0	0.4734	0.254
MIMAT0001537	mmu-miR-429-3p	ENSMUSG00000054387	Mdm4	protein_coding	chr1	132991512	132991518	132991511	132991539	-	0	0	NA	1	0	1	1	1	0	0	1.0776	0.127
MIMAT0001537	mmu-miR-429-3p	ENSMUSG00000054387	Mdm4	protein_coding	chr1	132991596	132991602	132991595	132991623	-	0	0	NA	1	0	1	1	1	0	0	1.1341	0.979
MIMAT0001537	mmu-miR-429-3p	ENSMUSG00000094410	Gm38394	protein_coding	chr1	133620635	133620641	133620634	133620655	-	11	0	Ago2	1	0	0	0	1	0	0	0.5776	0.064
MIMAT0001537	mmu-miR-429-3p	ENSMUSG00000102976	Zc3h11a	protein_coding	chr1	133620635	133620641	133620634	133620655	-	11	0	Ago2	1	0	0	0	1	0	0	0.5776	0.064
MIMAT0001537	mmu-miR-429-3p	ENSMUSG00000116275	Zc3h11a	protein_coding	chr1	133620635	133620641	133620634	133620655	-	11	0	Ago2	1	0	0	0	1	0	0	0.5776	0.064
MIMAT0001537	mmu-miR-429-3p	ENSMUSG00000094410	Gm38394	protein_coding	chr1	133620685	133620690	133620685	133620690	-	2	0	Ago2	1	0	0	0	0	0	0	0.7959	1.487
MIMAT0001537	mmu-miR-429-3p	ENSMUSG00000102976	Zc3h11a	protein_coding	chr1	133620685	133620690	133620685	133620690	-	2	0	Ago2	1	0	0	0	0	0	0	0.7959	1.487
MIMAT0001537	mmu-miR-429-3p	ENSMUSG00000116275	Zc3h11a	protein_coding	chr1	133620685	133620690	133620685	133620690	-	2	0	Ago2	1	0	0	0	0	0	0	0.7959	1.487
MIMAT0001537	mmu-miR-429-3p	ENSMUSG00000073557	Ppp1r12b	protein_coding	chr1	134754701	134754707	134754700	134754728	-	5	0	Ago2	0	0	1	1	0	0	0	0.7771	2.566
MIMAT0001537	mmu-miR-429-3p	ENSMUSG00000073557	Ppp1r12b	protein_coding	chr1	134754764	134754769	134754763	134754791	-	2	0	Ago1-4,Ago2	0	0	1	1	0	0	0	1.011	1.882
MIMAT0001537	mmu-miR-429-3p	ENSMUSG00000073557	Ppp1r12b	protein_coding	chr1	134754771	134754776	134754770	134754798	-	2	0	Ago1-4,Ago2	0	0	1	1	0	0	0	1.011	3.306
MIMAT0001537	mmu-miR-429-3p	ENSMUSG00000041570	Camsap2	protein_coding	chr1	136270212	136270217	136270211	136270239	-	1	0	Ago2	1	0	1	1	1	1	0	1.1729	2.822
MIMAT0001537	mmu-miR-429-3p	ENSMUSG00000041570	Camsap2	protein_coding	chr1	136270244	136270249	136270243	136270271	-	1	0	Ago2	1	0	1	1	0	0	0	-2.2273	2.33
MIMAT0001537	mmu-miR-429-3p	ENSMUSG00000041570	Camsap2	protein_coding	chr1	136270266	136270272	136270265	136270293	-	0	0	NA	1	0	1	1	1	0	0	0.7317	0.451
MIMAT0001537	mmu-miR-429-3p	ENSMUSG00000041570	Camsap2	protein_coding	chr1	136270308	136270313	136270307	136270335	-	2	0	Ago1-4,Ago2	1	0	1	1	0	0	0	1.0776	0.929
MIMAT0001537	mmu-miR-429-3p	ENSMUSG00000041570	Camsap2	protein_coding	chr1	136304362	136304384	136304362	136304390	-	0	0	NA	0	1	0	1	0	0	0	1.5133	2.418
MIMAT0001537	mmu-miR-429-3p	ENSMUSG00000026484	Rnf2	protein_coding	chr1	151469542	151469570	151469542	151469570	-	8	0	Ago2	0	0	0	1	0	0	0	1.1618	1.452
MIMAT0001537	mmu-miR-429-3p	ENSMUSG00000026484	Rnf2	protein_coding	chr1	151469960	151469967	151469959	151469987	-	0	0	NA	1	0	0	1	1	0	0	0.8703	1.69
MIMAT0001537	mmu-miR-429-3p	ENSMUSG00000042699	Dhx9	protein_coding	chr1	153455770	153455775	153455769	153455797	-	0	0	NA	1	0	0	1	1	0	0	0.1706	0.924
MIMAT0001537	mmu-miR-429-3p	ENSMUSG00000042699	Dhx9	protein_coding	chr1	153459578	153459606	153459578	153459606	-	0	0	NA	0	0	0	1	0	0	0	1.1685	3.931
MIMAT0001537	mmu-miR-429-3p	ENSMUSG00000042699	Dhx9	protein_coding	chr1	153478101	153478123	153478101	153478129	-	1	0	Ago1-4	0	0	0	1	1	0	0	1.2516	4.445
MIMAT0001537	mmu-miR-429-3p	ENSMUSG00000033671	Cep350	protein_coding	chr1	155848100	155848106	155848099	155848127	-	3	0	Ago1-4,Ago2	0	0	0	1	1	1	0	1.1818	3.195
MIMAT0001537	mmu-miR-429-3p	ENSMUSG00000033671	Cep350	protein_coding	chr1	155906510	155906538	155906510	155906538	-	2	0	Ago2	0	0	0	1	0	0	0	1.0976	2.332
MIMAT0001537	mmu-miR-429-3p	ENSMUSG00000026600	Soat1	protein_coding	chr1	156428348	156428353	156428348	156428353	-	0	0	NA	1	0	0	0	0	0	0	0.7395	0.304
MIMAT0001537	mmu-miR-429-3p	ENSMUSG00000026600	Soat1	protein_coding	chr1	156429916	156429921	156429916	156429921	-	1	0	Ago2	1	0	0	0	0	0	0	0.0171	1.45
MIMAT0001537	mmu-miR-429-3p	ENSMUSG00000026721	Rabgap1l	protein_coding	chr1	160219987	160219994	160219986	160220008	-	1	0	Ago1-4	1	0	0	0	1	0	0	1.3613	0.778
MIMAT0001537	mmu-miR-429-3p	ENSMUSG00000026721	Rabgap1l	protein_coding	chr1	160221194	160221199	160221194	160221199	-	0	0	NA	1	0	0	0	0	0	0	0.5125	0.081
MIMAT0001537	mmu-miR-429-3p	ENSMUSG00000026721	Rabgap1l	protein_coding	chr1	160223637	160223642	160223637	160223642	-	0	0	NA	1	0	0	0	0	0	0	0.467	0.286
MIMAT0001537	mmu-miR-429-3p	ENSMUSG00000026705	Klhl20	protein_coding	chr1	161088402	161088407	161088401	161088429	-	0	0	NA	1	0	1	1	0	0	0	0.5388	2.158
MIMAT0001537	mmu-miR-429-3p	ENSMUSG00000026705	Klhl20	protein_coding	chr1	161088477	161088482	161088476	161088504	-	1	0	Ago2	1	0	1	1	0	0	0	0.3193	3.458
MIMAT0001537	mmu-miR-429-3p	ENSMUSG00000026705	Klhl20	protein_coding	chr1	161090225	161090230	161090224	161090252	-	1	0	Ago2	1	0	1	1	0	0	0	1.1419	1.778
MIMAT0001537	mmu-miR-429-3p	ENSMUSG00000026705	Klhl20	protein_coding	chr1	161106733	161106761	161106733	161106761	-	0	0	NA	0	0	0	1	0	0	0	0.6685	5.029
MIMAT0001537	mmu-miR-429-3p	ENSMUSG00000000817	Fasl	protein_coding	chr1	161780777	161780782	161780777	161780782	-	0	0	NA	1	0	0	0	0	0	0	0.9036	1.836
MIMAT0001537	mmu-miR-429-3p	ENSMUSG00000000817	Fasl	protein_coding	chr1	161781676	161781682	161781675	161781700	-	1	0	Ago2	0	0	0	0	1	1	0	1.5642	1.711
MIMAT0001537	mmu-miR-429-3p	ENSMUSG00000026577	Blzf1	protein_coding	chr1	164291407	164291412	164291406	164291427	-	0	0	NA	1	0	1	0	1	0	0	0.9279	-0.228
MIMAT0001537	mmu-miR-429-3p	ENSMUSG00000026577	Blzf1	protein_coding	chr1	164291620	164291625	164291620	164291625	-	0	0	NA	1	0	1	0	0	0	0	0.9734	0.171
MIMAT0001537	mmu-miR-429-3p	ENSMUSG00000026577	Blzf1	protein_coding	chr1	164292003	164292008	164292003	164292010	-	1	0	Ago1-4	1	0	1	0	0	0	0	0.8518	0.385
MIMAT0001537	mmu-miR-429-3p	ENSMUSG00000040848	Sft2d2	protein_coding	chr1	165175384	165175389	165175384	165175389	-	0	0	NA	1	0	1	0	0	0	0	0.3049	-0.092
MIMAT0001537	mmu-miR-429-3p	ENSMUSG00000040848	Sft2d2	protein_coding	chr1	165175662	165175667	165175662	165175667	-	1	0	Ago2	1	0	1	0	0	0	0	0.2473	-0.467
MIMAT0001537	mmu-miR-429-3p	ENSMUSG00000040848	Sft2d2	protein_coding	chr1	165176682	165176687	165176682	165176687	-	0	0	NA	1	0	1	0	0	0	0	0.9878	-0.552
MIMAT0001537	mmu-miR-429-3p	ENSMUSG00000052534	Pbx1	protein_coding	chr1	168155398	168155403	168155398	168155403	-	1	0	Ago2	1	0	0	0	0	0	0	0.9922	3.255
MIMAT0001537	mmu-miR-429-3p	ENSMUSG00000052534	Pbx1	protein_coding	chr1	168155668	168155673	168155668	168155673	-	0	0	NA	1	0	0	0	0	0	0	0.7727	0.518
MIMAT0001537	mmu-miR-429-3p	ENSMUSG00000052534	Pbx1	protein_coding	chr1	168156522	168156527	168156522	168156527	-	0	0	NA	1	0	0	0	0	0	0	0.2406	0.239
MIMAT0001537	mmu-miR-429-3p	ENSMUSG00000013698	Pea15a	protein_coding	chr1	172197729	172197734	172197729	172197734	-	1	0	Ago2	1	0	0	0	0	0	0	0.7982	0.093
MIMAT0001537	mmu-miR-429-3p	ENSMUSG00000019699	Akt3	protein_coding	chr1	177022465	177022470	177022464	177022492	-	0	0	NA	1	0	1	1	1	0	0	0.98	4.509
MIMAT0001537	mmu-miR-429-3p	ENSMUSG00000019699	Akt3	protein_coding	chr1	177022666	177022672	177022665	177022693	-	5	0	Ago2	1	0	1	1	1	0	0	0.742	2.692
MIMAT0001537	mmu-miR-429-3p	ENSMUSG00000019699	Akt3	protein_coding	chr1	177024005	177024010	177024004	177024032	-	1	0	Ago2	1	0	1	1	0	0	0	0.2927	0.408
MIMAT0001537	mmu-miR-429-3p	ENSMUSG00000019699	Akt3	protein_coding	chr1	177024379	177024384	177024378	177024406	-	0	0	NA	1	0	1	1	0	0	0	1.3259	3.922
MIMAT0001537	mmu-miR-429-3p	ENSMUSG00000019699	Akt3	protein_coding	chr1	177024611	177024616	177024610	177024638	-	1	0	Ago2	1	0	1	1	0	0	0	1.427	1.492
MIMAT0001537	mmu-miR-429-3p	ENSMUSG00000039630	Hnrnpu	protein_coding	chr1	178329109	178329115	178329108	178329136	-	20	0	Ago1-4,Ago2	1	0	0	1	0	1	0	0.683	4.157
MIMAT0001537	mmu-miR-429-3p	ENSMUSG00000026618	Iars2	protein_coding	chr1	185286699	185286705	185286698	185286719	-	2	0	Ago2	1	0	0	0	1	0	0	0.7583	0.324
MIMAT0001537	mmu-miR-429-3p	ENSMUSG00000026603	Smyd2	protein_coding	chr1	189880737	189880742	189880737	189880742	-	2	0	Ago2	1	0	0	0	0	0	0	0.1031	0.154
MIMAT0001537	mmu-miR-429-3p	ENSMUSG00000025903	Lypla1	protein_coding	chr1	4845237	4845242	4845237	4845242	+	2	0	Ago2	1	0	0	0	0	0	0	0.3049	1.462
MIMAT0001537	mmu-miR-429-3p	ENSMUSG00000025903	Lypla1	protein_coding	chr1	4845877	4845884	4845864	4845885	+	0	0	NA	1	0	0	0	1	0	0	0.9135	0.008
MIMAT0001537	mmu-miR-429-3p	ENSMUSG00000051285	Pcmtd1	protein_coding	chr1	7169934	7169939	7169912	7169940	+	0	0	NA	1	0	0	1	0	0	0	0.3049	3.079
MIMAT0001537	mmu-miR-429-3p	ENSMUSG00000051285	Pcmtd1	protein_coding	chr1	7170559	7170565	7170538	7170566	+	0	0	NA	1	0	0	1	1	1	0	0.52	2.274
MIMAT0001537	mmu-miR-429-3p	ENSMUSG00000051285	Pcmtd1	protein_coding	chr1	7170645	7170650	7170623	7170651	+	1	0	Ago2	1	0	0	1	0	0	0	0.7398	0.834
MIMAT0001537	mmu-miR-429-3p	ENSMUSG00000025921	Rdh10	protein_coding	chr1	16132285	16132291	16132264	16132292	+	1	0	Ago1-4	1	0	0	1	1	1	0	1.3958	3.456
MIMAT0001537	mmu-miR-429-3p	ENSMUSG00000067780	Pi15	protein_coding	chr1	17626056	17626061	17626034	17626062	+	0	0	NA	0	0	1	1	0	0	0	0.9734	0
MIMAT0001537	mmu-miR-429-3p	ENSMUSG00000067780	Pi15	protein_coding	chr1	17627354	17627359	17627332	17627368	+	0	0	NA	0	0	1	2	0	0	0	0.3836	-0.22
MIMAT0001537	mmu-miR-429-3p	ENSMUSG00000067780	Pi15	protein_coding	chr1	17627362	17627367	17627362	17627367	+	0	0	NA	0	0	1	0	0	0	0	0.3836	0
MIMAT0001537	mmu-miR-429-3p	ENSMUSG00000067780	Pi15	protein_coding	chr1	17628426	17628432	17628405	17628433	+	0	0	NA	0	0	1	1	0	0	0	1.1596	0.262
MIMAT0001537	mmu-miR-429-3p	ENSMUSG00000067780	Pi15	protein_coding	chr1	17628864	17628869	17628842	17628870	+	0	0	NA	0	0	1	1	0	0	0	-0.1048	0.151
MIMAT0001537	mmu-miR-429-3p	ENSMUSG00000067780	Pi15	protein_coding	chr1	17629045	17629050	17629023	17629051	+	0	0	NA	0	0	1	1	0	0	0	0.0776	0.977
MIMAT0001537	mmu-miR-429-3p	ENSMUSG00000067780	Pi15	protein_coding	chr1	17630486	17630491	17630464	17630492	+	0	0	NA	0	0	1	1	0	0	0	0.5654	0.589
MIMAT0001537	mmu-miR-429-3p	ENSMUSG00000067780	Pi15	protein_coding	chr1	17630702	17630707	17630680	17630708	+	2	0	Ago2	0	0	1	1	0	0	0	0.214	0.891
MIMAT0001537	mmu-miR-429-3p	ENSMUSG00000025927	Tfap2b	protein_coding	chr1	19236101	19236106	19236101	19236106	+	1	0	Ago1-4	1	0	0	0	0	0	0	0.52	0.129
MIMAT0001537	mmu-miR-429-3p	ENSMUSG00000025927	Tfap2b	protein_coding	chr1	19236246	19236252	19236246	19236252	+	0	0	NA	1	0	0	0	0	0	0	0.837	0.235
MIMAT0001537	mmu-miR-429-3p	ENSMUSG00000025927	Tfap2b	protein_coding	chr1	19237929	19237934	19237929	19237934	+	0	0	NA	1	0	0	0	0	0	0	0.1722	1.485
MIMAT0001537	mmu-miR-429-3p	ENSMUSG00000025927	Tfap2b	protein_coding	chr1	19238103	19238108	19238103	19238108	+	0	0	NA	1	0	0	0	0	0	0	1.0093	0.225
MIMAT0001537	mmu-miR-429-3p	ENSMUSG00000026072	Il1r1	protein_coding	chr1	40315908	40315914	40315908	40315914	+	0	0	NA	1	0	0	0	0	0	0	0.9612	0.224
MIMAT0001537	mmu-miR-429-3p	ENSMUSG00000026072	Il1r1	protein_coding	chr1	40315983	40315988	40315983	40315988	+	1	0	Ago2	1	0	0	0	0	0	0	0.9456	0.421
MIMAT0001537	mmu-miR-429-3p	ENSMUSG00000026104	Stat1	protein_coding	chr1	52159367	52159373	52159353	52159374	+	0	0	NA	1	0	0	0	1	0	0	0.694	0.769
MIMAT0001537	mmu-miR-429-3p	ENSMUSG00000026104	Stat1	protein_coding	chr1	52159574	52159579	52159574	52159579	+	2	0	Ago2	1	0	0	0	0	0	0	0.4934	0.163
MIMAT0001537	mmu-miR-429-3p	ENSMUSG00000025981	Coq10b	protein_coding	chr1	55072189	55072194	55072189	55072194	+	0	0	NA	1	0	0	0	0	0	0	0.3274	0.364
MIMAT0001537	mmu-miR-429-3p	ENSMUSG00000025981	Coq10b	protein_coding	chr1	55072276	55072281	55072276	55072281	+	1	0	Ago2	1	0	0	0	0	0	0	0.5466	0.383
MIMAT0001537	mmu-miR-429-3p	ENSMUSG00000025979	Mob4	protein_coding	chr1	55153025	55153030	55153003	55153031	+	1	0	Ago2	1	0	0	1	1	1	0	1.2117	3.225
MIMAT0001537	mmu-miR-429-3p	ENSMUSG00000025979	Mob4	protein_coding	chr1	55153228	55153233	55153206	55153234	+	0	0	NA	1	0	0	1	0	0	0	0.7273	1.414
MIMAT0001537	mmu-miR-429-3p	ENSMUSG00000041040	Fam117b	protein_coding	chr1	59982423	59982428	59982401	59982429	+	0	0	NA	1	0	0	1	0	0	0	0.7605	1.601
MIMAT0001537	mmu-miR-429-3p	ENSMUSG00000041040	Fam117b	protein_coding	chr1	59982975	59982982	59982955	59982983	+	0	0	NA	1	1	0	1	1	0	0	1.3026	0.473
MIMAT0001537	mmu-miR-429-3p	ENSMUSG00000041040	Fam117b	protein_coding	chr1	59985252	59985257	59985230	59985258	+	1	0	Ago1-4	1	0	0	1	0	0	0	1.1795	1.409
MIMAT0001537	mmu-miR-429-3p	ENSMUSG00000073664	Nbeal1	protein_coding	chr1	60235380	60235408	60235380	60235408	+	0	0	NA	0	0	0	1	0	0	0	0.8448	3.636
MIMAT0001537	mmu-miR-429-3p	ENSMUSG00000073664	Nbeal1	protein_coding	chr1	60332179	60332184	60332157	60332185	+	0	0	NA	1	0	1	1	0	0	0	0.8248	0.289
MIMAT0001537	mmu-miR-429-3p	ENSMUSG00000073664	Nbeal1	protein_coding	chr1	60332294	60332299	60332272	60332300	+	0	0	NA	1	0	1	1	0	0	0	1.2493	0.406
MIMAT0001537	mmu-miR-429-3p	ENSMUSG00000073664	Nbeal1	protein_coding	chr1	60333292	60333297	60333270	60333298	+	0	0	NA	1	0	1	1	0	0	0	0.7351	0.334
MIMAT0001537	mmu-miR-429-3p	ENSMUSG00000073664	Nbeal1	protein_coding	chr1	60333943	60333948	60333921	60333949	+	0	0	NA	1	0	1	1	0	0	0	1.0666	0.913
MIMAT0001537	mmu-miR-429-3p	ENSMUSG00000073664	Nbeal1	protein_coding	chr1	60335352	60335357	60335330	60335358	+	0	0	NA	0	0	1	1	0	0	0	0.8037	0.264
MIMAT0001537	mmu-miR-429-3p	ENSMUSG00000073664	Nbeal1	protein_coding	chr1	60337938	60337943	60337916	60337944	+	4	0	Ago2	0	0	1	1	0	0	0	0.0692	1.136
MIMAT0001537	mmu-miR-429-3p	ENSMUSG00000026012	Cd28	protein_coding	chr1	60770468	60770474	60770447	60770475	+	0	0	NA	1	0	0	1	1	0	0	0.8847	0.269
MIMAT0001537	mmu-miR-429-3p	ENSMUSG00000026012	Cd28	protein_coding	chr1	60770804	60770809	60770782	60770810	+	20	0	Ago2	1	0	0	1	0	0	0	0.0465	0.225
MIMAT0001537	mmu-miR-429-3p	ENSMUSG00000025958	Creb1	protein_coding	chr1	64600180	64600185	64600158	64600186	+	2	0	Ago2	1	0	0	1	0	1	0	0.9013	3.613
MIMAT0001537	mmu-miR-429-3p	ENSMUSG00000025958	Creb1	protein_coding	chr1	64603014	64603019	64602992	64603020	+	0	0	NA	1	0	0	1	0	0	0	0.7771	-0.396
MIMAT0001537	mmu-miR-429-3p	ENSMUSG00000025958	Creb1	protein_coding	chr1	64604313	64604318	64604291	64604319	+	0	0	NA	1	0	0	1	0	0	0	1.2018	-0.126
MIMAT0001537	mmu-miR-429-3p	ENSMUSG00000025949	Pikfyve	protein_coding	chr1	65275609	65275614	65275609	65275614	+	0	0	NA	1	0	0	0	0	0	0	0.3049	0.223
MIMAT0001537	mmu-miR-429-3p	ENSMUSG00000025949	Pikfyve	protein_coding	chr1	65276433	65276439	65276433	65276439	+	1	0	Ago2	1	0	0	0	0	1	0	0.8492	2.188
MIMAT0001537	mmu-miR-429-3p	ENSMUSG00000015222	Map2	protein_coding	chr1	66439264	66439269	66439242	66439270	+	1	0	Ago2	1	0	1	1	0	1	0	1.0299	1.964
MIMAT0001537	mmu-miR-429-3p	ENSMUSG00000015222	Map2	protein_coding	chr1	66439762	66439768	66439741	66439769	+	0	0	NA	1	0	1	1	1	1	0	0.7771	4.676
MIMAT0001537	mmu-miR-429-3p	ENSMUSG00000015222	Map2	protein_coding	chr1	66440864	66440869	66440842	66440870	+	0	0	NA	1	0	1	1	0	0	0	0.2189	-0.316
MIMAT0001537	mmu-miR-429-3p	ENSMUSG00000026188	Tmem169	protein_coding	chr1	72302464	72302470	72302443	72302471	+	1	0	Ago1-4	1	0	1	1	1	0	0	1.0321	0.722
MIMAT0001537	mmu-miR-429-3p	ENSMUSG00000026188	Tmem169	protein_coding	chr1	72302811	72302831	72302811	72302831	+	0	0	NA	0	0	0	0	1	0	0	1.1497	-0.689
MIMAT0001537	mmu-miR-429-3p	ENSMUSG00000026188	Tmem169	protein_coding	chr1	72303017	72303023	72302996	72303024	+	0	0	NA	0	0	1	1	0	0	0	0.5388	0.468
MIMAT0001537	mmu-miR-429-3p	ENSMUSG00000026159	Agfg1	protein_coding	chr1	82895379	82895385	82895358	82895386	+	2	0	Ago2	1	0	1	1	1	1	0	0.804	5.511
MIMAT0001537	mmu-miR-429-3p	ENSMUSG00000036707	Cab39	protein_coding	chr1	85850516	85850522	85850516	85850522	+	2	0	Ago2	1	0	0	0	0	1	0	0.725	3.136
MIMAT0001537	mmu-miR-429-3p	ENSMUSG00000026305	Lrrfip1	protein_coding	chr1	91117133	91117138	91117133	91117138	+	2	0	Ago2	1	0	0	0	0	0	0	0.6563	-0.085
MIMAT0001537	mmu-miR-429-3p	ENSMUSG00000047443	Erfe	protein_coding	chr1	91372922	91372928	91372922	91372928	+	0	0	NA	1	0	0	0	0	0	0	0.9734	-0.928
MIMAT0001537	mmu-miR-429-3p	ENSMUSG00000047443	Erfe	protein_coding	chr1	91373882	91373887	91373882	91373887	+	1	0	Ago2	1	0	0	0	0	0	0	0.7583	0.614
MIMAT0001537	mmu-miR-429-3p	ENSMUSG00000026311	Asb1	protein_coding	chr1	91556918	91556924	91556903	91556925	+	3	1	Ago2	1	0	0	0	1	0	0	0.7605	-0.328
MIMAT0001537	mmu-miR-429-3p	ENSMUSG00000026276	Septin2	protein_coding	chr1	93509470	93509475	93509470	93509475	+	7	0	Ago2	1	0	0	0	0	0	0	0.7084	-0.766
MIMAT0001537	mmu-miR-429-3p	ENSMUSG00000116048	Septin2	protein_coding	chr1	93509470	93509475	93509470	93509475	+	7	0	Ago2	1	0	0	0	0	0	0	0.7084	-0.766
MIMAT0001537	mmu-miR-429-3p	ENSMUSG00000050840	Cdh20	protein_coding	chr1	104995338	104995344	104995317	104995345	+	2	0	Ago1-4	1	0	1	1	1	1	0	0.6485	3.125
MIMAT0001537	mmu-miR-429-3p	ENSMUSG00000050840	Cdh20	protein_coding	chr1	104995367	104995372	104995345	104995373	+	1	0	Ago1-4	1	0	1	1	1	0	0	0.0626	3.739
MIMAT0001537	mmu-miR-429-3p	ENSMUSG00000036104	Rab3gap1	protein_coding	chr1	127942879	127942884	127942879	127942884	+	1	0	Ago2	1	0	0	0	0	0	0	0.8558	1.571
MIMAT0001537	mmu-miR-429-3p	ENSMUSG00000046404	Yod1	protein_coding	chr1	130720396	130720403	130720383	130720404	+	0	0	NA	1	0	0	0	1	0	0	0.7539	-0.017
MIMAT0001537	mmu-miR-429-3p	ENSMUSG00000046404	Yod1	protein_coding	chr1	130721522	130721527	130721522	130721527	+	1	0	Ago2	1	0	0	0	0	0	0	0.0841	0.946
MIMAT0001537	mmu-miR-429-3p	ENSMUSG00000046404	Yod1	protein_coding	chr1	130721708	130721713	130721708	130721713	+	0	0	NA	1	0	0	0	0	0	0	0.9988	0.597
MIMAT0001537	mmu-miR-429-3p	ENSMUSG00000016529	Il10	protein_coding	chr1	131024489	131024495	131024468	131024496	+	1	0	Ago2	1	0	1	1	1	0	0	1.1286	2.258
MIMAT0001537	mmu-miR-429-3p	ENSMUSG00000016529	Il10	protein_coding	chr1	131024544	131024549	131024542	131024549	+	0	0	NA	1	0	1	0	0	0	0	1.011	0.701
MIMAT0001537	mmu-miR-429-3p	ENSMUSG00000026434	Nucks1	protein_coding	chr1	131932799	131932805	131932778	131932806	+	9	0	Ago2	1	0	1	1	1	0	0	0.357	-0.406
MIMAT0001537	mmu-miR-429-3p	ENSMUSG00000026434	Nucks1	protein_coding	chr1	131933018	131933023	131932996	131933024	+	1	0	Ago1-4	0	0	1	1	0	0	0	0.1895	0.942
MIMAT0001537	mmu-miR-429-3p	ENSMUSG00000026434	Nucks1	protein_coding	chr1	131934189	131934195	131934168	131934196	+	0	0	NA	0	0	1	1	0	0	0	1.2508	-0.285
MIMAT0001537	mmu-miR-429-3p	ENSMUSG00000026434	Nucks1	protein_coding	chr1	131934910	131934915	131934888	131934916	+	1	0	Ago2	0	0	1	1	0	0	0	-0.1885	0.199
MIMAT0001537	mmu-miR-429-3p	ENSMUSG00000026434	Nucks1	protein_coding	chr1	131935456	131935461	131935434	131935462	+	1	0	Ago2	0	0	1	1	0	0	0	0.6896	1.956
MIMAT0001537	mmu-miR-429-3p	ENSMUSG00000026436	Elk4	protein_coding	chr1	132025370	132025376	132025356	132025377	+	0	0	NA	1	0	0	0	1	0	0	0.5843	-0.151
MIMAT0001537	mmu-miR-429-3p	ENSMUSG00000026436	Elk4	protein_coding	chr1	132025456	132025461	132025456	132025461	+	2	0	Ago2	1	0	0	0	0	0	0	0.5698	0.817
MIMAT0001537	mmu-miR-429-3p	ENSMUSG00000046062	Ppp1r15b	protein_coding	chr1	133136673	133136694	133136673	133136694	+	2	0	Ago2	0	0	0	0	1	0	0	0.5411	3.356
MIMAT0001537	mmu-miR-429-3p	ENSMUSG00000042451	Mybph	protein_coding	chr1	134201205	134201210	134201205	134201210	+	2	0	Ago2	1	0	0	0	0	0	0	0.388	-0.029
MIMAT0001537	mmu-miR-429-3p	ENSMUSG00000042229	Rabif	protein_coding	chr1	134506881	134506886	134506864	134506887	+	0	0	NA	1	0	1	0	1	0	0	1.082	-0.122
MIMAT0001537	mmu-miR-429-3p	ENSMUSG00000042229	Rabif	protein_coding	chr1	134506964	134506970	134506947	134506971	+	1	0	Ago2	1	0	1	0	1	1	0	1.143	0.036
MIMAT0001537	mmu-miR-429-3p	ENSMUSG00000026418	Tnni1	protein_coding	chr1	135810942	135810948	135810929	135810949	+	2	0	Ago2	1	0	0	0	1	0	0	1.3049	-0.312
MIMAT0001537	mmu-miR-429-3p	ENSMUSG00000041483	Zfp281	protein_coding	chr1	136626317	136626337	136626309	136626337	+	2	0	Ago1-4,Ago2	0	1	0	1	0	0	0	1.6074	4.401
MIMAT0001537	mmu-miR-429-3p	ENSMUSG00000041483	Zfp281	protein_coding	chr1	136628845	136628851	136628824	136628852	+	0	0	NA	0	0	1	1	0	1	0	0.194	0.979
MIMAT0001537	mmu-miR-429-3p	ENSMUSG00000041483	Zfp281	protein_coding	chr1	136629319	136629325	136629298	136629326	+	3	0	Ago2	0	0	1	1	0	0	0	1.45	2.572
MIMAT0001537	mmu-miR-429-3p	ENSMUSG00000056268	Dennd1b	protein_coding	chr1	139063595	139063600	139063595	139063600	+	0	0	NA	1	0	0	0	0	0	0	0.5843	0.919
MIMAT0001537	mmu-miR-429-3p	ENSMUSG00000056268	Dennd1b	protein_coding	chr1	139063605	139063610	139063605	139063610	+	0	0	NA	1	0	0	0	0	0	0	0.868	0.762
MIMAT0001537	mmu-miR-429-3p	ENSMUSG00000056268	Dennd1b	protein_coding	chr1	139170553	139170559	139170532	139170560	+	11	0	Ago2	1	0	1	1	1	1	0	0.7427	0.696
MIMAT0001537	mmu-miR-429-3p	ENSMUSG00000056268	Dennd1b	protein_coding	chr1	139171489	139171494	139171487	139171494	+	0	0	NA	1	0	1	0	0	0	0	1.0455	-0.52
MIMAT0001537	mmu-miR-429-3p	ENSMUSG00000056268	Dennd1b	protein_coding	chr1	139171966	139171971	139171944	139171972	+	3	0	Ago2	0	0	1	1	0	0	0	1.2617	1.017
MIMAT0001537	mmu-miR-429-3p	ENSMUSG00000056268	Dennd1b	protein_coding	chr1	139173035	139173040	139173013	139173041	+	0	0	NA	0	0	1	1	0	0	0	0.5122	0.645
MIMAT0001537	mmu-miR-429-3p	ENSMUSG00000056268	Dennd1b	protein_coding	chr1	139173068	139173074	139173047	139173075	+	0	0	NA	0	0	1	1	0	0	0	1.0299	0.144
MIMAT0001537	mmu-miR-429-3p	ENSMUSG00000056268	Dennd1b	protein_coding	chr1	139173148	139173153	139173126	139173154	+	0	0	NA	0	0	1	1	0	0	0	0.7959	0.183
MIMAT0001537	mmu-miR-429-3p	ENSMUSG00000056268	Dennd1b	protein_coding	chr1	139174748	139174754	139174727	139174755	+	0	0	NA	0	0	1	1	0	1	0	1.0377	1.255
MIMAT0001537	mmu-miR-429-3p	ENSMUSG00000056268	Dennd1b	protein_coding	chr1	139174935	139174940	139174913	139174941	+	0	0	NA	0	0	1	1	0	0	0	0.9389	1.138
MIMAT0001537	mmu-miR-429-3p	ENSMUSG00000033964	Zbtb41	protein_coding	chr1	139450637	139450642	139450637	139450642	+	0	0	NA	1	0	0	0	0	0	0	0.4667	0.716
MIMAT0001537	mmu-miR-429-3p	ENSMUSG00000033964	Zbtb41	protein_coding	chr1	139451151	139451156	139451151	139451156	+	1	0	Ago2	1	0	0	0	0	0	0	1.185	0.381
MIMAT0001537	mmu-miR-429-3p	ENSMUSG00000026473	Glul	protein_coding	chr1	153908785	153908790	153908785	153908790	+	1	0	Ago2	1	0	0	0	0	0	0	0.4085	3.206
MIMAT0001537	mmu-miR-429-3p	ENSMUSG00000050565	Tor1aip2	protein_coding	chr1	156052578	156052583	156052578	156052583	+	0	0	NA	1	0	0	0	0	0	0	1.2162	0.481
MIMAT0001537	mmu-miR-429-3p	ENSMUSG00000050565	Tor1aip2	protein_coding	chr1	156052663	156052668	156052663	156052668	+	0	0	NA	1	0	0	0	0	0	0	-0.7727	0.417
MIMAT0001537	mmu-miR-429-3p	ENSMUSG00000050565	Tor1aip2	protein_coding	chr1	156052913	156052918	156052913	156052918	+	4	0	Ago2	1	0	0	0	0	0	0	0.2284	0.43
MIMAT0001537	mmu-miR-429-3p	ENSMUSG00000050565	Tor1aip2	protein_coding	chr1	156067572	156067579	156067560	156067580	+	4	0	Ago2	1	0	0	0	1	0	0	1	-0.057
MIMAT0001537	mmu-miR-429-3p	ENSMUSG00000026596	Abl2	protein_coding	chr1	156648104	156648109	156648104	156648109	+	0	0	NA	1	0	0	0	0	0	0	0.3903	-0.109
MIMAT0001537	mmu-miR-429-3p	ENSMUSG00000026596	Abl2	protein_coding	chr1	156649415	156649420	156649415	156649420	+	1	0	Ago2	1	0	0	0	0	0	0	0.8891	2.624
MIMAT0001537	mmu-miR-429-3p	ENSMUSG00000052428	Tmco1	protein_coding	chr1	167330508	167330513	167330508	167330513	+	0	0	NA	1	0	1	0	0	0	0	0.4357	0.17
MIMAT0001537	mmu-miR-429-3p	ENSMUSG00000052428	Tmco1	protein_coding	chr1	167330708	167330713	167330708	167330713	+	1	0	Ago2	1	0	1	0	0	0	0	0.8703	-0.018
MIMAT0001537	mmu-miR-429-3p	ENSMUSG00000052428	Tmco1	protein_coding	chr1	167332634	167332639	167332632	167332639	+	0	0	NA	1	0	1	0	0	0	0	1.0565	0.216
MIMAT0001537	mmu-miR-429-3p	ENSMUSG00000026678	Rgs5	protein_coding	chr1	169693338	169693361	169693338	169693361	+	1	0	Ago2	0	0	0	0	1	0	0	1.6665	0.02
MIMAT0001537	mmu-miR-429-3p	ENSMUSG00000044708	Kcnj10	protein_coding	chr1	172372942	172372947	172372942	172372947	+	0	0	NA	1	0	0	0	0	0	0	0.2244	0.885
MIMAT0001537	mmu-miR-429-3p	ENSMUSG00000044708	Kcnj10	protein_coding	chr1	172373911	172373917	172373911	172373917	+	1	0	Ago2	1	0	0	0	0	0	0	1.1685	0.319
MIMAT0001537	mmu-miR-429-3p	ENSMUSG00000050229	Pigm	protein_coding	chr1	172378097	172378103	172378097	172378103	+	3	0	Ago1-4,Ago2	1	0	0	0	0	0	0	0.9302	0.038
MIMAT0001537	mmu-miR-429-3p	ENSMUSG00000050229	Pigm	protein_coding	chr1	172378402	172378407	172378380	172378408	+	1	0	Ago1-4	1	0	0	1	0	0	0	0.214	0.476
MIMAT0001537	mmu-miR-429-3p	ENSMUSG00000050229	Pigm	protein_coding	chr1	172378528	172378534	172378507	172378535	+	0	0	NA	1	0	0	1	1	0	0	0.5909	-0.015
MIMAT0001537	mmu-miR-429-3p	ENSMUSG00000050229	Pigm	protein_coding	chr1	172380575	172380580	172380553	172380581	+	1	0	Ago2	1	0	0	1	0	0	0	1.1778	0.002
MIMAT0001537	mmu-miR-429-3p	ENSMUSG00000026502	Desi2	protein_coding	chr1	178249770	178249776	178249749	178249777	+	10	0	Ago1-4,Ago2	1	0	1	1	1	0	0	1.3197	3.979
MIMAT0001537	mmu-miR-429-3p	ENSMUSG00000026610	Esrrg	protein_coding	chr1	188211867	188211873	188211846	188211874	+	0	0	NA	1	0	1	1	1	1	0	1.0377	3.616
MIMAT0001537	mmu-miR-429-3p	ENSMUSG00000026610	Esrrg	protein_coding	chr1	188212920	188212926	188212920	188212926	+	0	0	NA	1	0	0	0	0	1	0	1.5279	4.366
MIMAT0001537	mmu-miR-429-3p	ENSMUSG00000026610	Esrrg	protein_coding	chr1	188213143	188213149	188213122	188213150	+	2	0	Ago1-4	1	0	1	1	1	0	0	1.4867	3.598
MIMAT0001537	mmu-miR-429-3p	ENSMUSG00000026610	Esrrg	protein_coding	chr1	188213229	188213235	188213208	188213236	+	0	0	NA	1	0	1	1	1	0	0	0.9357	2.841
MIMAT0001537	mmu-miR-429-3p	ENSMUSG00000026604	Ptpn14	protein_coding	chr1	189873465	189873471	189873444	189873472	+	0	0	NA	1	0	1	1	0	0	0	0.7794	-0.361
MIMAT0001537	mmu-miR-429-3p	ENSMUSG00000026604	Ptpn14	protein_coding	chr1	189875889	189875895	189875868	189875896	+	1	0	Ago2	1	0	1	1	0	1	0	1.1685	2.183
MIMAT0001537	mmu-miR-429-3p	ENSMUSG00000026604	Ptpn14	protein_coding	chr1	189876501	189876507	189876480	189876508	+	2	0	Ago2	1	0	1	1	0	1	0	1.031	3.335
MIMAT0001537	mmu-miR-429-3p	ENSMUSG00000026634	Angel2	protein_coding	chr1	190945151	190945156	190945151	190945156	+	3	0	Ago2	1	0	0	0	0	0	0	0.5533	0.798
MIMAT0001537	mmu-miR-429-3p	ENSMUSG00000037434	Slc30a1	protein_coding	chr1	191910594	191910599	191910594	191910599	+	0	0	NA	1	0	0	0	0	0	0	0.2594	0.55
MIMAT0001537	mmu-miR-429-3p	ENSMUSG00000037434	Slc30a1	protein_coding	chr1	191911079	191911084	191911079	191911084	+	0	0	NA	1	0	0	0	0	0	0	0.5533	1.697
MIMAT0001537	mmu-miR-429-3p	ENSMUSG00000037434	Slc30a1	protein_coding	chr1	191912411	191912416	191912411	191912416	+	2	0	Ago2	1	0	0	0	0	0	0	0.3823	2.048
MIMAT0001537	mmu-miR-429-3p	ENSMUSG00000026640	Plxna2	protein_coding	chr1	194813297	194813303	194813276	194813304	+	8	0	Ago2	1	0	0	1	1	0	0	0.9157	1.459
MIMAT0001537	mmu-miR-429-3p	ENSMUSG00000026640	Plxna2	protein_coding	chr1	194816714	194816719	194816692	194816720	+	0	0	NA	1	0	0	1	0	0	0	0.6708	5.228
MIMAT0001537	mmu-miR-429-3p	ENSMUSG00000015305	Sash1	protein_coding	chr10	8724420	8724426	8724419	8724440	-	1	0	Ago2	1	0	0	0	1	0	0	0.9678	1.162
MIMAT0001537	mmu-miR-429-3p	ENSMUSG00000015305	Sash1	protein_coding	chr10	8725397	8725402	8725397	8725402	-	2	0	Ago2	1	0	0	0	0	0	0	1.011	0.562
MIMAT0001537	mmu-miR-429-3p	ENSMUSG00000019820	Utrn	protein_coding	chr10	12383932	12383937	12383932	12383937	-	0	0	NA	1	0	0	0	0	0	0	1.0443	3.28
MIMAT0001537	mmu-miR-429-3p	ENSMUSG00000019820	Utrn	protein_coding	chr10	12384147	12384153	12384146	12384171	-	1	0	Ago2	1	0	0	0	1	0	0	1.1607	1.659
MIMAT0001537	mmu-miR-429-3p	ENSMUSG00000062866	Phactr2	protein_coding	chr10	13208362	13208390	13208362	13208390	-	0	0	NA	0	0	0	1	0	0	0	1.1685	0.465
MIMAT0001537	mmu-miR-429-3p	ENSMUSG00000062866	Phactr2	protein_coding	chr10	13208668	13208674	13208667	13208695	-	2	0	Ago2	0	0	0	1	0	1	0	1.123	0.956
MIMAT0001537	mmu-miR-429-3p	ENSMUSG00000062866	Phactr2	protein_coding	chr10	13210246	13210274	13210246	13210274	-	1	0	Ago1-4	0	0	0	1	0	0	0	0.6219	0.232
MIMAT0001537	mmu-miR-429-3p	ENSMUSG00000019852	Arfgef3	protein_coding	chr10	18588131	18588137	18588130	18588158	-	1	0	Ago2	1	0	0	1	1	0	0	0.6153	-0.038
MIMAT0001537	mmu-miR-429-3p	ENSMUSG00000019852	Arfgef3	protein_coding	chr10	18588357	18588362	18588356	18588384	-	0	0	NA	1	0	0	1	1	0	0	0.4024	0.27
MIMAT0001537	mmu-miR-429-3p	ENSMUSG00000019852	Arfgef3	protein_coding	chr10	18646445	18646473	18646445	18646473	-	0	0	NA	0	0	0	1	0	0	0	1.1995	4.297
MIMAT0001537	mmu-miR-429-3p	ENSMUSG00000019982	Myb	protein_coding	chr10	21125377	21125382	21125376	21125404	-	3	0	Ago1-4	1	0	1	1	0	0	0	0.9656	3.696
MIMAT0001537	mmu-miR-429-3p	ENSMUSG00000019982	Myb	protein_coding	chr10	21125779	21125785	21125778	21125806	-	1	0	Ago1-4	1	0	1	1	1	0	0	0.8825	1.452
MIMAT0001537	mmu-miR-429-3p	ENSMUSG00000019982	Myb	protein_coding	chr10	21125833	21125839	21125832	21125860	-	0	0	NA	1	0	1	1	1	1	0	1.1352	4.54
MIMAT0001537	mmu-miR-429-3p	ENSMUSG00000019838	Slc16a10	protein_coding	chr10	40035838	40035843	40035838	40035843	-	1	0	Ago2	1	0	0	0	0	0	0	0.7317	0.282
MIMAT0001537	mmu-miR-429-3p	ENSMUSG00000019838	Slc16a10	protein_coding	chr10	40036015	40036020	40036015	40036020	-	0	0	NA	1	0	0	0	0	0	0	0.9401	-0.372
MIMAT0001537	mmu-miR-429-3p	ENSMUSG00000019838	Slc16a10	protein_coding	chr10	40075933	40075938	40075933	40075938	-	0	0	NA	1	0	0	0	0	0	0	1.0521	0.22
MIMAT0001537	mmu-miR-429-3p	ENSMUSG00000038151	Prdm1	protein_coding	chr10	44438449	44438455	44438448	44438466	-	2	0	Ago1-4	1	0	0	0	1	1	0	0.8935	3.851
MIMAT0001537	mmu-miR-429-3p	ENSMUSG00000019877	Serinc1	protein_coding	chr10	57515889	57515894	57515888	57515916	-	1	0	Ago2	1	0	0	1	0	0	0	0.5203	1.086
MIMAT0001537	mmu-miR-429-3p	ENSMUSG00000019877	Serinc1	protein_coding	chr10	57517099	57517105	57517098	57517126	-	1	0	Ago1-4	1	0	0	1	1	1	0	1.0177	3.048
MIMAT0001537	mmu-miR-429-3p	ENSMUSG00000019917	Septin10	protein_coding	chr10	59164833	59164859	59164833	59164859	-	1	0	Ago2	0	0	0	0	1	0	0	1.2084	0.081
MIMAT0001537	mmu-miR-429-3p	ENSMUSG00000020108	Ddit4	protein_coding	chr10	59949719	59949724	59949718	59949746	-	28	0	Ago1-4,Ago2	1	0	0	1	0	0	0	0.3115	2.816
MIMAT0001537	mmu-miR-429-3p	ENSMUSG00000019873	Reep3	protein_coding	chr10	67009780	67009786	67009779	67009807	-	2	0	Ago2	0	0	1	1	0	0	0	0.5203	2.605
MIMAT0001537	mmu-miR-429-3p	ENSMUSG00000019873	Reep3	protein_coding	chr10	67011581	67011587	67011580	67011608	-	0	0	NA	1	0	1	1	1	0	0	0.9013	0.507
MIMAT0001537	mmu-miR-429-3p	ENSMUSG00000019927	Ube2d1	protein_coding	chr10	71255324	71255330	71255323	71255347	-	10	3	Ago1-4,Ago2	1	0	0	0	1	1	0	0.9678	3.323
MIMAT0001537	mmu-miR-429-3p	ENSMUSG00000019927	Ube2d1	protein_coding	chr10	71255630	71255635	71255630	71255635	-	0	0	NA	1	0	0	0	0	0	0	0.8558	2.447
MIMAT0001537	mmu-miR-429-3p	ENSMUSG00000037710	Cisd1	protein_coding	chr10	71330739	71330744	71330738	71330759	-	1	0	Ago2	1	0	0	0	1	0	0	0.5388	1.481
MIMAT0001537	mmu-miR-429-3p	ENSMUSG00000033416	Gucd1	protein_coding	chr10	75507470	75507475	75507470	75507475	-	1	0	Ago2	1	0	0	0	0	0	0	1.0631	-0.329
MIMAT0001537	mmu-miR-429-3p	ENSMUSG00000032714	Syde1	protein_coding	chr10	78585054	78585060	78585053	78585081	-	3	0	Ago2	0	0	0	1	1	1	0	0.4539	3.358
MIMAT0001537	mmu-miR-429-3p	ENSMUSG00000055053	Nfic	protein_coding	chr10	81399056	81399061	81399056	81399061	-	4	0	Ago1-4,Ago2	1	0	0	0	0	0	0	0.3193	2.157
MIMAT0001537	mmu-miR-429-3p	ENSMUSG00000020032	Nuak1	protein_coding	chr10	84372216	84372221	84372215	84372243	-	1	0	Ago2	1	0	0	1	0	0	0	0.5576	-0.028
MIMAT0001537	mmu-miR-429-3p	ENSMUSG00000020032	Nuak1	protein_coding	chr10	84373060	84373065	84373059	84373087	-	0	0	NA	1	0	0	1	0	0	0	1.1042	-0.012
MIMAT0001537	mmu-miR-429-3p	ENSMUSG00000020032	Nuak1	protein_coding	chr10	84373279	84373285	84373278	84373306	-	0	0	NA	1	0	0	1	1	0	0	0.7128	0.65
MIMAT0001537	mmu-miR-429-3p	ENSMUSG00000020032	Nuak1	protein_coding	chr10	84409622	84409650	84409622	84409650	-	0	0	NA	0	0	0	1	0	0	0	1.0941	4.765
MIMAT0001537	mmu-miR-429-3p	ENSMUSG00000046841	Ckap4	protein_coding	chr10	84526346	84526352	84526345	84526373	-	2	0	Ago2	1	0	1	1	1	1	0	1.3691	3.424
MIMAT0001537	mmu-miR-429-3p	ENSMUSG00000074802	Gas2l3	protein_coding	chr10	89409282	89409287	89409281	89409309	-	5	0	Ago2	1	0	0	1	0	1	0	0.4027	1.141
MIMAT0001537	mmu-miR-429-3p	ENSMUSG00000074802	Gas2l3	protein_coding	chr10	89409316	89409322	89409315	89409343	-	0	0	NA	1	0	0	1	1	1	0	1.2971	0.986
MIMAT0001537	mmu-miR-429-3p	ENSMUSG00000074802	Gas2l3	protein_coding	chr10	89411832	89411860	89411832	89411860	-	0	0	NA	0	0	0	1	0	0	0	1.0521	0.229
MIMAT0001537	mmu-miR-429-3p	ENSMUSG00000019979	Apaf1	protein_coding	chr10	90990907	90990912	90990907	90990912	-	0	0	NA	1	0	0	0	0	0	0	1.0798	0.712
MIMAT0001537	mmu-miR-429-3p	ENSMUSG00000019979	Apaf1	protein_coding	chr10	90991344	90991350	90991343	90991364	-	4	0	Ago2	1	0	0	0	1	1	0	0.9346	1.743
MIMAT0001537	mmu-miR-429-3p	ENSMUSG00000008398	Elk3	protein_coding	chr10	93248453	93248458	93248453	93248458	-	0	0	NA	1	0	0	0	0	0	0	0.1895	-0.064
MIMAT0001537	mmu-miR-429-3p	ENSMUSG00000008398	Elk3	protein_coding	chr10	93249532	93249537	93249532	93249537	-	1	0	Ago2	1	0	0	0	0	0	0	0.643	2.832
MIMAT0001537	mmu-miR-429-3p	ENSMUSG00000074785	Plxnc1	protein_coding	chr10	94792107	94792112	94792106	94792134	-	0	0	NA	1	0	0	1	0	0	0	0.868	2.555
MIMAT0001537	mmu-miR-429-3p	ENSMUSG00000074785	Plxnc1	protein_coding	chr10	94792198	94792203	94792197	94792225	-	0	0	NA	1	0	0	1	1	1	0	0.175	3.03
MIMAT0001537	mmu-miR-429-3p	ENSMUSG00000074785	Plxnc1	protein_coding	chr10	94792898	94792904	94792897	94792925	-	2	0	Ago2	1	0	0	1	1	1	0	0.4823	2.476
MIMAT0001537	mmu-miR-429-3p	ENSMUSG00000020029	Nudt4	protein_coding	chr10	95547669	95547675	95547668	95547688	-	5	0	Ago2	1	0	0	0	1	1	0	0.63	2.54
MIMAT0001537	mmu-miR-429-3p	ENSMUSG00000035798	Zdhhc17	protein_coding	chr10	110941910	110941916	110941910	110941938	-	2	0	Ago2	0	0	0	1	0	1	0	0.3115	3.908
MIMAT0001537	mmu-miR-429-3p	ENSMUSG00000035798	Zdhhc17	protein_coding	chr10	110943940	110943945	110943939	110943967	-	0	0	NA	1	0	0	1	0	1	0	0.8437	1.74
MIMAT0001537	mmu-miR-429-3p	ENSMUSG00000050663	Trhde	protein_coding	chr10	114400192	114400197	114400191	114400219	-	1	0	Ago2	1	0	0	1	0	0	0	0.2083	1.082
MIMAT0001537	mmu-miR-429-3p	ENSMUSG00000020130	Tbc1d15	protein_coding	chr10	115199334	115199339	115199333	115199351	-	4	0	Ago2	1	0	0	0	1	0	0	1.0399	2.878
MIMAT0001537	mmu-miR-429-3p	ENSMUSG00000052681	Rap1b	protein_coding	chr10	117814684	117814690	117814683	117814711	-	2	0	Ago2	1	0	1	1	1	1	0	0.6818	4.099
MIMAT0001537	mmu-miR-429-3p	ENSMUSG00000052681	Rap1b	protein_coding	chr10	117815311	117815339	117815311	117815339	-	1	0	Ago2	0	0	0	1	0	0	0	1.4516	2.901
MIMAT0001537	mmu-miR-429-3p	ENSMUSG00000052681	Rap1b	protein_coding	chr10	117815559	117815565	117815558	117815586	-	2	0	Ago2	1	0	1	1	1	1	0	1.0964	4.833
MIMAT0001537	mmu-miR-429-3p	ENSMUSG00000051236	Msrb3	protein_coding	chr10	120781392	120781397	120781392	120781397	-	0	0	NA	1	0	0	0	0	0	0	0.4027	0.426
MIMAT0001537	mmu-miR-429-3p	ENSMUSG00000051236	Msrb3	protein_coding	chr10	120782840	120782846	120782839	120782862	-	4	0	Ago2	1	0	0	0	1	0	0	1.266	0.368
MIMAT0001537	mmu-miR-429-3p	ENSMUSG00000020115	Tbk1	protein_coding	chr10	121546829	121546834	121546828	121546856	-	0	0	NA	1	0	1	1	1	0	0	0.949	0.691
MIMAT0001537	mmu-miR-429-3p	ENSMUSG00000020115	Tbk1	protein_coding	chr10	121547033	121547039	121547032	121547060	-	1	0	Ago2	1	0	1	1	1	1	0	0.949	1.898
MIMAT0001537	mmu-miR-429-3p	ENSMUSG00000040249	Lrp1	protein_coding	chr10	127538788	127538794	127538787	127538809	-	2	0	Ago2	1	0	0	0	1	1	0	0.6362	3.257
MIMAT0001537	mmu-miR-429-3p	ENSMUSG00000019796	Lrp11	protein_coding	chr10	7625391	7625396	7625391	7625396	+	1	0	Ago2	1	0	0	0	0	0	0	1.2328	0.548
MIMAT0001537	mmu-miR-429-3p	ENSMUSG00000040021	Lats1	protein_coding	chr10	7713230	7713235	7713215	7713236	+	0	0	NA	1	0	0	0	1	0	0	0.1873	1.458
MIMAT0001537	mmu-miR-429-3p	ENSMUSG00000040021	Lats1	protein_coding	chr10	7715535	7715540	7715535	7715540	+	1	0	Ago2	1	0	0	0	0	0	0	1.2328	0.256
MIMAT0001537	mmu-miR-429-3p	ENSMUSG00000019817	Plagl1	protein_coding	chr10	13129269	13129274	13129269	13129274	+	2	0	Ago1-4	1	0	0	0	0	0	0	1.123	1.424
MIMAT0001537	mmu-miR-429-3p	ENSMUSG00000019817	Plagl1	protein_coding	chr10	13130066	13130071	13130066	13130071	+	0	0	NA	1	0	0	0	0	0	0	0.5721	1.223
MIMAT0001537	mmu-miR-429-3p	ENSMUSG00000039910	Cited2	protein_coding	chr10	17724288	17724316	17724288	17724316	+	1	0	Ago1-4	0	0	0	1	0	0	0	0.9656	3.497
MIMAT0001537	mmu-miR-429-3p	ENSMUSG00000039910	Cited2	protein_coding	chr10	17725565	17725571	17725544	17725572	+	0	0	NA	1	0	1	1	1	1	0	1.0377	5.386
MIMAT0001537	mmu-miR-429-3p	ENSMUSG00000019986	Ahi1	protein_coding	chr10	21079181	21079187	21079167	21079188	+	0	0	NA	1	0	0	0	1	0	0	0.8636	-0.368
MIMAT0001537	mmu-miR-429-3p	ENSMUSG00000019986	Ahi1	protein_coding	chr10	21079291	21079296	21079291	21079296	+	1	0	Ago1-4	1	0	0	0	0	0	0	1.1885	0.865
MIMAT0001537	mmu-miR-429-3p	ENSMUSG00000019843	Fyn	protein_coding	chr10	39564355	39564360	39564333	39564361	+	13	0	Ago2	1	0	0	1	1	1	0	0.4557	3.513
MIMAT0001537	mmu-miR-429-3p	ENSMUSG00000019843	Fyn	protein_coding	chr10	39565161	39565166	39565139	39565167	+	1	0	Ago2	1	0	0	1	1	1	0	0.5921	2.01
MIMAT0001537	mmu-miR-429-3p	ENSMUSG00000019831	Wasf1	protein_coding	chr10	40938013	40938018	40937991	40938019	+	1	0	Ago2	1	0	0	1	1	0	0	0.9157	1.141
MIMAT0001537	mmu-miR-429-3p	ENSMUSG00000019831	Wasf1	protein_coding	chr10	40938102	40938107	40938080	40938108	+	0	0	NA	1	0	0	1	1	1	0	0.3635	4.633
MIMAT0001537	mmu-miR-429-3p	ENSMUSG00000038332	Sesn1	protein_coding	chr10	41908385	41908391	41908364	41908392	+	1	0	Ago2	1	0	0	1	1	1	0	0.9091	4.516
MIMAT0001537	mmu-miR-429-3p	ENSMUSG00000038280	Ostm1	protein_coding	chr10	42700994	42700999	42700994	42700999	+	1	0	Ago2	1	0	0	0	0	0	0	1.2805	1.096
MIMAT0001537	mmu-miR-429-3p	ENSMUSG00000019920	Lims1	protein_coding	chr10	58422488	58422493	58422486	58422493	+	13	0	Ago2	1	0	1	0	0	0	0	0.7982	1.094
MIMAT0001537	mmu-miR-429-3p	ENSMUSG00000019920	Lims1	protein_coding	chr10	58422785	58422790	58422785	58422790	+	0	0	NA	1	0	1	0	0	0	0	0.8747	0.707
MIMAT0001537	mmu-miR-429-3p	ENSMUSG00000019920	Lims1	protein_coding	chr10	58423921	58423926	58423921	58423926	+	0	0	NA	1	0	1	0	0	0	0	0.5611	1.514
MIMAT0001537	mmu-miR-429-3p	ENSMUSG00000020064	Herc4	protein_coding	chr10	63317672	63317677	63317656	63317678	+	1	0	Ago2	1	0	0	0	1	0	0	0.9268	2.063
MIMAT0001537	mmu-miR-429-3p	ENSMUSG00000037876	Jmjd1c	protein_coding	chr10	67244800	67244820	67244800	67244820	+	2	0	Ago2	0	0	0	0	1	0	0	0.9302	3.014
MIMAT0001537	mmu-miR-429-3p	ENSMUSG00000019923	Zwint	protein_coding	chr10	72669782	72669787	72669767	72669788	+	0	0	NA	1	0	0	0	1	0	0	0.9091	0.109
MIMAT0001537	mmu-miR-429-3p	ENSMUSG00000019923	Zwint	protein_coding	chr10	72674839	72674860	72674839	72674860	+	32	0	Ago2	0	0	0	0	1	0	0	0.3049	-0.063
MIMAT0001537	mmu-miR-429-3p	ENSMUSG00000049764	Zfp280b	protein_coding	chr10	76040186	76040191	76040186	76040191	+	0	0	NA	1	0	0	0	0	0	0	0.9201	0.339
MIMAT0001537	mmu-miR-429-3p	ENSMUSG00000049764	Zfp280b	protein_coding	chr10	76040255	76040260	76040255	76040260	+	1	0	Ago2	1	0	0	0	0	0	0	0.4482	0.096
MIMAT0001537	mmu-miR-429-3p	ENSMUSG00000009291	Pttg1ip	protein_coding	chr10	77598443	77598448	77598443	77598448	+	0	0	NA	1	0	0	0	0	0	0	0.3425	0.395
MIMAT0001537	mmu-miR-429-3p	ENSMUSG00000009291	Pttg1ip	protein_coding	chr10	77598578	77598583	77598578	77598583	+	8	0	Ago2	1	0	0	0	0	0	0	0.5322	-0.247
MIMAT0001537	mmu-miR-429-3p	ENSMUSG00000061589	Dot1l	protein_coding	chr10	80793672	80793677	80793650	80793678	+	1	0	Ago2	1	0	1	1	1	0	0	1.1042	3.073
MIMAT0001537	mmu-miR-429-3p	ENSMUSG00000061589	Dot1l	protein_coding	chr10	80794296	80794302	80794275	80794303	+	0	0	NA	1	0	1	1	1	1	0	1.3691	2.308
MIMAT0001537	mmu-miR-429-3p	ENSMUSG00000054452	Tle5	protein_coding	chr10	81566192	81566198	81566177	81566199	+	3	0	Ago2	1	0	0	0	1	0	0	1.0709	0.246
MIMAT0001537	mmu-miR-429-3p	ENSMUSG00000019951	Uhrf1bp1l	protein_coding	chr10	89819111	89819116	89819111	89819116	+	0	0	NA	0	0	1	0	0	0	0	0.357	0.403
MIMAT0001537	mmu-miR-429-3p	ENSMUSG00000019951	Uhrf1bp1l	protein_coding	chr10	89819397	89819403	89819384	89819404	+	0	0	NA	0	0	1	0	1	0	0	1.286	0.16
MIMAT0001537	mmu-miR-429-3p	ENSMUSG00000019951	Uhrf1bp1l	protein_coding	chr10	89819520	89819525	89819520	89819525	+	2	0	Ago2	0	0	1	0	0	0	0	1.6665	0.954
MIMAT0001537	mmu-miR-429-3p	ENSMUSG00000019975	Ikbip	protein_coding	chr10	91096588	91096616	91096588	91096616	+	0	0	NA	0	0	0	1	0	0	0	0.6674	1.375
MIMAT0001537	mmu-miR-429-3p	ENSMUSG00000019975	Ikbip	protein_coding	chr10	91098595	91098601	91098574	91098602	+	1	0	Ago2	1	0	0	1	1	0	0	1.1419	0.529
MIMAT0001537	mmu-miR-429-3p	ENSMUSG00000020015	Cdk17	protein_coding	chr10	93240119	93240125	93240119	93240125	+	0	0	NA	1	0	0	0	0	1	0	0.8703	3.067
MIMAT0001537	mmu-miR-429-3p	ENSMUSG00000020015	Cdk17	protein_coding	chr10	93240981	93240987	93240960	93240988	+	1	0	Ago2	1	0	1	1	0	1	0	0.9988	5.645
MIMAT0001537	mmu-miR-429-3p	ENSMUSG00000036499	Eea1	protein_coding	chr10	96042771	96042777	96042756	96042778	+	0	0	NA	1	0	0	0	1	0	0	1.2383	0.385
MIMAT0001537	mmu-miR-429-3p	ENSMUSG00000036499	Eea1	protein_coding	chr10	96044338	96044343	96044338	96044343	+	1	0	Ago2	1	0	0	0	0	0	0	0.8761	0.454
MIMAT0001537	mmu-miR-429-3p	ENSMUSG00000036499	Eea1	protein_coding	chr10	96044931	96044936	96044931	96044936	+	1	0	Ago2	1	0	0	0	0	0	0	0.9945	1.09
MIMAT0001537	mmu-miR-429-3p	ENSMUSG00000036499	Eea1	protein_coding	chr10	96045235	96045240	96045235	96045240	+	0	0	NA	1	0	0	0	0	0	0	0.5232	0.624
MIMAT0001537	mmu-miR-429-3p	ENSMUSG00000019943	Atp2b1	protein_coding	chr10	99023203	99023210	99023203	99023210	+	1	0	Ago2	1	0	0	0	0	0	0	0.7062	2.127
MIMAT0001537	mmu-miR-429-3p	ENSMUSG00000019906	Lin7a	protein_coding	chr10	107420234	107420262	107420234	107420262	+	0	0	NA	0	0	0	1	0	0	0	0.5266	0.805
MIMAT0001537	mmu-miR-429-3p	ENSMUSG00000019906	Lin7a	protein_coding	chr10	107421178	107421206	107421178	107421206	+	1	0	Ago1-4	0	0	0	1	0	0	0	0.6674	0.485
MIMAT0001537	mmu-miR-429-3p	ENSMUSG00000020189	Osbpl8	protein_coding	chr10	111294706	111294712	111294688	111294713	+	0	0	NA	1	0	0	0	1	0	0	1.1807	1.043
MIMAT0001537	mmu-miR-429-3p	ENSMUSG00000020189	Osbpl8	protein_coding	chr10	111295975	111295980	111295975	111295980	+	1	0	Ago2	1	0	0	0	0	0	0	0.2099	2.49
MIMAT0001537	mmu-miR-429-3p	ENSMUSG00000020189	Osbpl8	protein_coding	chr10	111296610	111296615	111296610	111296615	+	0	0	NA	1	0	0	0	0	0	0	0.0504	1.26
MIMAT0001537	mmu-miR-429-3p	ENSMUSG00000055170	Ifng	protein_coding	chr10	118445395	118445400	118445378	118445401	+	2	0	Ago2	1	0	0	0	1	0	0	1.4169	2.085
MIMAT0001537	mmu-miR-429-3p	ENSMUSG00000025393	Atp5b	protein_coding	chr10	128090238	128090243	128090223	128090244	+	3	0	Ago2	1	0	0	0	1	0	0	0.9545	2.244
MIMAT0001537	mmu-miR-429-3p	ENSMUSG00000005683	Cs	protein_coding	chr10	128361694	128361699	128361694	128361699	+	1	0	Ago2	1	0	0	0	0	0	0	0.6485	0.731
MIMAT0001537	mmu-miR-429-3p	ENSMUSG00000014498	Ankrd52	protein_coding	chr10	128392228	128392234	128392228	128392234	+	5	0	Ago2	1	0	0	0	0	1	0	1.2162	2.526
MIMAT0001537	mmu-miR-429-3p	ENSMUSG00000025348	Itga7	protein_coding	chr10	128958270	128958275	128958270	128958275	+	2	0	Ago2	1	0	0	0	0	0	0	0.9988	0.484
MIMAT0001537	mmu-miR-429-3p	ENSMUSG00000004748	Mtfp1	protein_coding	chr11	4091600	4091606	4091599	4091620	-	1	0	Ago2	1	0	1	0	1	0	0	0.826	-0.366
MIMAT0001537	mmu-miR-429-3p	ENSMUSG00000004748	Mtfp1	protein_coding	chr11	4091975	4091980	4091974	4091995	-	0	0	NA	1	0	1	0	1	0	0	0.7583	0.544
MIMAT0001537	mmu-miR-429-3p	ENSMUSG00000094483	Purb	protein_coding	chr11	6468968	6468973	6468968	6468973	-	0	0	NA	0	0	1	0	0	0	0	0.357	-0.219
MIMAT0001537	mmu-miR-429-3p	ENSMUSG00000094483	Purb	protein_coding	chr11	6469661	6469666	6469661	6469666	-	0	0	NA	0	0	1	0	0	0	0	1.4016	0.052
MIMAT0001537	mmu-miR-429-3p	ENSMUSG00000094483	Purb	protein_coding	chr11	6469839	6469844	6469839	6469844	-	0	0	NA	0	0	1	0	0	0	0	0.6442	0.481
MIMAT0001537	mmu-miR-429-3p	ENSMUSG00000094483	Purb	protein_coding	chr11	6470290	6470295	6470290	6470295	-	0	0	NA	0	0	1	0	0	0	0	0.1069	1.249
MIMAT0001537	mmu-miR-429-3p	ENSMUSG00000094483	Purb	protein_coding	chr11	6470900	6470905	6470900	6470905	-	0	0	NA	0	0	1	0	0	0	0	0.4291	1.891
MIMAT0001537	mmu-miR-429-3p	ENSMUSG00000094483	Purb	protein_coding	chr11	6472799	6472804	6472799	6472804	-	1	0	Ago2	0	0	1	0	0	0	0	0.6219	3.688
MIMAT0001537	mmu-miR-429-3p	ENSMUSG00000094483	Purb	protein_coding	chr11	6473201	6473206	6473201	6473206	-	0	0	NA	0	0	1	0	0	0	0	0.8747	0.289
MIMAT0001537	mmu-miR-429-3p	ENSMUSG00000020422	Tns3	protein_coding	chr11	8432030	8432035	8432030	8432035	-	1	0	Ago2	1	0	0	0	0	0	0	0.8037	-1.491
MIMAT0001537	mmu-miR-429-3p	ENSMUSG00000020152	Actr2	protein_coding	chr11	20062393	20062398	20062392	20062415	-	0	0	NA	1	0	0	0	1	0	0	1.4068	0.915
MIMAT0001537	mmu-miR-429-3p	ENSMUSG00000020152	Actr2	protein_coding	chr11	20063147	20063152	20063147	20063152	-	1	0	Ago2	1	0	0	0	0	0	0	0.663	0.441
MIMAT0001537	mmu-miR-429-3p	ENSMUSG00000020315	Sptbn1	protein_coding	chr11	30100001	30100025	30100001	30100025	-	0	0	NA	0	0	0	0	1	0	0	1.4091	0.974
MIMAT0001537	mmu-miR-429-3p	ENSMUSG00000020315	Sptbn1	protein_coding	chr11	30100220	30100226	30100219	30100240	-	1	0	Ago2	1	0	1	0	1	0	0	0.6323	2.94
MIMAT0001537	mmu-miR-429-3p	ENSMUSG00000020315	Sptbn1	protein_coding	chr11	30100335	30100340	30100335	30100340	-	0	0	NA	1	0	1	0	0	0	0	-0.4902	2.775
MIMAT0001537	mmu-miR-429-3p	ENSMUSG00000020315	Sptbn1	protein_coding	chr11	30108677	30108682	30108677	30108682	-	2	0	Ago2	1	0	0	0	0	0	0	1.1497	0.374
MIMAT0001537	mmu-miR-429-3p	ENSMUSG00000057113	Npm1	protein_coding	chr11	33152521	33152527	33152520	33152540	-	2	0	Ago1-4,Ago2	1	0	1	0	1	1	0	0.6674	3.371
MIMAT0001537	mmu-miR-429-3p	ENSMUSG00000020326	Ccng1	protein_coding	chr11	40750335	40750340	40750335	40750340	-	2	0	Ago2	1	0	0	0	0	0	0	0.9988	-0.314
MIMAT0001537	mmu-miR-429-3p	ENSMUSG00000020368	Canx	protein_coding	chr11	50295081	50295086	50295081	50295086	-	2	0	Ago2	1	0	0	0	0	0	0	0.4622	2.65
MIMAT0001537	mmu-miR-429-3p	ENSMUSG00000049321	Zfp2	protein_coding	chr11	50899037	50899043	50899036	50899057	-	1	0	Ago1-4	1	0	1	0	1	0	0	1.0266	-0.471
MIMAT0001537	mmu-miR-429-3p	ENSMUSG00000049321	Zfp2	protein_coding	chr11	50899361	50899366	50899361	50899368	-	0	0	NA	1	0	1	0	0	0	0	1.3049	0.062
MIMAT0001537	mmu-miR-429-3p	ENSMUSG00000036391	Sec24a	protein_coding	chr11	51693316	51693321	51693315	51693343	-	0	0	NA	1	0	0	1	0	0	0	1.1951	0.405
MIMAT0001537	mmu-miR-429-3p	ENSMUSG00000036391	Sec24a	protein_coding	chr11	51694297	51694302	51694296	51694324	-	0	0	NA	1	0	0	1	0	0	0	0.3425	0.198
MIMAT0001537	mmu-miR-429-3p	ENSMUSG00000036391	Sec24a	protein_coding	chr11	51694501	51694507	51694500	51694528	-	1	0	Ago2	1	0	0	1	1	1	0	0.8868	3.234
MIMAT0001537	mmu-miR-429-3p	ENSMUSG00000036391	Sec24a	protein_coding	chr11	51715142	51715170	51715142	51715170	-	0	0	NA	0	0	0	1	0	0	0	0.9812	4.363
MIMAT0001537	mmu-miR-429-3p	ENSMUSG00000020383	Il13	protein_coding	chr11	53631478	53631483	53631477	53631498	-	1	0	Ago2	1	0	0	0	1	0	0	0.2406	1.071
MIMAT0001537	mmu-miR-429-3p	ENSMUSG00000020745	Pafah1b1	protein_coding	chr11	74674789	74674794	74674789	74674794	-	1	0	Ago2	1	0	0	0	0	0	0	0.6862	2.522
MIMAT0001537	mmu-miR-429-3p	ENSMUSG00000020745	Pafah1b1	protein_coding	chr11	74676068	74676073	74676068	74676073	-	0	0	NA	1	0	0	0	0	0	0	0.531	1.007
MIMAT0001537	mmu-miR-429-3p	ENSMUSG00000020745	Pafah1b1	protein_coding	chr11	74677512	74677517	74677512	74677517	-	1	0	Ago2	1	0	0	0	0	0	0	1.1086	6.88
MIMAT0001537	mmu-miR-429-3p	ENSMUSG00000017291	Taok1	protein_coding	chr11	77529363	77529369	77529362	77529390	-	1	0	Ago1-4	1	0	1	1	0	1	0	0.7959	5.354
MIMAT0001537	mmu-miR-429-3p	ENSMUSG00000017291	Taok1	protein_coding	chr11	77530481	77530487	77530481	77530487	-	0	0	NA	0	0	0	0	0	1	0	0.7872	2.976
MIMAT0001537	mmu-miR-429-3p	ENSMUSG00000017291	Taok1	protein_coding	chr11	77531704	77531710	77531703	77531731	-	0	0	NA	1	0	1	1	0	0	0	0.3692	1.455
MIMAT0001537	mmu-miR-429-3p	ENSMUSG00000017291	Taok1	protein_coding	chr11	77535904	77535909	77535904	77535911	-	0	0	NA	1	0	1	0	0	0	0	0.2365	0.55
MIMAT0001537	mmu-miR-429-3p	ENSMUSG00000017291	Taok1	protein_coding	chr11	77537611	77537616	77537610	77537638	-	4	1	Ago2	1	0	1	1	0	0	0	1.1873	0.497
MIMAT0001537	mmu-miR-429-3p	ENSMUSG00000017291	Taok1	protein_coding	chr11	77537692	77537697	77537692	77537699	-	6	0	Ago2	1	0	1	0	0	0	0	1.011	2.841
MIMAT0001537	mmu-miR-429-3p	ENSMUSG00000017677	Wsb1	protein_coding	chr11	79239664	79239669	79239663	79239691	-	1	0	Ago1-4	1	0	0	1	0	1	0	0.4557	1.232
MIMAT0001537	mmu-miR-429-3p	ENSMUSG00000000804	Usp32	protein_coding	chr11	84984561	84984566	84984561	84984566	-	1	0	Ago2	1	0	0	0	0	0	0	0.551	3.241
MIMAT0001537	mmu-miR-429-3p	ENSMUSG00000034297	Med13	protein_coding	chr11	86268291	86268297	86268290	86268318	-	0	0	NA	1	0	1	1	1	1	0	0.8925	2.096
MIMAT0001537	mmu-miR-429-3p	ENSMUSG00000034297	Med13	protein_coding	chr11	86270397	86270402	86270396	86270424	-	5	0	Ago1-4,Ago2	1	0	1	1	0	1	0	0.6175	6.181
MIMAT0001537	mmu-miR-429-3p	ENSMUSG00000034297	Med13	protein_coding	chr11	86270583	86270588	86270582	86270610	-	0	0	NA	1	0	1	1	0	0	0	1.1208	4.184
MIMAT0001537	mmu-miR-429-3p	ENSMUSG00000034297	Med13	protein_coding	chr11	86270721	86270727	86270720	86270748	-	5	0	Ago2	1	0	1	1	0	1	0	1.2139	3.611
MIMAT0001537	mmu-miR-429-3p	ENSMUSG00000034297	Med13	protein_coding	chr11	86319462	86319490	86319462	86319490	-	6	0	Ago1-4,Ago2	0	0	0	1	0	0	0	0.9467	3.041
MIMAT0001537	mmu-miR-429-3p	ENSMUSG00000020516	Rps6kb1	protein_coding	chr11	86499264	86499269	86499263	86499291	-	1	0	Ago2	1	0	1	1	0	1	0	1.0487	1.602
MIMAT0001537	mmu-miR-429-3p	ENSMUSG00000020516	Rps6kb1	protein_coding	chr11	86501770	86501776	86501769	86501797	-	0	0	NA	1	0	1	1	0	1	0	0.8414	1.927
MIMAT0001537	mmu-miR-429-3p	ENSMUSG00000020516	Rps6kb1	protein_coding	chr11	86502397	86502403	86502396	86502424	-	0	1	NA	1	0	1	1	0	1	0	1.2029	4.693
MIMAT0001537	mmu-miR-429-3p	ENSMUSG00000020516	Rps6kb1	protein_coding	chr11	86502495	86502500	86502495	86502502	-	0	0	NA	1	0	1	0	0	0	0	0.6231	2.318
MIMAT0001537	mmu-miR-429-3p	ENSMUSG00000020516	Rps6kb1	protein_coding	chr11	86515926	86515931	86515926	86515931	-	0	0	NA	1	0	0	0	0	0	0	0.9612	0.358
MIMAT0001537	mmu-miR-429-3p	ENSMUSG00000018427	Ypel2	protein_coding	chr11	86936502	86936508	86936501	86936529	-	3	0	Ago2	1	0	1	1	1	1	0	0.8248	3.715
MIMAT0001537	mmu-miR-429-3p	ENSMUSG00000018427	Ypel2	protein_coding	chr11	86937431	86937437	86937430	86937458	-	0	0	NA	1	0	1	1	0	0	0	0.8558	1.25
MIMAT0001537	mmu-miR-429-3p	ENSMUSG00000018427	Ypel2	protein_coding	chr11	86938292	86938298	86938291	86938319	-	0	0	NA	1	0	1	1	0	0	0	0.6485	1.387
MIMAT0001537	mmu-miR-429-3p	ENSMUSG00000020493	Prr11	protein_coding	chr11	87089387	87089415	87089387	87089415	-	9	0	Ago2	0	0	0	1	0	0	0	1.1763	1.331
MIMAT0001537	mmu-miR-429-3p	ENSMUSG00000000278	Scpep1	protein_coding	chr11	88924474	88924479	88924474	88924479	-	1	0	Ago1-4	1	0	0	0	0	0	0	1.2704	0.034
MIMAT0001537	mmu-miR-429-3p	ENSMUSG00000000276	Dgke	protein_coding	chr11	89038260	89038265	89038260	89038265	-	1	0	Ago2	1	0	0	0	0	0	0	1.3558	0.407
MIMAT0001537	mmu-miR-429-3p	ENSMUSG00000000276	Dgke	protein_coding	chr11	89040226	89040231	89040226	89040231	-	0	0	NA	1	0	0	0	0	0	0	1.527	-0.019
MIMAT0001537	mmu-miR-429-3p	ENSMUSG00000000276	Dgke	protein_coding	chr11	89040651	89040656	89040651	89040656	-	0	0	NA	1	0	0	0	0	0	0	1.2328	0.157
MIMAT0001537	mmu-miR-429-3p	ENSMUSG00000018547	Pip4k2b	protein_coding	chr11	97715773	97715778	97715773	97715778	-	0	0	NA	1	0	0	0	0	0	0	-0.3515	-0.036
MIMAT0001537	mmu-miR-429-3p	ENSMUSG00000018547	Pip4k2b	protein_coding	chr11	97716840	97716846	97716839	97716860	-	4	1	Ago1-4,Ago2	1	0	0	0	1	1	0	0.9323	3.197
MIMAT0001537	mmu-miR-429-3p	ENSMUSG00000018547	Pip4k2b	protein_coding	chr11	97718345	97718350	97718345	97718350	-	3	0	Ago2	1	0	0	0	0	0	0	0.9867	0.59
MIMAT0001537	mmu-miR-429-3p	ENSMUSG00000019173	Rab5c	protein_coding	chr11	100715398	100715403	100715398	100715403	-	1	0	Ago2	1	0	0	0	0	0	0	0.1419	3.387
MIMAT0001537	mmu-miR-429-3p	ENSMUSG00000020919	Stat5b	protein_coding	chr11	100780801	100780806	100780801	100780806	-	3	0	Ago2	1	0	0	0	0	0	0	0.8515	1.862
MIMAT0001537	mmu-miR-429-3p	ENSMUSG00000034621	Gpatch8	protein_coding	chr11	102476166	102476172	102476165	102476193	-	3	0	Ago2	0	0	1	1	0	0	0	0.7927	2.623
MIMAT0001537	mmu-miR-429-3p	ENSMUSG00000034621	Gpatch8	protein_coding	chr11	102476795	102476823	102476795	102476823	-	2	0	Ago2	0	0	0	1	0	0	0	0.6596	0.88
MIMAT0001537	mmu-miR-429-3p	ENSMUSG00000034520	Gjc1	protein_coding	chr11	102799679	102799685	102799678	102799706	-	0	0	NA	1	0	1	1	1	1	0	1.011	3.236
MIMAT0001537	mmu-miR-429-3p	ENSMUSG00000034520	Gjc1	protein_coding	chr11	102800026	102800054	102800026	102800054	-	0	0	NA	0	0	0	1	0	0	0	0.868	3.012
MIMAT0001537	mmu-miR-429-3p	ENSMUSG00000034520	Gjc1	protein_coding	chr11	102800586	102800614	102800586	102800614	-	1	0	Ago1-4	0	0	0	1	0	0	0	1.0188	3.665
MIMAT0001537	mmu-miR-429-3p	ENSMUSG00000020946	Gosr2	protein_coding	chr11	103678057	103678063	103678056	103678084	-	0	0	NA	1	0	0	1	1	1	0	0.8037	1.401
MIMAT0001537	mmu-miR-429-3p	ENSMUSG00000020946	Gosr2	protein_coding	chr11	103683827	103683855	103683827	103683855	-	1	0	Ago2	0	0	0	1	0	0	0	0.619	3.282
MIMAT0001537	mmu-miR-429-3p	ENSMUSG00000078622	Ccdc47	protein_coding	chr11	106200375	106200381	106200374	106200396	-	2	0	Ago2	1	0	0	0	1	0	0	1.2649	1.297
MIMAT0001537	mmu-miR-429-3p	ENSMUSG00000018363	Smurf2	protein_coding	chr11	106822388	106822394	106822388	106822394	-	1	0	Ago2	0	0	0	0	0	1	0	1.1097	4.081
MIMAT0001537	mmu-miR-429-3p	ENSMUSG00000050965	Prkca	protein_coding	chr11	107935815	107935821	107935814	107935842	-	0	0	NA	1	0	1	1	0	0	0	1.9303	-0.558
MIMAT0001537	mmu-miR-429-3p	ENSMUSG00000050965	Prkca	protein_coding	chr11	107937815	107937821	107937814	107937842	-	1	0	Ago2	1	0	1	1	0	0	0	0.643	-0.455
MIMAT0001537	mmu-miR-429-3p	ENSMUSG00000050965	Prkca	protein_coding	chr11	107938207	107938212	107938206	107938234	-	1	0	Ago2	1	0	1	1	0	1	0	0.6674	2.916
MIMAT0001537	mmu-miR-429-3p	ENSMUSG00000050965	Prkca	protein_coding	chr11	107938502	107938507	107938501	107938529	-	9	0	Ago2	1	0	1	1	0	0	0	0.5037	0.069
MIMAT0001537	mmu-miR-429-3p	ENSMUSG00000063193	Cd300lb	protein_coding	chr11	114923064	114923069	114923064	114923069	-	3	0	Ago2	1	0	0	0	0	0	0	1.0787	0.254
MIMAT0001537	mmu-miR-429-3p	ENSMUSG00000051510	Mafg	protein_coding	chr11	120628555	120628560	120628554	120628575	-	1	0	Ago2	1	0	0	0	1	0	0	0.6297	2.37
MIMAT0001537	mmu-miR-429-3p	ENSMUSG00000034614	Pik3ip1	protein_coding	chr11	3342863	3342868	3342863	3342868	+	11	0	Ago1-4,Ago2	1	0	0	0	0	0	0	1.0565	0.926
MIMAT0001537	mmu-miR-429-3p	ENSMUSG00000020484	Xbp1	protein_coding	chr11	5525364	5525369	5525364	5525369	+	2	0	Ago2	1	0	0	0	0	0	0	0.9756	0.968
MIMAT0001537	mmu-miR-429-3p	ENSMUSG00000020484	Xbp1	protein_coding	chr11	5525393	5525398	5525393	5525398	+	5	0	Ago2	1	0	0	0	0	0	0	0.3761	1.841
MIMAT0001537	mmu-miR-429-3p	ENSMUSG00000020122	Egfr	protein_coding	chr11	16912629	16912635	16912608	16912643	+	0	0	NA	1	0	1	2	1	0	0	0.3901	-0.394
MIMAT0001537	mmu-miR-429-3p	ENSMUSG00000020122	Egfr	protein_coding	chr11	16912637	16912642	16912637	16912642	+	0	0	NA	1	0	1	0	0	0	0	0.3901	-0.427
MIMAT0001537	mmu-miR-429-3p	ENSMUSG00000020122	Egfr	protein_coding	chr11	16912688	16912694	16912667	16912695	+	2	0	Ago2	1	0	1	1	1	0	0	1.1885	-0.45
MIMAT0001537	mmu-miR-429-3p	ENSMUSG00000020122	Egfr	protein_coding	chr11	16913847	16913852	16913825	16913853	+	1	0	Ago2	1	0	1	1	0	0	0	0.9678	1.028
MIMAT0001537	mmu-miR-429-3p	ENSMUSG00000020122	Egfr	protein_coding	chr11	16917900	16917905	16917878	16917906	+	0	0	NA	0	0	1	1	0	0	0	0.6219	0.74
MIMAT0001537	mmu-miR-429-3p	ENSMUSG00000033953	Ppp3r1	protein_coding	chr11	17198403	17198408	17198403	17198408	+	4	0	Ago2	1	0	0	0	0	0	0	0.8182	5.718
MIMAT0001537	mmu-miR-429-3p	ENSMUSG00000049800	Sertad2	protein_coding	chr11	20648866	20648871	20648866	20648871	+	3	0	Ago2	1	0	0	0	0	0	0	0.9589	3.626
MIMAT0001537	mmu-miR-429-3p	ENSMUSG00000032740	Ccdc88a	protein_coding	chr11	29503466	29503494	29503466	29503494	+	0	0	NA	0	0	0	1	0	0	0	1.1685	3.477
MIMAT0001537	mmu-miR-429-3p	ENSMUSG00000032740	Ccdc88a	protein_coding	chr11	29507974	29507979	29507952	29507980	+	0	0	NA	1	0	1	1	0	0	0	0.6696	2.015
MIMAT0001537	mmu-miR-429-3p	ENSMUSG00000032740	Ccdc88a	protein_coding	chr11	29508046	29508051	29508024	29508052	+	0	0	NA	1	0	1	1	0	0	0	0.4934	1.435
MIMAT0001537	mmu-miR-429-3p	ENSMUSG00000032740	Ccdc88a	protein_coding	chr11	29508105	29508110	29508083	29508111	+	4	0	Ago2	1	0	1	1	0	0	0	0.8182	2.373
MIMAT0001537	mmu-miR-429-3p	ENSMUSG00000032740	Ccdc88a	protein_coding	chr11	29510750	29510755	29510728	29510756	+	0	0	NA	1	0	1	1	0	0	0	0.5344	0.115
MIMAT0001537	mmu-miR-429-3p	ENSMUSG00000020458	Rtn4	protein_coding	chr11	29742196	29742201	29742196	29742201	+	7	0	Ago1-4,Ago2	1	0	0	0	0	0	0	0.5266	3.357
MIMAT0001537	mmu-miR-429-3p	ENSMUSG00000020271	Fbxw11	protein_coding	chr11	32745029	32745034	32745007	32745035	+	0	0	NA	1	0	0	1	0	0	0	1.1497	1.568
MIMAT0001537	mmu-miR-429-3p	ENSMUSG00000020271	Fbxw11	protein_coding	chr11	32745347	32745353	32745326	32745354	+	1	0	Ago2	1	0	0	1	1	1	0	0.4412	3.017
MIMAT0001537	mmu-miR-429-3p	ENSMUSG00000020271	Fbxw11	protein_coding	chr11	32746697	32746702	32746675	32746703	+	0	0	NA	1	0	0	1	0	1	0	0.0669	1.894
MIMAT0001537	mmu-miR-429-3p	ENSMUSG00000020349	Ppp2ca	protein_coding	chr11	52121993	52121999	52121978	52122000	+	7	0	Ago1-4,Ago2	1	0	1	0	1	0	0	0.4705	3.74
MIMAT0001537	mmu-miR-429-3p	ENSMUSG00000020349	Ppp2ca	protein_coding	chr11	52123425	52123431	52123425	52123431	+	0	0	NA	0	0	1	0	0	0	0	0.3917	-0.02
MIMAT0001537	mmu-miR-429-3p	ENSMUSG00000020349	Ppp2ca	protein_coding	chr11	52124648	52124653	52124648	52124653	+	0	0	NA	0	0	1	0	0	0	0	0.531	0
MIMAT0001537	mmu-miR-429-3p	ENSMUSG00000020349	Ppp2ca	protein_coding	chr11	52124940	52124946	52124940	52124946	+	0	0	NA	0	0	1	0	0	0	0	1.0177	-0.145
MIMAT0001537	mmu-miR-429-3p	ENSMUSG00000036275	9530068E07Rik	protein_coding	chr11	52408104	52408109	52408104	52408109	+	3	0	Ago2	1	0	0	0	0	0	0	1.1286	0.463
MIMAT0001537	mmu-miR-429-3p	ENSMUSG00000049470	Aff4	protein_coding	chr11	53415708	53415713	53415686	53415714	+	0	0	NA	1	0	1	1	0	0	0	0.1766	2.745
MIMAT0001537	mmu-miR-429-3p	ENSMUSG00000049470	Aff4	protein_coding	chr11	53415854	53415859	53415832	53415860	+	0	0	NA	1	0	1	1	0	0	0	0.7151	1.379
MIMAT0001537	mmu-miR-429-3p	ENSMUSG00000049470	Aff4	protein_coding	chr11	53419016	53419021	53418994	53419022	+	2	0	Ago2	1	0	1	1	0	0	0	0.5698	2.721
MIMAT0001537	mmu-miR-429-3p	ENSMUSG00000049470	Aff4	protein_coding	chr11	53420966	53420971	53420944	53420972	+	18	0	Ago2	1	0	1	1	0	1	0	-0.1314	5.917
MIMAT0001537	mmu-miR-429-3p	ENSMUSG00000037533	Rapgef6	protein_coding	chr11	54568358	54568386	54568358	54568386	+	0	0	NA	0	0	0	1	0	0	0	0.7475	2.304
MIMAT0001537	mmu-miR-429-3p	ENSMUSG00000037533	Rapgef6	protein_coding	chr11	54696529	54696534	54696507	54696535	+	0	0	NA	1	0	0	1	0	0	0	1.1164	0.193
MIMAT0001537	mmu-miR-429-3p	ENSMUSG00000037533	Rapgef6	protein_coding	chr11	54697716	54697723	54697696	54697724	+	1	0	Ago2	1	0	0	1	1	0	0	0.5776	0.354
MIMAT0001537	mmu-miR-429-3p	ENSMUSG00000037533	Rapgef6	protein_coding	chr11	54698653	54698658	54698631	54698659	+	0	0	NA	1	0	0	1	0	0	0	0.3819	0.436
MIMAT0001537	mmu-miR-429-3p	ENSMUSG00000020515	Cnot8	protein_coding	chr11	58118512	58118517	58118490	58118518	+	1	0	Ago2	1	0	0	1	0	1	0	0.4024	2.209
MIMAT0001537	mmu-miR-429-3p	ENSMUSG00000042650	Alkbh5	protein_coding	chr11	60558406	60558411	60558384	60558412	+	6	0	Ago2	1	0	0	1	0	0	0	1.0443	0.592
MIMAT0001537	mmu-miR-429-3p	ENSMUSG00000020536	Llgl1	protein_coding	chr11	60713887	60713892	60713887	60713892	+	1	0	Ago2	1	0	0	0	0	0	0	0.3648	2.032
MIMAT0001537	mmu-miR-429-3p	ENSMUSG00000014177	Tvp23b	protein_coding	chr11	62895029	62895034	62895014	62895035	+	4	0	Ago2	1	0	0	0	1	0	0	1.1685	0.324
MIMAT0001537	mmu-miR-429-3p	ENSMUSG00000018765	Fxr2	protein_coding	chr11	69653262	69653268	69653241	69653269	+	1	0	Ago2	1	0	1	1	1	1	0	0.8226	3.592
MIMAT0001537	mmu-miR-429-3p	ENSMUSG00000020817	Rabep1	protein_coding	chr11	70940245	70940250	70940230	70940251	+	0	0	NA	0	0	1	0	1	0	0	0.7771	-0.387
MIMAT0001537	mmu-miR-429-3p	ENSMUSG00000020817	Rabep1	protein_coding	chr11	70940911	70940916	70940896	70940917	+	1	0	Ago2	1	0	1	0	1	0	0	0.6552	2.617
MIMAT0001537	mmu-miR-429-3p	ENSMUSG00000020790	Ankfy1	protein_coding	chr11	72769274	72769281	72769274	72769281	+	1	0	Ago2	1	0	0	0	0	0	0	0.9117	1.302
MIMAT0001537	mmu-miR-429-3p	ENSMUSG00000017776	Crk	protein_coding	chr11	75704194	75704200	75704194	75704200	+	5	0	Ago1-4,Ago2	1	0	1	0	0	0	0	1.2782	2.595
MIMAT0001537	mmu-miR-429-3p	ENSMUSG00000017776	Crk	protein_coding	chr11	75706555	75706561	75706555	75706561	+	0	0	NA	0	0	1	0	0	0	0	1.225	0.042
MIMAT0001537	mmu-miR-429-3p	ENSMUSG00000069808	Fam57a	protein_coding	chr11	76208216	76208222	76208200	76208223	+	2	0	Ago2	1	0	0	0	1	0	0	0.8292	1.109
MIMAT0001537	mmu-miR-429-3p	ENSMUSG00000037926	Ssh2	protein_coding	chr11	77456630	77456658	77456630	77456658	+	3	0	Ago2	0	0	0	1	0	0	0	0.8304	1.562
MIMAT0001537	mmu-miR-429-3p	ENSMUSG00000037926	Ssh2	protein_coding	chr11	77459035	77459063	77459035	77459063	+	3	0	Ago2	0	0	0	1	0	0	0	0.6818	2.154
MIMAT0001537	mmu-miR-429-3p	ENSMUSG00000037857	Nufip2	protein_coding	chr11	77712580	77712586	77712559	77712587	+	3	0	Ago2	1	0	0	1	0	1	0	1.3581	2.953
MIMAT0001537	mmu-miR-429-3p	ENSMUSG00000018930	Ccl4	protein_coding	chr11	83664539	83664544	83664524	83664545	+	2	0	Ago2	1	0	0	0	1	0	0	0.9467	0.153
MIMAT0001537	mmu-miR-429-3p	ENSMUSG00000018548	Trim37	protein_coding	chr11	87218922	87218927	87218922	87218927	+	1	0	Ago2	1	0	0	0	0	0	0	0.0654	0.678
MIMAT0001537	mmu-miR-429-3p	ENSMUSG00000018377	Vezf1	protein_coding	chr11	88081827	88081833	88081826	88081834	+	0	0	NA	0	0	0	0	1	1	0	1.4311	3.4
MIMAT0001537	mmu-miR-429-3p	ENSMUSG00000018377	Vezf1	protein_coding	chr11	88082920	88082925	88082898	88082926	+	2	0	Ago2	1	0	0	1	0	0	0	0.5078	3.036
MIMAT0001537	mmu-miR-429-3p	ENSMUSG00000018377	Vezf1	protein_coding	chr11	88084069	88084074	88084047	88084075	+	0	0	NA	1	0	0	1	0	1	0	0.9201	2.545
MIMAT0001537	mmu-miR-429-3p	ENSMUSG00000003948	Mmd	protein_coding	chr11	90276888	90276894	90276867	90276895	+	2	0	Ago2	1	0	0	1	1	1	0	1.0687	3.043
MIMAT0001537	mmu-miR-429-3p	ENSMUSG00000003948	Mmd	protein_coding	chr11	90277764	90277771	90277744	90277772	+	0	0	NA	1	0	0	1	0	0	0	1.286	-0.021
MIMAT0001537	mmu-miR-429-3p	ENSMUSG00000020859	Spag9	protein_coding	chr11	94099038	94099066	94099038	94099066	+	1	0	Ago1-4	0	0	0	1	0	0	0	0.7128	1.651
MIMAT0001537	mmu-miR-429-3p	ENSMUSG00000020859	Spag9	protein_coding	chr11	94100158	94100186	94100158	94100186	+	1	0	Ago2	0	0	0	1	0	0	0	0.6442	4.212
MIMAT0001537	mmu-miR-429-3p	ENSMUSG00000020859	Spag9	protein_coding	chr11	94125613	94125618	94125591	94125619	+	1	0	Ago1-4	1	0	1	1	0	1	0	1.0365	2.961
MIMAT0001537	mmu-miR-429-3p	ENSMUSG00000020859	Spag9	protein_coding	chr11	94126003	94126009	94125982	94126010	+	6	0	Ago1-4,Ago2	1	0	1	1	1	1	0	1.0588	4.092
MIMAT0001537	mmu-miR-429-3p	ENSMUSG00000037573	Tob1	protein_coding	chr11	94214666	94214694	94214666	94214694	+	2	0	Ago2	0	0	0	1	0	0	0	1.0687	5.149
MIMAT0001537	mmu-miR-429-3p	ENSMUSG00000037573	Tob1	protein_coding	chr11	94214968	94214974	94214947	94214975	+	0	0	NA	1	0	1	1	1	1	0	0.8448	6.496
MIMAT0001537	mmu-miR-429-3p	ENSMUSG00000037573	Tob1	protein_coding	chr11	94215411	94215416	94215389	94215417	+	25	0	Ago2	1	0	1	1	1	0	0	0.3503	5.846
MIMAT0001537	mmu-miR-429-3p	ENSMUSG00000037573	Tob1	protein_coding	chr11	94215447	94215475	94215447	94215475	+	1	0	Ago2	0	0	0	1	0	0	0	1.0399	6.175
MIMAT0001537	mmu-miR-429-3p	ENSMUSG00000020864	Ankrd40	protein_coding	chr11	94340243	94340248	94340221	94340249	+	4	0	Ago2	1	0	1	1	1	0	0	0.4745	2.227
MIMAT0001537	mmu-miR-429-3p	ENSMUSG00000020864	Ankrd40	protein_coding	chr11	94341372	94341378	94341351	94341379	+	0	0	NA	1	0	1	1	1	0	0	0.7916	1.438
MIMAT0001537	mmu-miR-429-3p	ENSMUSG00000038976	Ppp1r9b	protein_coding	chr11	95006617	95006623	95006596	95006624	+	5	0	Ago2	1	0	0	1	1	1	0	1.0565	2.395
MIMAT0001537	mmu-miR-429-3p	ENSMUSG00000057522	Spop	protein_coding	chr11	95492307	95492312	95492307	95492312	+	1	0	Ago2	1	0	0	0	0	0	0	1.2472	2.307
MIMAT0001537	mmu-miR-429-3p	ENSMUSG00000038485	Socs7	protein_coding	chr11	97393645	97393650	97393645	97393650	+	0	0	NA	1	0	0	0	0	0	0	0.8393	0.967
MIMAT0001537	mmu-miR-429-3p	ENSMUSG00000038485	Socs7	protein_coding	chr11	97394753	97394758	97394753	97394758	+	1	0	Ago2	1	0	0	0	0	0	0	0.7794	0.612
MIMAT0001537	mmu-miR-429-3p	ENSMUSG00000078652	Psme3	protein_coding	chr11	101322925	101322932	101322925	101322932	+	1	0	Ago2	1	0	0	0	0	0	0	0.3917	1.382
MIMAT0001537	mmu-miR-429-3p	ENSMUSG00000061086	Myl4	protein_coding	chr11	104587140	104587145	104587140	104587145	+	1	0	Ago2	1	0	0	0	0	0	0	1.0521	0.427
MIMAT0001537	mmu-miR-429-3p	ENSMUSG00000049354	Dcaf7	protein_coding	chr11	106056080	106056086	106056080	106056086	+	3	0	Ago1-4,Ago2	1	0	0	0	0	1	0	1.0443	1.667
MIMAT0001537	mmu-miR-429-3p	ENSMUSG00000049354	Dcaf7	protein_coding	chr11	106057587	106057594	106057587	106057594	+	0	0	NA	1	0	0	0	0	0	0	1.3581	0.019
MIMAT0001537	mmu-miR-429-3p	ENSMUSG00000020612	Prkar1a	protein_coding	chr11	109668731	109668737	109668714	109668738	+	6	0	Ago1-4,Ago2	1	0	0	0	1	0	0	0.5953	3.389
MIMAT0001537	mmu-miR-429-3p	ENSMUSG00000041695	Kcnj2	protein_coding	chr11	111073583	111073588	111073583	111073588	+	0	0	NA	1	0	0	0	0	0	0	0.2971	2.206
MIMAT0001537	mmu-miR-429-3p	ENSMUSG00000041695	Kcnj2	protein_coding	chr11	111074564	111074570	111074552	111074571	+	1	0	Ago2	1	0	0	0	1	1	0	0.9534	1.242
MIMAT0001537	mmu-miR-429-3p	ENSMUSG00000041695	Kcnj2	protein_coding	chr11	111075298	111075303	111075298	111075303	+	3	0	Ago2	1	0	0	0	0	0	0	1.0066	4.142
MIMAT0001537	mmu-miR-429-3p	ENSMUSG00000000567	Sox9	protein_coding	chr11	112786095	112786100	112786095	112786100	+	1	0	Ago2	1	0	0	0	0	0	0	0.8825	4.152
MIMAT0001537	mmu-miR-429-3p	ENSMUSG00000039275	Foxk2	protein_coding	chr11	121308548	121308553	121308548	121308553	+	2	0	Ago2	1	0	0	0	0	0	0	0.1685	1.351
MIMAT0001537	mmu-miR-429-3p	ENSMUSG00000037169	Mycn	protein_coding	chr12	12936539	12936545	12936538	12936566	-	1	0	Ago1-4	1	0	0	1	1	1	0	1.2217	2.807
MIMAT0001537	mmu-miR-429-3p	ENSMUSG00000037149	Ddx1	protein_coding	chr12	13219412	13219418	13219411	13219431	-	1	2	Ago2	1	0	0	0	1	0	0	1.0854	0.869
MIMAT0001537	mmu-miR-429-3p	ENSMUSG00000020593	Lpin1	protein_coding	chr12	16537160	16537165	16537159	16537181	-	0	0	NA	1	0	0	0	1	0	0	1.4711	0.738
MIMAT0001537	mmu-miR-429-3p	ENSMUSG00000020593	Lpin1	protein_coding	chr12	16537193	16537198	16537193	16537198	-	0	0	NA	1	0	0	0	0	0	0	0.8448	2.16
MIMAT0001537	mmu-miR-429-3p	ENSMUSG00000020593	Lpin1	protein_coding	chr12	16537868	16537874	16537868	16537874	-	3	0	Ago2	1	0	0	0	0	0	0	1.1019	0.187
MIMAT0001537	mmu-miR-429-3p	ENSMUSG00000020650	Bcap29	protein_coding	chr12	31595539	31595545	31595538	31595557	-	3	0	Ago1-4,Ago2	1	0	1	0	1	0	0	1.7042	0.496
MIMAT0001537	mmu-miR-429-3p	ENSMUSG00000062929	Cfl2	protein_coding	chr12	54860749	54860755	54860748	54860776	-	2	0	Ago1-4	1	0	1	1	1	1	0	0.4667	3.466
MIMAT0001537	mmu-miR-429-3p	ENSMUSG00000062929	Cfl2	protein_coding	chr12	54860972	54860978	54860971	54860999	-	0	0	NA	1	0	1	1	1	0	0	0.5014	2.614
MIMAT0001537	mmu-miR-429-3p	ENSMUSG00000020986	Sec23a	protein_coding	chr12	58959130	58959136	58959129	58959157	-	6	0	Ago2	1	0	1	1	1	1	0	1.4036	2.944
MIMAT0001537	mmu-miR-429-3p	ENSMUSG00000020986	Sec23a	protein_coding	chr12	58959218	58959224	58959217	58959245	-	4	0	Ago2	1	0	1	1	1	1	0	0.8726	2.468
MIMAT0001537	mmu-miR-429-3p	ENSMUSG00000020986	Sec23a	protein_coding	chr12	58959785	58959791	58959784	58959812	-	1	0	Ago2	1	0	1	1	1	1	0	1.1286	1.484
MIMAT0001537	mmu-miR-429-3p	ENSMUSG00000020949	Fkbp3	protein_coding	chr12	65062500	65062505	65062500	65062505	-	2	0	Ago2	1	0	0	0	0	0	0	0.5765	0.705
MIMAT0001537	mmu-miR-429-3p	ENSMUSG00000034801	Sos2	protein_coding	chr12	69584445	69584451	69584444	69584465	-	6	0	Ago2	0	0	1	0	1	0	0	0.8182	2.428
MIMAT0001537	mmu-miR-429-3p	ENSMUSG00000034801	Sos2	protein_coding	chr12	69585047	69585052	69585046	69585067	-	0	0	NA	0	0	1	0	1	0	0	0.5843	3.122
MIMAT0001537	mmu-miR-429-3p	ENSMUSG00000034801	Sos2	protein_coding	chr12	69585085	69585090	69585085	69585090	-	0	0	NA	0	0	1	0	0	0	0	1.174	2.031
MIMAT0001537	mmu-miR-429-3p	ENSMUSG00000021051	Ppp2r5e	protein_coding	chr12	75451996	75452001	75451995	75452023	-	0	0	NA	1	0	0	1	0	0	0	0.4024	1.496
MIMAT0001537	mmu-miR-429-3p	ENSMUSG00000021051	Ppp2r5e	protein_coding	chr12	75452521	75452526	75452520	75452548	-	0	0	NA	1	0	0	1	1	1	0	0.1911	4.143
MIMAT0001537	mmu-miR-429-3p	ENSMUSG00000021051	Ppp2r5e	protein_coding	chr12	75452736	75452741	75452735	75452763	-	2	0	Ago2	1	0	0	1	0	0	0	0.9545	3.316
MIMAT0001537	mmu-miR-429-3p	ENSMUSG00000021238	Aldh6a1	protein_coding	chr12	84431665	84431671	84431664	84431685	-	1	0	Ago2	1	0	0	0	1	0	0	0.6297	1.094
MIMAT0001537	mmu-miR-429-3p	ENSMUSG00000041846	Ppp4r3a	protein_coding	chr12	101039639	101039644	101039638	101039657	-	1	0	Ago1-4	1	0	0	0	1	0	0	0.6963	3.682
MIMAT0001537	mmu-miR-429-3p	ENSMUSG00000021097	Clmn	protein_coding	chr12	104763230	104763235	104763230	104763235	-	4	0	Ago1-4,Ago2	1	0	0	0	0	0	0	0.8226	1.388
MIMAT0001537	mmu-miR-429-3p	ENSMUSG00000048251	Bcl11b	protein_coding	chr12	107913110	107913116	107913109	107913137	-	0	0	NA	1	0	0	1	1	1	0	1.0875	5.9
MIMAT0001537	mmu-miR-429-3p	ENSMUSG00000048251	Bcl11b	protein_coding	chr12	107913311	107913317	107913310	107913338	-	12	0	Ago2	1	0	0	1	1	1	0	0.8703	6.101
MIMAT0001537	mmu-miR-429-3p	ENSMUSG00000049792	Bag5	protein_coding	chr12	111709910	111709916	111709909	111709937	-	2	0	Ago2	1	0	1	1	1	0	0	1.143	0.792
MIMAT0001537	mmu-miR-429-3p	ENSMUSG00000049792	Bag5	protein_coding	chr12	111709939	111709945	111709938	111709966	-	3	0	Ago2	1	0	1	1	1	0	0	1.0631	1.27
MIMAT0001537	mmu-miR-429-3p	ENSMUSG00000002799	Jag2	protein_coding	chr12	112908689	112908694	112908689	112908694	-	1	0	Ago2	1	0	0	0	0	0	0	0.7727	0.772
MIMAT0001537	mmu-miR-429-3p	ENSMUSG00000037486	Asxl2	protein_coding	chr12	3498103	3498108	3498081	3498109	+	0	0	NA	0	0	1	1	0	0	0	0.4227	0.256
MIMAT0001537	mmu-miR-429-3p	ENSMUSG00000037486	Asxl2	protein_coding	chr12	3502627	3502632	3502605	3502649	+	0	0	NA	1	0	1	2	0	0	0	0.318	2.036
MIMAT0001537	mmu-miR-429-3p	ENSMUSG00000037486	Asxl2	protein_coding	chr12	3502921	3502928	3502901	3502929	+	0	0	NA	1	0	0	1	0	0	0	1.3104	0.268
MIMAT0001537	mmu-miR-429-3p	ENSMUSG00000037486	Asxl2	protein_coding	chr12	3504131	3504136	3504109	3504137	+	0	0	NA	1	0	1	1	0	0	0	0.7232	0.296
MIMAT0001537	mmu-miR-429-3p	ENSMUSG00000037486	Asxl2	protein_coding	chr12	3505138	3505143	3505116	3505144	+	0	0	NA	1	0	1	1	0	0	0	0.3049	-0.287
MIMAT0001537	mmu-miR-429-3p	ENSMUSG00000037486	Asxl2	protein_coding	chr12	3505503	3505508	3505501	3505508	+	0	0	NA	1	0	1	0	0	0	0	0.7475	0.374
MIMAT0001537	mmu-miR-429-3p	ENSMUSG00000037486	Asxl2	protein_coding	chr12	3506755	3506760	3506733	3506761	+	1	0	Ago2	1	0	1	1	0	0	0	0.3903	4.286
MIMAT0001537	mmu-miR-429-3p	ENSMUSG00000020640	Itsn2	protein_coding	chr12	4629615	4629643	4629615	4629643	+	0	0	NA	0	0	0	1	0	0	0	0.3945	1.581
MIMAT0001537	mmu-miR-429-3p	ENSMUSG00000020640	Itsn2	protein_coding	chr12	4652366	4652394	4652366	4652394	+	0	0	NA	0	0	0	1	0	0	0	0.7605	1.899
MIMAT0001537	mmu-miR-429-3p	ENSMUSG00000020640	Itsn2	protein_coding	chr12	4677540	4677561	4677540	4677561	+	0	0	NA	0	0	0	0	1	0	0	0.8946	1.119
MIMAT0001537	mmu-miR-429-3p	ENSMUSG00000020640	Itsn2	protein_coding	chr12	4677960	4677986	4677960	4677986	+	0	0	NA	0	0	0	0	1	0	0	1.3824	0.606
MIMAT0001537	mmu-miR-429-3p	ENSMUSG00000020640	Itsn2	protein_coding	chr12	4713462	4713467	4713440	4713468	+	1	0	Ago2	1	0	0	1	0	1	0	0.1619	3.333
MIMAT0001537	mmu-miR-429-3p	ENSMUSG00000052812	Atad2b	protein_coding	chr12	5044756	5044762	5044739	5044763	+	0	0	NA	1	0	0	0	1	0	0	1.5935	1.585
MIMAT0001537	mmu-miR-429-3p	ENSMUSG00000052812	Atad2b	protein_coding	chr12	5045568	5045575	5045568	5045575	+	0	0	NA	1	0	0	0	0	0	0	1.4781	2.292
MIMAT0001537	mmu-miR-429-3p	ENSMUSG00000052812	Atad2b	protein_coding	chr12	5046129	5046134	5046129	5046134	+	1	0	Ago2	1	0	0	0	0	0	0	0.4934	2.322
MIMAT0001537	mmu-miR-429-3p	ENSMUSG00000020594	Pum2	protein_coding	chr12	8751177	8751182	8751155	8751183	+	5	0	Ago1-4,Ago2	0	0	1	1	0	0	0	1.2716	1.731
MIMAT0001537	mmu-miR-429-3p	ENSMUSG00000020594	Pum2	protein_coding	chr12	8751539	8751545	8751518	8751546	+	0	0	NA	0	0	1	1	0	1	0	1.1208	3.57
MIMAT0001537	mmu-miR-429-3p	ENSMUSG00000020594	Pum2	protein_coding	chr12	8751884	8751890	8751863	8751891	+	0	0	NA	0	0	1	1	0	0	0	0.9467	-0.041
MIMAT0001537	mmu-miR-429-3p	ENSMUSG00000020649	Rrm2	protein_coding	chr12	24713737	24713743	24713716	24713744	+	1	0	Ago1-4	1	0	1	1	1	0	0	0.9224	-0.615
MIMAT0001537	mmu-miR-429-3p	ENSMUSG00000020649	Rrm2	protein_coding	chr12	24714113	24714118	24714091	24714119	+	0	0	NA	0	0	1	1	0	0	0	0.7217	0.576
MIMAT0001537	mmu-miR-429-3p	ENSMUSG00000020646	Mboat2	protein_coding	chr12	24959591	24959597	24959570	24959598	+	2	0	Ago2	1	0	1	1	1	0	0	-0.0066	1.362
MIMAT0001537	mmu-miR-429-3p	ENSMUSG00000020646	Mboat2	protein_coding	chr12	24959685	24959691	24959664	24959692	+	1	0	Ago2	1	0	1	1	1	1	0	1.0487	3.622
MIMAT0001537	mmu-miR-429-3p	ENSMUSG00000020646	Mboat2	protein_coding	chr12	24962621	24962643	24962621	24962643	+	0	0	NA	0	0	0	0	1	0	0	0.8969	0.413
MIMAT0001537	mmu-miR-429-3p	ENSMUSG00000036333	Kidins220	protein_coding	chr12	25058212	25058219	25058212	25058219	+	1	0	Ago2	1	0	0	0	0	0	0	0.6442	-0.28
MIMAT0001537	mmu-miR-429-3p	ENSMUSG00000036333	Kidins220	protein_coding	chr12	25058758	25058765	25058741	25058766	+	0	0	NA	1	0	0	0	1	0	0	1.2383	-0.037
MIMAT0001537	mmu-miR-429-3p	ENSMUSG00000035954	Dock4	protein_coding	chr12	40845557	40845563	40845536	40845564	+	0	0	NA	1	0	1	1	1	1	0	1.2716	1.759
MIMAT0001537	mmu-miR-429-3p	ENSMUSG00000035954	Dock4	protein_coding	chr12	40846130	40846135	40846108	40846136	+	1	0	Ago2	1	0	1	1	1	0	0	-0.2412	4.34
MIMAT0001537	mmu-miR-429-3p	ENSMUSG00000035954	Dock4	protein_coding	chr12	40846361	40846366	40846339	40846367	+	0	0	NA	1	0	1	1	1	0	0	0.7716	2.2
MIMAT0001537	mmu-miR-429-3p	ENSMUSG00000020994	Pnn	protein_coding	chr12	59073681	59073686	59073681	59073686	+	1	0	Ago2	1	0	0	0	0	0	0	0.6885	1.947
MIMAT0001537	mmu-miR-429-3p	ENSMUSG00000021000	Mia2	protein_coding	chr12	59189917	59189924	59189903	59189925	+	2	0	Ago2	1	0	0	0	1	0	0	1.1352	1.303
MIMAT0001537	mmu-miR-429-3p	ENSMUSG00000047227	Gm527	protein_coding	chr12	64924533	64924538	64924518	64924539	+	1	0	Ago2	1	0	0	0	1	0	0	0.6297	0.871
MIMAT0001537	mmu-miR-429-3p	ENSMUSG00000035614	Togaram1	protein_coding	chr12	65022202	65022208	65022181	65022209	+	2	0	Ago2	0	0	0	1	1	1	0	1.0188	3.349
MIMAT0001537	mmu-miR-429-3p	ENSMUSG00000035597	Prpf39	protein_coding	chr12	65061441	65061461	65061433	65061461	+	1	0	Ago2	0	0	0	1	1	0	0	1.5964	3.854
MIMAT0001537	mmu-miR-429-3p	ENSMUSG00000043998	Mgat2	protein_coding	chr12	69185668	69185696	69185668	69185696	+	1	0	Ago2	0	0	0	1	0	0	0	0.9013	4.556
MIMAT0001537	mmu-miR-429-3p	ENSMUSG00000043998	Mgat2	protein_coding	chr12	69186374	69186379	69186352	69186402	+	0	0	NA	1	0	1	2	0	1	0	0.8182	1.848
MIMAT0001537	mmu-miR-429-3p	ENSMUSG00000043998	Mgat2	protein_coding	chr12	69186396	69186401	69186396	69186401	+	0	0	NA	1	0	1	0	0	0	0	-2.5455	2.114
MIMAT0001537	mmu-miR-429-3p	ENSMUSG00000043998	Mgat2	protein_coding	chr12	69186512	69186518	69186491	69186519	+	0	0	NA	1	0	1	1	0	1	0	0.3836	2.544
MIMAT0001537	mmu-miR-429-3p	ENSMUSG00000048285	Frmd6	protein_coding	chr12	70899788	70899793	70899786	70899793	+	5	0	Ago2	1	0	1	0	0	0	0	0.8825	0.736
MIMAT0001537	mmu-miR-429-3p	ENSMUSG00000048285	Frmd6	protein_coding	chr12	70899832	70899837	70899810	70899838	+	8	0	Ago1-4,Ago2	1	0	1	1	0	1	0	0.0669	2.304
MIMAT0001537	mmu-miR-429-3p	ENSMUSG00000048285	Frmd6	protein_coding	chr12	70901083	70901088	70901061	70901089	+	0	0	NA	1	0	1	1	0	0	0	0.4934	1.362
MIMAT0001537	mmu-miR-429-3p	ENSMUSG00000060073	Psma3	protein_coding	chr12	70994915	70994920	70994915	70994920	+	1	0	Ago2	1	0	0	0	0	0	0	0.8037	0.256
MIMAT0001537	mmu-miR-429-3p	ENSMUSG00000034574	Daam1	protein_coding	chr12	71977786	71977807	71977786	71977807	+	1	0	Ago2	0	1	0	0	0	0	0	1.0692	4.91
MIMAT0001537	mmu-miR-429-3p	ENSMUSG00000034574	Daam1	protein_coding	chr12	71990300	71990305	71990300	71990305	+	1	0	Ago2	1	0	0	0	0	0	0	0.806	0.994
MIMAT0001537	mmu-miR-429-3p	ENSMUSG00000021133	Susd6	protein_coding	chr12	80880737	80880744	80880737	80880744	+	1	0	Ago2	1	0	0	0	0	0	0	1.1474	4.445
MIMAT0001537	mmu-miR-429-3p	ENSMUSG00000021134	Srsf5	protein_coding	chr12	80950492	80950497	80950470	80950498	+	4	0	Ago2	1	0	0	1	1	0	0	0.0692	0.394
MIMAT0001537	mmu-miR-429-3p	ENSMUSG00000021140	Pcnx	protein_coding	chr12	81918884	81918912	81918884	81918912	+	1	0	Ago1-4	0	0	0	1	0	0	0	1.1419	3.363
MIMAT0001537	mmu-miR-429-3p	ENSMUSG00000021140	Pcnx	protein_coding	chr12	81999602	81999607	81999580	81999608	+	0	0	NA	1	0	1	1	0	0	0	0.357	0.376
MIMAT0001537	mmu-miR-429-3p	ENSMUSG00000021140	Pcnx	protein_coding	chr12	81999895	81999900	81999873	81999901	+	0	0	NA	1	0	1	1	0	0	0	1.4659	0.391
MIMAT0001537	mmu-miR-429-3p	ENSMUSG00000021140	Pcnx	protein_coding	chr12	82000872	82000878	82000851	82000879	+	0	0	NA	1	0	1	1	1	1	0	0.7284	3.13
MIMAT0001537	mmu-miR-429-3p	ENSMUSG00000004789	Dlst	protein_coding	chr12	85133974	85133980	85133960	85133981	+	3	0	Ago2	1	0	0	0	1	0	0	0.6708	1.622
MIMAT0001537	mmu-miR-429-3p	ENSMUSG00000044715	Gskip	protein_coding	chr12	105701616	105701639	105701616	105701639	+	6	0	Ago1-4,Ago2	0	0	0	0	1	0	0	0.98	2.063
MIMAT0001537	mmu-miR-429-3p	ENSMUSG00000021111	Papola	protein_coding	chr12	105837781	105837787	105837781	105837787	+	1	0	Ago2	1	0	0	0	0	1	0	1.0956	2.121
MIMAT0001537	mmu-miR-429-3p	ENSMUSG00000017843	Ppp2r5c	protein_coding	chr12	110581668	110581674	110581647	110581675	+	3	0	Ago2	1	0	0	1	0	1	0	0.6297	1.747
MIMAT0001537	mmu-miR-429-3p	ENSMUSG00000017843	Ppp2r5c	protein_coding	chr12	110582433	110582438	110582411	110582439	+	0	0	NA	1	0	0	1	0	1	0	0.9201	0.656
MIMAT0001537	mmu-miR-429-3p	ENSMUSG00000037896	Rcor1	protein_coding	chr12	111111950	111111976	111111950	111111976	+	1	0	Ago1-4	0	0	0	0	1	0	0	1.1352	1.955
MIMAT0001537	mmu-miR-429-3p	ENSMUSG00000021282	Eif5	protein_coding	chr12	111545086	111545091	111545086	111545091	+	0	0	NA	1	0	0	0	0	0	0	1.088	0.188
MIMAT0001537	mmu-miR-429-3p	ENSMUSG00000021282	Eif5	protein_coding	chr12	111545350	111545355	111545350	111545355	+	3	0	Ago2	1	0	0	0	0	0	0	1.0631	0.672
MIMAT0001537	mmu-miR-429-3p	ENSMUSG00000006356	Crip2	protein_coding	chr12	113145326	113145332	113145305	113145333	+	2	0	Ago2	1	0	0	1	1	0	0	0.5657	0.853
MIMAT0001537	mmu-miR-429-3p	ENSMUSG00000021171	Esyt2	protein_coding	chr12	116370315	116370320	116370315	116370320	+	0	0	NA	1	0	0	0	0	0	0	0.5909	0.82
MIMAT0001537	mmu-miR-429-3p	ENSMUSG00000021171	Esyt2	protein_coding	chr12	116371569	116371576	116371558	116371577	+	17	0	Ago2	1	0	0	0	1	0	0	1.1497	-0.222
MIMAT0001537	mmu-miR-429-3p	ENSMUSG00000021175	Cdca7l	protein_coding	chr12	117878209	117878214	117878209	117878214	+	1	0	Ago1-4	1	0	0	0	0	0	0	0.9279	-0.31
MIMAT0001537	mmu-miR-429-3p	ENSMUSG00000021306	Gpr137b	protein_coding	chr13	13358469	13358474	13358469	13358474	-	3	0	Ago2	1	0	0	0	0	0	0	1.0211	0.202
MIMAT0001537	mmu-miR-429-3p	ENSMUSG00000016477	E2f3	protein_coding	chr13	29907015	29907021	29907014	29907042	-	4	0	Ago2	1	0	1	1	0	1	0	0.3839	3.11
MIMAT0001537	mmu-miR-429-3p	ENSMUSG00000016477	E2f3	protein_coding	chr13	29907442	29907448	29907441	29907469	-	2	0	Ago2	1	0	1	1	0	1	0	0.8703	1.511
MIMAT0001537	mmu-miR-429-3p	ENSMUSG00000058672	Tubb2a	protein_coding	chr13	34074319	34074325	34074318	34074346	-	6	1	Ago2	1	0	1	1	1	1	0	0.8414	0.745
MIMAT0001537	mmu-miR-429-3p	ENSMUSG00000038267	Slc22a23	protein_coding	chr13	34179215	34179220	34179215	34179220	-	2	0	Ago2	1	0	0	0	0	0	0	0.6442	1.96
MIMAT0001537	mmu-miR-429-3p	ENSMUSG00000046876	Atxn1	protein_coding	chr13	45550387	45550393	45550386	45550414	-	0	0	NA	0	0	1	1	0	1	0	0.6297	1.75
MIMAT0001537	mmu-miR-429-3p	ENSMUSG00000046876	Atxn1	protein_coding	chr13	45555199	45555204	45555198	45555226	-	0	0	NA	1	0	1	1	0	0	0	0.9389	1.534
MIMAT0001537	mmu-miR-429-3p	ENSMUSG00000046876	Atxn1	protein_coding	chr13	45556970	45556976	45556969	45556997	-	5	0	Ago2	1	0	1	1	1	1	0	0.9612	4.827
MIMAT0001537	mmu-miR-429-3p	ENSMUSG00000021374	Nup153	protein_coding	chr13	46680248	46680253	46680247	46680275	-	0	0	NA	1	0	0	1	1	0	0	1.1951	5.12
MIMAT0001537	mmu-miR-429-3p	ENSMUSG00000021374	Nup153	protein_coding	chr13	46680260	46680266	46680259	46680287	-	0	0	NA	1	0	0	1	1	1	0	0.9157	5.692
MIMAT0001537	mmu-miR-429-3p	ENSMUSG00000021374	Nup153	protein_coding	chr13	46686765	46686793	46686765	46686793	-	2	0	Ago2	0	0	0	1	0	0	0	1.2073	1.896
MIMAT0001537	mmu-miR-429-3p	ENSMUSG00000021374	Nup153	protein_coding	chr13	46704738	46704766	46704738	46704766	-	0	0	NA	0	0	0	1	0	0	0	0.7672	2.128
MIMAT0001537	mmu-miR-429-3p	ENSMUSG00000021377	Dek	protein_coding	chr13	47085082	47085087	47085081	47085109	-	0	0	NA	1	0	1	1	0	0	0	1.0281	0.486
MIMAT0001537	mmu-miR-429-3p	ENSMUSG00000021377	Dek	protein_coding	chr13	47085114	47085119	47085113	47085141	-	0	0	NA	1	0	1	1	0	0	0	1.0565	1.099
MIMAT0001537	mmu-miR-429-3p	ENSMUSG00000021377	Dek	protein_coding	chr13	47085708	47085714	47085707	47085735	-	5	0	Ago2	1	0	1	1	1	0	0	1.0188	2.728
MIMAT0001537	mmu-miR-429-3p	ENSMUSG00000021546	Hnrnpk	protein_coding	chr13	58392402	58392423	58392402	58392430	-	0	0	NA	0	0	0	1	1	0	0	0.9091	5.548
MIMAT0001537	mmu-miR-429-3p	ENSMUSG00000021546	Hnrnpk	protein_coding	chr13	58393208	58393236	58393208	58393236	-	9	0	Ago1-4,Ago2	0	0	0	1	0	0	0	0.3874	5.388
MIMAT0001537	mmu-miR-429-3p	ENSMUSG00000021546	Hnrnpk	protein_coding	chr13	58397224	58397245	58397224	58397245	-	6	0	Ago2	0	0	0	0	1	0	0	0.7351	3.447
MIMAT0001537	mmu-miR-429-3p	ENSMUSG00000021585	Cast	protein_coding	chr13	74694418	74694424	74694417	74694438	-	0	0	NA	1	0	1	0	1	0	0	0.7128	0.213
MIMAT0001537	mmu-miR-429-3p	ENSMUSG00000021585	Cast	protein_coding	chr13	74694480	74694485	74694479	74694499	-	1	0	Ago2	1	0	1	0	1	0	0	0.837	0.803
MIMAT0001537	mmu-miR-429-3p	ENSMUSG00000021585	Cast	protein_coding	chr13	74694640	74694645	74694639	74694660	-	0	0	NA	1	0	1	0	1	0	0	0.3958	1.061
MIMAT0001537	mmu-miR-429-3p	ENSMUSG00000021589	Rhobtb3	protein_coding	chr13	75869577	75869582	75869576	75869604	-	1	0	Ago1-4	1	0	0	1	0	0	0	0.7427	3.627
MIMAT0001537	mmu-miR-429-3p	ENSMUSG00000021589	Rhobtb3	protein_coding	chr13	75870343	75870348	75870342	75870370	-	0	0	NA	1	0	0	1	0	0	0	0.7994	0.778
MIMAT0001537	mmu-miR-429-3p	ENSMUSG00000021706	Zfyve16	protein_coding	chr13	92488212	92488218	92488211	92488239	-	0	0	NA	1	0	1	1	1	0	0	0.9157	1.407
MIMAT0001537	mmu-miR-429-3p	ENSMUSG00000021706	Zfyve16	protein_coding	chr13	92488308	92488314	92488307	92488335	-	0	0	NA	1	0	1	1	1	0	0	0.8949	0.858
MIMAT0001537	mmu-miR-429-3p	ENSMUSG00000021706	Zfyve16	protein_coding	chr13	92504041	92504069	92504041	92504069	-	1	0	Ago2	0	0	0	1	0	0	0	0.9268	3.232
MIMAT0001537	mmu-miR-429-3p	ENSMUSG00000021706	Zfyve16	protein_coding	chr13	92521520	92521548	92521520	92521548	-	0	0	NA	0	0	0	1	0	0	0	1.3259	0.38
MIMAT0001537	mmu-miR-429-3p	ENSMUSG00000021690	Jmy	protein_coding	chr13	93430366	93430372	93430366	93430394	-	6	0	Ago2	0	0	0	1	0	1	0	0.3492	3.058
MIMAT0001537	mmu-miR-429-3p	ENSMUSG00000021690	Jmy	protein_coding	chr13	93472679	93472707	93472679	93472707	-	4	0	Ago2	0	0	0	1	0	0	0	0.8492	3.479
MIMAT0001537	mmu-miR-429-3p	ENSMUSG00000021690	Jmy	protein_coding	chr13	93498375	93498403	93498375	93498403	-	0	0	NA	0	0	0	1	0	0	0	1.0941	3.503
MIMAT0001537	mmu-miR-429-3p	ENSMUSG00000021687	Scamp1	protein_coding	chr13	94202947	94202953	94202946	94202974	-	0	0	NA	1	0	0	1	1	1	0	0.9213	1.91
MIMAT0001537	mmu-miR-429-3p	ENSMUSG00000021687	Scamp1	protein_coding	chr13	94203163	94203168	94203162	94203190	-	1	0	Ago2	1	0	0	1	0	0	0	0.8127	2.231
MIMAT0001537	mmu-miR-429-3p	ENSMUSG00000021687	Scamp1	protein_coding	chr13	94203368	94203373	94203367	94203395	-	0	0	NA	1	0	0	1	0	0	0	0.6297	1.629
MIMAT0001537	mmu-miR-429-3p	ENSMUSG00000021670	Hmgcr	protein_coding	chr13	96649099	96649104	96649098	96649126	-	1	0	Ago2	1	0	0	1	0	0	0	1.0831	0.451
MIMAT0001537	mmu-miR-429-3p	ENSMUSG00000021670	Hmgcr	protein_coding	chr13	96649218	96649224	96649217	96649245	-	7	0	Ago2	1	0	0	1	0	0	0	0.8659	0.442
MIMAT0001537	mmu-miR-429-3p	ENSMUSG00000052727	Map1b	protein_coding	chr13	99422623	99422628	99422623	99422628	-	1	0	Ago1-4	1	0	0	0	0	0	0	1.276	2.001
MIMAT0001537	mmu-miR-429-3p	ENSMUSG00000021639	Gtf2h2	protein_coding	chr13	100468742	100468747	100468741	100468762	-	1	0	Ago2	1	0	0	0	1	0	0	0.6031	-0.21
MIMAT0001537	mmu-miR-429-3p	ENSMUSG00000021635	Rad17	protein_coding	chr13	100617202	100617207	100617202	100617207	-	0	0	NA	1	0	0	0	0	0	0	1.0377	0.789
MIMAT0001537	mmu-miR-429-3p	ENSMUSG00000021635	Rad17	protein_coding	chr13	100617461	100617466	100617461	100617466	-	1	0	Ago2	1	0	0	0	0	0	0	0.8836	2.033
MIMAT0001537	mmu-miR-429-3p	ENSMUSG00000021754	Map3k1	protein_coding	chr13	111746486	111746493	111746486	111746493	-	7	0	Ago2	1	0	0	0	0	0	0	0.5469	3.459
MIMAT0001537	mmu-miR-429-3p	ENSMUSG00000021754	Map3k1	protein_coding	chr13	111747014	111747020	111747013	111747041	-	1	0	Ago1-4	1	0	0	1	1	0	0	0.9545	4.14
MIMAT0001537	mmu-miR-429-3p	ENSMUSG00000021218	Gdi2	protein_coding	chr13	3565723	3565729	3565709	3565730	+	1	0	Ago2	1	0	0	0	1	1	0	0.9856	2.926
MIMAT0001537	mmu-miR-429-3p	ENSMUSG00000021210	Akr1c6	protein_coding	chr13	4457252	4457257	4457252	4457257	+	1	0	Ago2	1	0	0	0	0	0	0	0.6297	-1.289
MIMAT0001537	mmu-miR-429-3p	ENSMUSG00000000078	Klf6	protein_coding	chr13	5868995	5869000	5868995	5869000	+	0	0	NA	1	0	0	0	0	0	0	0.139	1.544
MIMAT0001537	mmu-miR-429-3p	ENSMUSG00000000078	Klf6	protein_coding	chr13	5869276	5869281	5869276	5869281	+	6	0	Ago2	1	0	0	0	0	0	0	0.1789	0.826
MIMAT0001537	mmu-miR-429-3p	ENSMUSG00000033499	Larp4b	protein_coding	chr13	9172087	9172092	9172087	9172092	+	0	0	NA	1	0	0	0	0	0	0	0.5122	2.841
MIMAT0001537	mmu-miR-429-3p	ENSMUSG00000033499	Larp4b	protein_coding	chr13	9172665	9172670	9172650	9172671	+	4	0	Ago2	1	0	0	0	1	0	0	-0.2447	2.475
MIMAT0001537	mmu-miR-429-3p	ENSMUSG00000005397	Nid1	protein_coding	chr13	13510095	13510100	13510095	13510100	+	0	0	NA	1	0	0	0	0	0	0	0.357	0.784
MIMAT0001537	mmu-miR-429-3p	ENSMUSG00000005397	Nid1	protein_coding	chr13	13510596	13510619	13510596	13510619	+	1	0	Ago2	0	0	0	0	1	0	0	2.0466	0.21
MIMAT0001537	mmu-miR-429-3p	ENSMUSG00000005397	Nid1	protein_coding	chr13	13512180	13512185	13512180	13512185	+	17	0	Ago2	1	0	0	0	0	0	0	0.3758	0.951
MIMAT0001537	mmu-miR-429-3p	ENSMUSG00000021318	Gli3	protein_coding	chr13	15725300	15725328	15725300	15725328	+	0	0	NA	0	0	0	1	0	0	0	0.9279	3.88
MIMAT0001537	mmu-miR-429-3p	ENSMUSG00000021318	Gli3	protein_coding	chr13	15726592	15726620	15726592	15726620	+	3	0	Ago1-4	0	0	0	1	0	0	0	0.8237	3.419
MIMAT0001537	mmu-miR-429-3p	ENSMUSG00000021318	Gli3	protein_coding	chr13	15726981	15726987	15726960	15726988	+	0	0	NA	1	0	0	1	1	1	0	0.9279	3.56
MIMAT0001537	mmu-miR-429-3p	ENSMUSG00000021318	Gli3	protein_coding	chr13	15729811	15729816	15729789	15729817	+	1	0	Ago1-4	1	0	0	1	0	0	0	0.9036	1.665
MIMAT0001537	mmu-miR-429-3p	ENSMUSG00000042842	Serpinb6b	protein_coding	chr13	32978638	32978645	32978638	32978645	+	15	0	Ago2	1	0	0	0	0	0	0	1.2594	0.254
MIMAT0001537	mmu-miR-429-3p	ENSMUSG00000059288	Cdyl	protein_coding	chr13	35873520	35873525	35873498	35873526	+	1	0	Ago2	1	0	1	1	1	0	0	1.5159	1.476
MIMAT0001537	mmu-miR-429-3p	ENSMUSG00000059288	Cdyl	protein_coding	chr13	35873924	35873930	35873903	35873931	+	0	0	NA	1	0	1	1	0	1	0	0.9922	3.674
MIMAT0001537	mmu-miR-429-3p	ENSMUSG00000015396	Cd83	protein_coding	chr13	43802209	43802214	43802209	43802214	+	1	0	Ago2	1	0	0	0	0	0	0	1.286	0.448
MIMAT0001537	mmu-miR-429-3p	ENSMUSG00000069237	Fam8a1	protein_coding	chr13	46677198	46677200	46677172	46677226	+	0	0	NA	0	0	0	2	0	0	0	0.7206	-0.864
MIMAT0001537	mmu-miR-429-3p	ENSMUSG00000069237	Fam8a1	protein_coding	chr13	46677343	46677371	46677343	46677371	+	17	0	Ago1-4,Ago2	0	0	0	1	0	0	0	0.694	-0.11
MIMAT0001537	mmu-miR-429-3p	ENSMUSG00000069237	Fam8a1	protein_coding	chr13	46677588	46677616	46677588	46677616	+	1	0	Ago2	0	0	0	1	0	0	0	0.1766	-0.085
MIMAT0001537	mmu-miR-429-3p	ENSMUSG00000069237	Fam8a1	protein_coding	chr13	46677818	46677846	46677818	46677846	+	0	0	NA	0	0	0	1	0	0	0	0.9401	0.465
MIMAT0001537	mmu-miR-429-3p	ENSMUSG00000037933	Bicd2	protein_coding	chr13	49384463	49384469	49384463	49384469	+	0	0	NA	1	0	0	0	0	0	0	0.4601	0.367
MIMAT0001537	mmu-miR-429-3p	ENSMUSG00000037933	Bicd2	protein_coding	chr13	49385772	49385777	49385772	49385778	+	0	0	NA	1	0	0	0	0	1	0	1.0255	4.683
MIMAT0001537	mmu-miR-429-3p	ENSMUSG00000037933	Bicd2	protein_coding	chr13	49386357	49386364	49386357	49386364	+	1	0	Ago2	1	0	0	0	0	0	0	1.0854	3.417
MIMAT0001537	mmu-miR-429-3p	ENSMUSG00000021392	Nol8	protein_coding	chr13	49678829	49678834	49678829	49678834	+	1	0	Ago2	1	0	0	0	0	0	0	-0.1581	0.027
MIMAT0001537	mmu-miR-429-3p	ENSMUSG00000021474	Sfxn1	protein_coding	chr13	54108250	54108256	54108229	54108257	+	1	0	Ago2	1	0	0	1	1	1	0	1.1708	1.998
MIMAT0001537	mmu-miR-429-3p	ENSMUSG00000001542	Ell2	protein_coding	chr13	75770904	75770910	75770883	75770911	+	0	0	NA	1	0	1	1	1	0	0	0.6596	2.164
MIMAT0001537	mmu-miR-429-3p	ENSMUSG00000001542	Ell2	protein_coding	chr13	75771972	75771977	75771950	75771978	+	1	0	Ago2	1	0	1	1	1	0	0	0.7661	3.968
MIMAT0001537	mmu-miR-429-3p	ENSMUSG00000012422	Tmem167	protein_coding	chr13	90104679	90104685	90104665	90104686	+	4	0	Ago2	1	0	0	0	1	0	0	0.5078	0.935
MIMAT0001537	mmu-miR-429-3p	ENSMUSG00000012422	Tmem167	protein_coding	chr13	90104978	90104983	90104978	90104983	+	0	0	NA	1	0	0	0	0	0	0	0.5388	0.811
MIMAT0001537	mmu-miR-429-3p	ENSMUSG00000021703	Serinc5	protein_coding	chr13	92709556	92709563	92709556	92709563	+	0	0	NA	1	0	0	0	0	0	0	0.8825	0.07
MIMAT0001537	mmu-miR-429-3p	ENSMUSG00000021703	Serinc5	protein_coding	chr13	92710746	92710751	92710746	92710751	+	1	0	Ago2	1	0	0	0	0	0	0	0.7649	0.474
MIMAT0001537	mmu-miR-429-3p	ENSMUSG00000045312	Lhfpl2	protein_coding	chr13	94193664	94193670	94193664	94193670	+	0	0	NA	1	0	0	0	0	0	0	1.0232	0.726
MIMAT0001537	mmu-miR-429-3p	ENSMUSG00000045312	Lhfpl2	protein_coding	chr13	94194362	94194367	94194362	94194367	+	1	0	Ago2	1	0	0	0	0	0	0	1.6876	0.67
MIMAT0001537	mmu-miR-429-3p	ENSMUSG00000071180	Smim15	protein_coding	chr13	108047777	108047782	108047755	108047783	+	3	1	Ago2	1	0	1	1	0	0	0	1.1951	0.306
MIMAT0001537	mmu-miR-429-3p	ENSMUSG00000071180	Smim15	protein_coding	chr13	108047885	108047890	108047863	108047891	+	0	0	NA	1	0	1	1	0	0	0	1.4711	0.112
MIMAT0001537	mmu-miR-429-3p	ENSMUSG00000071180	Smim15	protein_coding	chr13	108048250	108048255	108048228	108048256	+	0	0	NA	1	0	1	1	0	0	0	0.2406	-0.124
MIMAT0001537	mmu-miR-429-3p	ENSMUSG00000071180	Smim15	protein_coding	chr13	108049054	108049060	108049033	108049061	+	0	0	NA	1	0	1	1	1	0	0	1.2029	0.602
MIMAT0001537	mmu-miR-429-3p	ENSMUSG00000021701	Plk2	protein_coding	chr13	110400766	110400772	110400745	110400773	+	1	0	Ago2	1	0	1	1	1	1	0	0.6818	4.218
MIMAT0001537	mmu-miR-429-3p	ENSMUSG00000025451	Paip1	protein_coding	chr13	119457792	119457799	119457779	119457800	+	1	0	Ago1-4	1	0	0	0	1	0	0	0.826	1.124
MIMAT0001537	mmu-miR-429-3p	ENSMUSG00000021775	Nr1d2	protein_coding	chr14	18204628	18204633	18204628	18204633	-	0	0	NA	1	0	0	0	0	0	0	1.2018	1.484
MIMAT0001537	mmu-miR-429-3p	ENSMUSG00000021775	Nr1d2	protein_coding	chr14	18204782	18204787	18204782	18204787	-	1	0	Ago2	1	0	0	0	0	0	0	1.2242	1.382
MIMAT0001537	mmu-miR-429-3p	ENSMUSG00000021775	Nr1d2	protein_coding	chr14	18206066	18206073	18206066	18206073	-	0	0	NA	1	0	0	0	0	0	0	1.0443	0.165
MIMAT0001537	mmu-miR-429-3p	ENSMUSG00000021816	Ppp3cb	protein_coding	chr14	20500078	20500083	20500077	20500099	-	3	0	Ago2	1	0	0	0	1	0	0	0.9157	3.665
MIMAT0001537	mmu-miR-429-3p	ENSMUSG00000021816	Ppp3cb	protein_coding	chr14	20508155	20508176	20508155	20508176	-	0	0	NA	0	0	0	0	1	0	0	0.6696	1.222
MIMAT0001537	mmu-miR-429-3p	ENSMUSG00000039376	Synpo2l	protein_coding	chr14	20658999	20659005	20658999	20659005	-	1	0	Ago2	0	0	1	0	0	0	0	1.2516	0
MIMAT0001537	mmu-miR-429-3p	ENSMUSG00000039376	Synpo2l	protein_coding	chr14	20659009	20659015	20659009	20659015	-	0	0	NA	0	0	1	0	0	0	0	0.8492	0.455
MIMAT0001537	mmu-miR-429-3p	ENSMUSG00000055538	Zcchc24	protein_coding	chr14	25712385	25712390	25712384	25712412	-	0	0	NA	1	0	0	1	0	0	0	0.8825	1.396
MIMAT0001537	mmu-miR-429-3p	ENSMUSG00000055538	Zcchc24	protein_coding	chr14	25712470	25712476	25712469	25712497	-	0	0	NA	1	0	0	1	0	1	0	0.8825	3.652
MIMAT0001537	mmu-miR-429-3p	ENSMUSG00000055538	Zcchc24	protein_coding	chr14	25713074	25713079	25713073	25713101	-	1	0	Ago2	1	0	0	1	0	0	0	0.0504	3.773
MIMAT0001537	mmu-miR-429-3p	ENSMUSG00000043702	Pde12	protein_coding	chr14	26660362	26660367	26660361	26660389	-	0	0	NA	0	0	1	1	0	0	0	1.3237	0.372
MIMAT0001537	mmu-miR-429-3p	ENSMUSG00000043702	Pde12	protein_coding	chr14	26663042	26663047	26663041	26663069	-	0	0	NA	0	0	1	1	0	0	0	0.8414	-0.417
MIMAT0001537	mmu-miR-429-3p	ENSMUSG00000043702	Pde12	protein_coding	chr14	26663405	26663410	26663404	26663432	-	0	0	NA	0	0	1	1	0	0	0	0.3503	0.426
MIMAT0001537	mmu-miR-429-3p	ENSMUSG00000043702	Pde12	protein_coding	chr14	26663950	26663956	26663949	26663977	-	0	0	NA	0	0	1	1	0	0	0	1.0709	-0.632
MIMAT0001537	mmu-miR-429-3p	ENSMUSG00000043702	Pde12	protein_coding	chr14	26664868	26664873	26664867	26664895	-	1	0	Ago1-4	1	0	1	1	0	0	0	0.7849	0.674
MIMAT0001537	mmu-miR-429-3p	ENSMUSG00000021803	Cdhr1	protein_coding	chr14	37078002	37078007	37078002	37078007	-	2	0	Ago2	1	0	0	0	0	0	0	0.8248	0.191
MIMAT0001537	mmu-miR-429-3p	ENSMUSG00000021803	Cdhr1	protein_coding	chr14	37078599	37078604	37078599	37078604	-	0	0	NA	1	0	0	0	0	0	0	1.2487	0.42
MIMAT0001537	mmu-miR-429-3p	ENSMUSG00000041028	Ghitm	protein_coding	chr14	37120904	37120909	37120904	37120909	-	1	0	Ago2	1	0	0	0	0	0	0	0.8315	0.346
MIMAT0001537	mmu-miR-429-3p	ENSMUSG00000041028	Ghitm	protein_coding	chr14	37121039	37121044	37121039	37121044	-	0	0	NA	1	0	0	0	0	0	0	0.7273	-0.304
MIMAT0001537	mmu-miR-429-3p	ENSMUSG00000041028	Ghitm	protein_coding	chr14	37121863	37121868	37121862	37121883	-	0	0	NA	1	0	0	0	1	0	0	0.2018	0.146
MIMAT0001537	mmu-miR-429-3p	ENSMUSG00000021831	Ero1l	protein_coding	chr14	45283467	45283473	45283467	45283473	-	0	0	NA	0	0	1	0	0	0	0	0.9856	0.181
MIMAT0001537	mmu-miR-429-3p	ENSMUSG00000021831	Ero1l	protein_coding	chr14	45284683	45284689	45284682	45284705	-	1	0	Ago1-4	1	0	1	0	1	0	0	0.9467	0.77
MIMAT0001537	mmu-miR-429-3p	ENSMUSG00000021831	Ero1l	protein_coding	chr14	45285825	45285830	45285825	45285830	-	2	0	Ago2	1	0	1	0	0	0	0	0.9678	0.26
MIMAT0001537	mmu-miR-429-3p	ENSMUSG00000037722	Gnpnat1	protein_coding	chr14	45377087	45377092	45377087	45377092	-	2	0	Ago2	1	0	0	0	0	0	0	0.6566	0.517
MIMAT0001537	mmu-miR-429-3p	ENSMUSG00000037712	Fermt2	protein_coding	chr14	45458867	45458873	45458866	45458894	-	3	0	Ago2	1	0	0	1	1	0	0	0.9844	2.547
MIMAT0001537	mmu-miR-429-3p	ENSMUSG00000037712	Fermt2	protein_coding	chr14	45459196	45459201	45459195	45459223	-	0	0	NA	1	0	0	1	1	0	0	0.4867	3.268
MIMAT0001537	mmu-miR-429-3p	ENSMUSG00000037712	Fermt2	protein_coding	chr14	45459271	45459276	45459270	45459298	-	0	0	NA	1	0	0	1	0	0	0	1.3906	3.679
MIMAT0001537	mmu-miR-429-3p	ENSMUSG00000062014	Gmfb	protein_coding	chr14	46809563	46809570	46809562	46809590	-	0	0	NA	1	0	0	1	1	0	0	0.7583	0.136
MIMAT0001537	mmu-miR-429-3p	ENSMUSG00000062014	Gmfb	protein_coding	chr14	46810286	46810293	46810286	46810293	-	3	0	Ago2	1	0	0	0	0	0	0	1.1019	0.54
MIMAT0001537	mmu-miR-429-3p	ENSMUSG00000062014	Gmfb	protein_coding	chr14	46811725	46811730	46811716	46811744	-	15	0	Ago2	1	0	0	1	0	0	0	0.6175	3.219
MIMAT0001537	mmu-miR-429-3p	ENSMUSG00000035953	Pip4p1	protein_coding	chr14	50927298	50927304	50927297	50927320	-	1	0	Ago2	1	0	0	0	1	0	0	1.2672	0.936
MIMAT0001537	mmu-miR-429-3p	ENSMUSG00000046352	Gjb2	protein_coding	chr14	57099498	57099503	57099498	57099503	-	1	0	Ago2	1	0	0	0	0	0	0	0.9511	0.2
MIMAT0001537	mmu-miR-429-3p	ENSMUSG00000021973	Micu2	protein_coding	chr14	57916707	57916712	57916707	57916712	-	1	0	Ago2	1	0	0	0	0	0	0	1.0666	0.839
MIMAT0001537	mmu-miR-429-3p	ENSMUSG00000021973	Micu2	protein_coding	chr14	57916936	57916941	57916936	57916941	-	0	0	NA	1	0	0	0	0	0	0	1.3718	0.254
MIMAT0001537	mmu-miR-429-3p	ENSMUSG00000021944	Gata4	protein_coding	chr14	63198951	63198957	63198950	63198978	-	2	0	Ago2	1	0	1	1	1	1	0	1.1685	2.735
MIMAT0001537	mmu-miR-429-3p	ENSMUSG00000059456	Ptk2b	protein_coding	chr14	66153700	66153706	66153699	66153721	-	1	0	Ago2	1	0	0	0	1	0	0	1.0753	0.594
MIMAT0001537	mmu-miR-429-3p	ENSMUSG00000068015	Lrch1	protein_coding	chr14	74754898	74754904	74754897	74754918	-	3	0	Ago2	1	0	1	0	1	0	0	1.1951	1.843
MIMAT0001537	mmu-miR-429-3p	ENSMUSG00000068015	Lrch1	protein_coding	chr14	74754923	74754928	74754923	74754928	-	0	0	NA	1	0	1	0	0	0	0	0.1951	1.603
MIMAT0001537	mmu-miR-429-3p	ENSMUSG00000022015	Tnfsf11	protein_coding	chr14	78277660	78277665	78277660	78277665	-	0	0	NA	1	0	0	0	0	0	0	1.1419	2.51
MIMAT0001537	mmu-miR-429-3p	ENSMUSG00000022015	Tnfsf11	protein_coding	chr14	78278017	78278024	78278016	78278037	-	2	0	Ago2	1	0	0	0	1	0	0	0.6407	2.603
MIMAT0001537	mmu-miR-429-3p	ENSMUSG00000055639	Dach1	protein_coding	chr14	97788080	97788085	97788079	97788101	-	0	0	NA	1	0	1	0	1	0	0	1.2117	1.382
MIMAT0001537	mmu-miR-429-3p	ENSMUSG00000055639	Dach1	protein_coding	chr14	97788593	97788599	97788592	97788620	-	0	0	NA	1	0	1	1	1	1	0	0.7273	4.949
MIMAT0001537	mmu-miR-429-3p	ENSMUSG00000055639	Dach1	protein_coding	chr14	97788715	97788721	97788715	97788721	-	0	0	NA	0	0	0	0	0	1	0	1.5055	4.104
MIMAT0001537	mmu-miR-429-3p	ENSMUSG00000055639	Dach1	protein_coding	chr14	97789060	97789065	97789059	97789087	-	3	0	Ago1-4	1	0	1	1	0	0	0	0.6297	0.993
MIMAT0001537	mmu-miR-429-3p	ENSMUSG00000055639	Dach1	protein_coding	chr14	97789438	97789443	97789437	97789465	-	0	0	NA	1	0	1	1	0	0	0	0.6552	2.005
MIMAT0001537	mmu-miR-429-3p	ENSMUSG00000033186	Mzt1	protein_coding	chr14	99035540	99035546	99035539	99035560	-	1	0	Ago2	1	0	0	0	1	0	0	0.837	0.026
MIMAT0001537	mmu-miR-429-3p	ENSMUSG00000022122	Ednrb	protein_coding	chr14	103814813	103814819	103814812	103814833	-	5	0	Ago2	1	0	0	0	1	0	0	0.2516	0.59
MIMAT0001537	mmu-miR-429-3p	ENSMUSG00000033885	Pxk	protein_coding	chr14	8164453	8164459	8164437	8164460	+	1	0	Ago2	1	0	0	0	1	0	0	0.9135	0.084
MIMAT0001537	mmu-miR-429-3p	ENSMUSG00000021745	Ptprg	protein_coding	chr14	12239858	12239863	12239858	12239863	+	1	0	Ago1-4	1	0	0	0	0	0	0	0.5388	1.268
MIMAT0001537	mmu-miR-429-3p	ENSMUSG00000021745	Ptprg	protein_coding	chr14	12241254	12241259	12241254	12241259	+	0	0	NA	1	0	0	0	0	0	0	-0.024	3.381
MIMAT0001537	mmu-miR-429-3p	ENSMUSG00000021895	Arhgef3	protein_coding	chr14	27402024	27402031	27402024	27402031	+	4	0	Ago2	1	0	0	0	0	0	0	1.1645	3.925
MIMAT0001537	mmu-miR-429-3p	ENSMUSG00000040651	Tasor	protein_coding	chr14	27472229	27472257	27472229	27472257	+	0	0	NA	0	0	0	1	0	0	0	1.1019	1.387
MIMAT0001537	mmu-miR-429-3p	ENSMUSG00000040651	Tasor	protein_coding	chr14	27480989	27480994	27480967	27480995	+	1	0	Ago2	1	0	0	1	0	0	0	0.2982	2.461
MIMAT0001537	mmu-miR-429-3p	ENSMUSG00000040651	Tasor	protein_coding	chr14	27482947	27482953	27482926	27482954	+	0	0	NA	1	0	0	1	0	0	0	1.4659	-0.65
MIMAT0001537	mmu-miR-429-3p	ENSMUSG00000021962	Dcp1a	protein_coding	chr14	30524462	30524467	30524462	30524467	+	20	0	Ago2	1	0	0	0	0	0	0	1.1042	2.367
MIMAT0001537	mmu-miR-429-3p	ENSMUSG00000006527	Sfmbt1	protein_coding	chr14	30818701	30818706	30818701	30818706	+	0	0	NA	0	0	1	0	0	0	0	0.9734	0.003
MIMAT0001537	mmu-miR-429-3p	ENSMUSG00000006527	Sfmbt1	protein_coding	chr14	30821035	30821040	30821035	30821040	+	3	0	Ago2	0	0	1	0	0	0	0	0.3836	0.605
MIMAT0001537	mmu-miR-429-3p	ENSMUSG00000006527	Sfmbt1	protein_coding	chr14	30822615	30822620	30822615	30822620	+	0	0	NA	0	0	1	0	0	0	0	1.1456	0.94
MIMAT0001537	mmu-miR-429-3p	ENSMUSG00000041408	Wapl	protein_coding	chr14	34745933	34745939	34745912	34745940	+	0	0	NA	1	0	1	1	1	1	0	1.1685	2.944
MIMAT0001537	mmu-miR-429-3p	ENSMUSG00000041408	Wapl	protein_coding	chr14	34747851	34747857	34747830	34747858	+	3	0	Ago2	0	0	1	1	0	0	0	1.1497	4.739
MIMAT0001537	mmu-miR-429-3p	ENSMUSG00000041044	Lrit1	protein_coding	chr14	37062862	37062867	37062862	37062867	+	1	0	Ago2	1	0	0	0	0	0	0	0.5721	0.031
MIMAT0001537	mmu-miR-429-3p	ENSMUSG00000041044	Lrit1	protein_coding	chr14	37063920	37063925	37063920	37063925	+	0	0	NA	1	0	0	0	0	0	0	0.9467	-0.1
MIMAT0001537	mmu-miR-429-3p	ENSMUSG00000053205	Styx	protein_coding	chr14	45375844	45375850	45375828	45375851	+	0	0	NA	1	0	0	0	1	0	0	0.8515	0.633
MIMAT0001537	mmu-miR-429-3p	ENSMUSG00000053205	Styx	protein_coding	chr14	45376237	45376242	45376237	45376242	+	0	0	NA	1	0	0	0	0	0	0	0.7938	1.755
MIMAT0001537	mmu-miR-429-3p	ENSMUSG00000053205	Styx	protein_coding	chr14	45376377	45376383	45376360	45376384	+	1	0	Ago2	1	0	0	0	1	1	0	1.3503	0.959
MIMAT0001537	mmu-miR-429-3p	ENSMUSG00000053205	Styx	protein_coding	chr14	45376828	45376833	45376828	45376834	+	0	0	NA	1	0	0	0	0	1	0	0.9844	2.871
MIMAT0001537	mmu-miR-429-3p	ENSMUSG00000021838	Samd4	protein_coding	chr14	47101779	47101784	47101779	47101784	+	1	0	Ago2	1	0	0	0	0	0	0	0.7351	-0.216
MIMAT0001537	mmu-miR-429-3p	ENSMUSG00000048379	Socs4	protein_coding	chr14	47291248	47291254	47291227	47291255	+	4	0	Ago2	1	0	1	1	1	0	0	0.6109	0.641
MIMAT0001537	mmu-miR-429-3p	ENSMUSG00000048379	Socs4	protein_coding	chr14	47293536	47293541	47293514	47293542	+	0	0	NA	0	0	1	1	0	0	0	0.9013	2.005
MIMAT0001537	mmu-miR-429-3p	ENSMUSG00000048379	Socs4	protein_coding	chr14	47293903	47293909	47293882	47293910	+	0	0	NA	0	0	1	1	0	0	0	0.9656	0.399
MIMAT0001537	mmu-miR-429-3p	ENSMUSG00000048379	Socs4	protein_coding	chr14	47294072	47294077	47294050	47294078	+	0	0	NA	0	0	1	1	0	0	0	0.9878	0.446
MIMAT0001537	mmu-miR-429-3p	ENSMUSG00000048379	Socs4	protein_coding	chr14	47295106	47295111	47295084	47295112	+	0	0	NA	0	0	1	1	0	0	0	0.6175	1.13
MIMAT0001537	mmu-miR-429-3p	ENSMUSG00000036282	Naa30	protein_coding	chr14	49188269	49188274	49188269	49188274	+	0	0	NA	1	0	0	0	0	0	0	0.7916	1.688
MIMAT0001537	mmu-miR-429-3p	ENSMUSG00000036282	Naa30	protein_coding	chr14	49189280	49189287	49189280	49189287	+	1	0	Ago2	1	0	0	0	0	0	0	1.0443	1.209
MIMAT0001537	mmu-miR-429-3p	ENSMUSG00000036282	Naa30	protein_coding	chr14	49190224	49190229	49190224	49190229	+	0	0	NA	1	0	0	0	0	0	0	0.8825	1.691
MIMAT0001537	mmu-miR-429-3p	ENSMUSG00000040997	Abhd4	protein_coding	chr14	54269079	54269086	54269079	54269086	+	1	0	Ago2	1	0	0	0	0	0	0	1.4146	1.396
MIMAT0001537	mmu-miR-429-3p	ENSMUSG00000021987	Mtmr6	protein_coding	chr14	60301732	60301738	60301715	60301739	+	2	0	Ago2	1	0	0	0	1	0	0	1.143	0.669
MIMAT0001537	mmu-miR-429-3p	ENSMUSG00000021987	Mtmr6	protein_coding	chr14	60301852	60301857	60301852	60301857	+	0	0	NA	1	0	0	0	0	0	0	1.0377	0.002
MIMAT0001537	mmu-miR-429-3p	ENSMUSG00000034522	Zfp395	protein_coding	chr14	65398821	65398826	65398799	65398827	+	1	0	Ago2	1	0	0	1	0	1	0	0.2927	3.759
MIMAT0001537	mmu-miR-429-3p	ENSMUSG00000033730	Egr3	protein_coding	chr14	70081872	70081894	70081872	70081894	+	10	0	Ago2	0	0	0	0	1	0	0	1.1097	3.337
MIMAT0001537	mmu-miR-429-3p	ENSMUSG00000021998	Lcp1	protein_coding	chr14	75230657	75230663	75230657	75230663	+	1	0	Ago2	1	0	0	0	0	0	0	0.9157	0.593
MIMAT0001537	mmu-miR-429-3p	ENSMUSG00000033060	Lmo7	protein_coding	chr14	101934154	101934160	101934154	101934160	+	2	0	Ago2	1	0	0	0	0	1	0	0.9467	2.427
MIMAT0001537	mmu-miR-429-3p	ENSMUSG00000033214	Slitrk5	protein_coding	chr14	111681627	111681647	111681627	111681647	+	2	0	Ago2	0	0	0	0	1	0	0	1.0898	2.425
MIMAT0001537	mmu-miR-429-3p	ENSMUSG00000022136	Dnajc3	protein_coding	chr14	118978568	118978574	118978547	118978575	+	0	0	NA	1	0	1	1	1	0	0	0.9678	0.609
MIMAT0001537	mmu-miR-429-3p	ENSMUSG00000022136	Dnajc3	protein_coding	chr14	118978654	118978659	118978632	118978660	+	0	0	NA	1	0	1	1	0	0	0	1.1807	-1.04
MIMAT0001537	mmu-miR-429-3p	ENSMUSG00000022136	Dnajc3	protein_coding	chr14	118978758	118978763	118978736	118978764	+	0	0	NA	1	0	1	1	0	0	0	1.0565	-0.469
MIMAT0001537	mmu-miR-429-3p	ENSMUSG00000022136	Dnajc3	protein_coding	chr14	118979232	118979238	118979211	118979239	+	1	0	Ago2	1	0	1	1	1	0	0	1.4334	0.671
MIMAT0001537	mmu-miR-429-3p	ENSMUSG00000022139	Mbnl2	protein_coding	chr14	120429120	120429125	120429098	120429126	+	0	0	NA	1	0	0	1	1	1	0	0.6818	3.58
MIMAT0001537	mmu-miR-429-3p	ENSMUSG00000022139	Mbnl2	protein_coding	chr14	120430493	120430498	120430471	120430499	+	1	0	Ago1-4	1	0	0	1	0	0	0	-0.3842	4.66
MIMAT0001537	mmu-miR-429-3p	ENSMUSG00000041935	AW549877	protein_coding	chr15	3982147	3982152	3982146	3982174	-	7	0	Ago2	1	0	0	1	0	0	0	0.8825	0.445
MIMAT0001537	mmu-miR-429-3p	ENSMUSG00000041935	AW549877	protein_coding	chr15	3982187	3982192	3982186	3982214	-	6	0	Ago2	1	0	0	1	0	0	0	0.9612	1.43
MIMAT0001537	mmu-miR-429-3p	ENSMUSG00000041935	AW549877	protein_coding	chr15	3982237	3982242	3982236	3982264	-	0	0	NA	1	0	0	1	0	0	0	0.8226	0.312
MIMAT0001537	mmu-miR-429-3p	ENSMUSG00000041935	AW549877	protein_coding	chr15	3982873	3982878	3982872	3982900	-	0	0	NA	1	0	0	1	0	0	0	0.9279	0.381
MIMAT0001537	mmu-miR-429-3p	ENSMUSG00000041935	AW549877	protein_coding	chr15	3984669	3984675	3984668	3984696	-	0	0	NA	1	0	0	1	0	0	0	0.9534	-0.27
MIMAT0001537	mmu-miR-429-3p	ENSMUSG00000039942	Ptger4	protein_coding	chr15	5234001	5234006	5234001	5234006	-	1	0	Ago2	1	0	0	0	0	0	0	0.826	0.006
MIMAT0001537	mmu-miR-429-3p	ENSMUSG00000054115	Skp2	protein_coding	chr15	9112358	9112363	9112358	9112363	-	2	0	Ago2	1	0	1	0	0	0	0	1.5348	-0.295
MIMAT0001537	mmu-miR-429-3p	ENSMUSG00000054115	Skp2	protein_coding	chr15	9113251	9113257	9113250	9113273	-	6	0	Ago1-4,Ago2	1	0	1	0	1	0	0	0.806	0.993
MIMAT0001537	mmu-miR-429-3p	ENSMUSG00000022263	Trio	protein_coding	chr15	27731288	27731293	27731287	27731315	-	0	0	NA	1	0	1	1	1	0	0	0.4146	3.97
MIMAT0001537	mmu-miR-429-3p	ENSMUSG00000022263	Trio	protein_coding	chr15	27732242	27732248	27732241	27732269	-	2	0	Ago2	1	0	1	1	1	0	0	1.7731	2.907
MIMAT0001537	mmu-miR-429-3p	ENSMUSG00000022280	Rnf19a	protein_coding	chr15	36240467	36240472	36240467	36240472	-	3	0	Ago2	1	0	0	0	0	0	0	0.3503	3.849
MIMAT0001537	mmu-miR-429-3p	ENSMUSG00000022280	Rnf19a	protein_coding	chr15	36240668	36240673	36240667	36240673	-	0	0	NA	1	0	0	0	0	1	0	1.3341	2.167
MIMAT0001537	mmu-miR-429-3p	ENSMUSG00000022285	Ywhaz	protein_coding	chr15	36770933	36770938	36770933	36770938	-	5	0	Ago2	1	0	0	0	0	0	0	0.2056	0.904
MIMAT0001537	mmu-miR-429-3p	ENSMUSG00000037458	Azin1	protein_coding	chr15	38487542	38487547	38487542	38487547	-	0	0	NA	1	0	0	0	0	0	0	0.9756	-0.198
MIMAT0001537	mmu-miR-429-3p	ENSMUSG00000037458	Azin1	protein_coding	chr15	38489854	38489861	38489854	38489861	-	1	0	Ago2	1	0	0	0	0	0	0	1.0255	3.875
MIMAT0001537	mmu-miR-429-3p	ENSMUSG00000022309	Angpt1	protein_coding	chr15	42425081	42425086	42425081	42425086	-	0	0	NA	1	0	1	0	0	0	0	0.2739	0.508
MIMAT0001537	mmu-miR-429-3p	ENSMUSG00000022309	Angpt1	protein_coding	chr15	42425506	42425512	42425505	42425524	-	2	0	Ago2	1	0	1	0	1	0	0	1.011	0.133
MIMAT0001537	mmu-miR-429-3p	ENSMUSG00000022309	Angpt1	protein_coding	chr15	42426951	42426969	42426951	42426969	-	0	0	NA	0	0	0	0	1	0	0	0.3049	0.132
MIMAT0001537	mmu-miR-429-3p	ENSMUSG00000038679	Trps1	protein_coding	chr15	50655781	50655786	50655780	50655808	-	0	0	NA	1	0	0	1	0	0	0	0.4934	2.415
MIMAT0001537	mmu-miR-429-3p	ENSMUSG00000038679	Trps1	protein_coding	chr15	50656405	50656410	50656404	50656432	-	0	0	NA	1	0	0	1	0	0	0	0.3503	-0.58
MIMAT0001537	mmu-miR-429-3p	ENSMUSG00000038679	Trps1	protein_coding	chr15	50660290	50660296	50660289	50660317	-	1	0	Ago2	1	0	0	1	0	0	0	1.235	0.582
MIMAT0001537	mmu-miR-429-3p	ENSMUSG00000022425	Enpp2	protein_coding	chr15	54839237	54839242	54839236	54839257	-	1	0	Ago2	1	0	0	0	1	0	0	0.8969	2.671
MIMAT0001537	mmu-miR-429-3p	ENSMUSG00000022377	Asap1	protein_coding	chr15	64089073	64089079	64089072	64089100	-	0	0	NA	1	0	0	1	1	1	0	0.8946	3.401
MIMAT0001537	mmu-miR-429-3p	ENSMUSG00000022377	Asap1	protein_coding	chr15	64089262	64089268	64089261	64089289	-	0	0	NA	1	0	0	1	1	0	0	0.9389	4.609
MIMAT0001537	mmu-miR-429-3p	ENSMUSG00000022377	Asap1	protein_coding	chr15	64166475	64166503	64166475	64166503	-	4	0	Ago2	0	0	0	1	0	0	0	1.1974	4.388
MIMAT0001537	mmu-miR-429-3p	ENSMUSG00000036698	Ago2	protein_coding	chr15	73099196	73099201	73099195	73099223	-	0	0	NA	0	0	1	1	0	0	0	0.8226	1.049
MIMAT0001537	mmu-miR-429-3p	ENSMUSG00000036698	Ago2	protein_coding	chr15	73100445	73100451	73100444	73100472	-	0	0	NA	0	0	1	1	0	0	0	1.0377	0.496
MIMAT0001537	mmu-miR-429-3p	ENSMUSG00000036698	Ago2	protein_coding	chr15	73102449	73102455	73102448	73102476	-	0	0	NA	0	0	1	1	0	1	0	0.2726	1.281
MIMAT0001537	mmu-miR-429-3p	ENSMUSG00000036698	Ago2	protein_coding	chr15	73106048	73106054	73106047	73106075	-	2	0	Ago2	0	0	1	1	0	1	0	0.8492	3.836
MIMAT0001537	mmu-miR-429-3p	ENSMUSG00000033565	Rbfox2	protein_coding	chr15	77079204	77079210	77079203	77079231	-	4	0	Ago2	1	0	1	1	0	1	0	1.1696	4.806
MIMAT0001537	mmu-miR-429-3p	ENSMUSG00000033565	Rbfox2	protein_coding	chr15	77079750	77079756	77079749	77079777	-	0	0	NA	1	0	1	1	0	1	0	1.1042	3.405
MIMAT0001537	mmu-miR-429-3p	ENSMUSG00000033565	Rbfox2	protein_coding	chr15	77080187	77080192	77080186	77080214	-	0	0	NA	1	0	1	1	0	0	0	0.7128	-0.658
MIMAT0001537	mmu-miR-429-3p	ENSMUSG00000055065	Ddx17	protein_coding	chr15	79529108	79529115	79529107	79529135	-	0	0	NA	1	0	0	1	1	0	0	0.9357	0.988
MIMAT0001537	mmu-miR-429-3p	ENSMUSG00000055065	Ddx17	protein_coding	chr15	79534936	79534941	79534936	79534941	-	0	0	NA	1	0	0	0	0	0	0	0.4934	0.411
MIMAT0001537	mmu-miR-429-3p	ENSMUSG00000055065	Ddx17	protein_coding	chr15	79535490	79535496	79535489	79535507	-	3	0	Ago2	1	0	0	0	1	0	0	1.436	0.125
MIMAT0001537	mmu-miR-429-3p	ENSMUSG00000036529	Sbf1	protein_coding	chr15	89288521	89288527	89288520	89288541	-	4	0	Ago2	1	0	0	0	1	1	0	0.9291	0.75
MIMAT0001537	mmu-miR-429-3p	ENSMUSG00000036197	Gxylt1	protein_coding	chr15	93239840	93239846	93239840	93239846	-	1	0	Ago1-4	1	0	0	0	0	0	0	0.9922	0.572
MIMAT0001537	mmu-miR-429-3p	ENSMUSG00000022462	Slc38a2	protein_coding	chr15	96688017	96688023	96688016	96688044	-	3	0	Ago2	1	0	1	1	1	1	0	1.0886	3.95
MIMAT0001537	mmu-miR-429-3p	ENSMUSG00000022462	Slc38a2	protein_coding	chr15	96689531	96689536	96689530	96689558	-	0	0	NA	1	0	1	1	1	0	0	0.4748	1.322
MIMAT0001537	mmu-miR-429-3p	ENSMUSG00000022462	Slc38a2	protein_coding	chr15	96689703	96689708	96689702	96689730	-	2	0	Ago2	1	0	1	1	0	0	0	0.8703	2.851
MIMAT0001537	mmu-miR-429-3p	ENSMUSG00000022462	Slc38a2	protein_coding	chr15	96698002	96698030	96698002	96698030	-	0	0	NA	0	0	0	1	0	0	0	0.8182	4.837
MIMAT0001537	mmu-miR-429-3p	ENSMUSG00000022464	Slc38a4	protein_coding	chr15	96996138	96996144	96996137	96996158	-	1	0	Ago2	1	0	0	0	1	1	0	0.694	3.685
MIMAT0001537	mmu-miR-429-3p	ENSMUSG00000023004	Tuba1b	protein_coding	chr15	98931538	98931544	98931537	98931558	-	10	0	Ago2	1	0	0	0	1	0	0	0.705	0.373
MIMAT0001537	mmu-miR-429-3p	ENSMUSG00000095440	Fignl2	protein_coding	chr15	101050213	101050219	101050212	101050240	-	2	0	Ago2	0	0	1	1	0	1	0	1.174	5.991
MIMAT0001537	mmu-miR-429-3p	ENSMUSG00000095440	Fignl2	protein_coding	chr15	101052113	101052119	101052112	101052140	-	0	0	NA	0	0	1	1	0	0	0	0.5721	0.342
MIMAT0001537	mmu-miR-429-3p	ENSMUSG00000009575	Cbx5	protein_coding	chr15	103194483	103194489	103194482	103194510	-	0	0	NA	1	0	0	1	1	1	0	1.0588	3.384
MIMAT0001537	mmu-miR-429-3p	ENSMUSG00000009575	Cbx5	protein_coding	chr15	103195398	103195403	103195397	103195425	-	0	0	NA	1	0	0	1	0	0	0	0.1619	0.366
MIMAT0001537	mmu-miR-429-3p	ENSMUSG00000009575	Cbx5	protein_coding	chr15	103196093	103196098	103196092	103196120	-	2	0	Ago2	1	0	0	1	0	0	0	0.2032	-0.284
MIMAT0001537	mmu-miR-429-3p	ENSMUSG00000009575	Cbx5	protein_coding	chr15	103197099	103197104	103197098	103197126	-	0	0	NA	1	0	0	1	0	0	0	0.5787	-0.121
MIMAT0001537	mmu-miR-429-3p	ENSMUSG00000009575	Cbx5	protein_coding	chr15	103197192	103197197	103197191	103197219	-	0	0	NA	1	0	0	1	0	0	0	0.5244	0.763
MIMAT0001537	mmu-miR-429-3p	ENSMUSG00000022253	Nadk2	protein_coding	chr15	9106766	9106794	9106766	9106794	+	1	0	Ago2	0	0	0	1	0	0	0	0.8703	3.517
MIMAT0001537	mmu-miR-429-3p	ENSMUSG00000022253	Nadk2	protein_coding	chr15	9108639	9108644	9108617	9108645	+	0	0	NA	1	0	1	1	0	0	0	0.0343	0.612
MIMAT0001537	mmu-miR-429-3p	ENSMUSG00000022253	Nadk2	protein_coding	chr15	9108989	9108994	9108967	9108995	+	0	0	NA	1	0	1	1	0	0	0	0.5802	1.154
MIMAT0001537	mmu-miR-429-3p	ENSMUSG00000022253	Nadk2	protein_coding	chr15	9109146	9109151	9109124	9109152	+	1	0	Ago1-4	1	0	1	1	0	0	0	0.3274	0.39
MIMAT0001537	mmu-miR-429-3p	ENSMUSG00000022253	Nadk2	protein_coding	chr15	9109212	9109217	9109190	9109218	+	2	0	Ago2	1	0	1	1	0	0	0	1.2782	0.227
MIMAT0001537	mmu-miR-429-3p	ENSMUSG00000022253	Nadk2	protein_coding	chr15	9110386	9110392	9110365	9110393	+	0	0	NA	1	0	1	1	1	0	0	1.0487	0.452
MIMAT0001537	mmu-miR-429-3p	ENSMUSG00000022201	Zfr	protein_coding	chr15	12156280	12156308	12156280	12156308	+	3	0	Ago1-4,Ago2	0	0	0	1	0	0	0	0.8182	4.342
MIMAT0001537	mmu-miR-429-3p	ENSMUSG00000022201	Zfr	protein_coding	chr15	12185221	12185226	12185199	12185227	+	0	0	NA	1	0	0	1	0	1	0	0.5654	2.884
MIMAT0001537	mmu-miR-429-3p	ENSMUSG00000022270	Retreg1	protein_coding	chr15	25972399	25972404	25972399	25972404	+	3	0	Ago2	1	0	0	0	0	0	0	1.0753	1.008
MIMAT0001537	mmu-miR-429-3p	ENSMUSG00000022240	Ctnnd2	protein_coding	chr15	30683340	30683368	30683340	30683368	+	7	0	Ago1-4,Ago2	0	0	0	1	0	0	0	0.8847	4.394
MIMAT0001537	mmu-miR-429-3p	ENSMUSG00000022240	Ctnnd2	protein_coding	chr15	31028188	31028193	31028166	31028194	+	1	0	Ago2	1	0	0	1	1	0	0	1.6135	5.346
MIMAT0001537	mmu-miR-429-3p	ENSMUSG00000022240	Ctnnd2	protein_coding	chr15	31028406	31028412	31028385	31028413	+	0	0	NA	1	0	0	1	1	1	0	1.2493	5.187
MIMAT0001537	mmu-miR-429-3p	ENSMUSG00000022231	Sema5a	protein_coding	chr15	32692218	32692223	32692196	32692224	+	0	0	NA	1	0	0	1	0	0	0	1.46	0.042
MIMAT0001537	mmu-miR-429-3p	ENSMUSG00000022231	Sema5a	protein_coding	chr15	32695629	32695634	32695607	32695635	+	0	0	NA	1	0	0	1	0	0	0	1.1662	-0.404
MIMAT0001537	mmu-miR-429-3p	ENSMUSG00000022231	Sema5a	protein_coding	chr15	32695688	32695694	32695667	32695695	+	0	0	NA	1	0	0	1	0	0	0	0.8946	0.326
MIMAT0001537	mmu-miR-429-3p	ENSMUSG00000022231	Sema5a	protein_coding	chr15	32696308	32696313	32696286	32696314	+	1	0	Ago2	1	0	0	1	0	0	0	0.7771	2.245
MIMAT0001537	mmu-miR-429-3p	ENSMUSG00000022257	Laptm4b	protein_coding	chr15	34283742	34283749	34283730	34283750	+	1	0	Ago2	1	0	0	0	1	0	0	1.0232	-0.016
MIMAT0001537	mmu-miR-429-3p	ENSMUSG00000022307	Oxr1	protein_coding	chr15	41860928	41860934	41860907	41860935	+	1	1	Ago2	1	0	0	1	1	1	0	1.1873	4.796
MIMAT0001537	mmu-miR-429-3p	ENSMUSG00000024479	Mal2	protein_coding	chr15	54601014	54601021	54601014	54601021	+	1	0	Ago2	1	0	0	0	0	0	0	0.5187	-0.332
MIMAT0001537	mmu-miR-429-3p	ENSMUSG00000024479	Mal2	protein_coding	chr15	54602153	54602158	54602131	54602159	+	1	0	Ago2	1	0	0	1	0	0	0	0.3258	0.046
MIMAT0001537	mmu-miR-429-3p	ENSMUSG00000024479	Mal2	protein_coding	chr15	54602827	54602832	54602805	54602833	+	0	0	NA	1	0	0	1	1	0	0	0.5843	2.228
MIMAT0001537	mmu-miR-429-3p	ENSMUSG00000042622	Maff	protein_coding	chr15	79359029	79359034	79359029	79359034	+	1	0	Ago2	1	0	0	0	0	0	0	0.5122	2.876
MIMAT0001537	mmu-miR-429-3p	ENSMUSG00000042428	Mgat3	protein_coding	chr15	80211529	80211557	80211529	80211557	+	0	0	NA	0	0	0	1	0	0	0	0.6219	4.073
MIMAT0001537	mmu-miR-429-3p	ENSMUSG00000042428	Mgat3	protein_coding	chr15	80215378	80215383	80215356	80215384	+	2	0	Ago2	1	0	0	1	1	1	0	1.0643	1.905
MIMAT0001537	mmu-miR-429-3p	ENSMUSG00000047888	Tnrc6b	protein_coding	chr15	80931012	80931017	80931012	80931017	+	1	0	Ago2	1	0	0	0	0	0	0	0.9844	3.87
MIMAT0001537	mmu-miR-429-3p	ENSMUSG00000047888	Tnrc6b	protein_coding	chr15	80935580	80935587	80935580	80935587	+	0	0	NA	1	0	0	0	0	0	0	1.1086	0.41
MIMAT0001537	mmu-miR-429-3p	ENSMUSG00000047888	Tnrc6b	protein_coding	chr15	80935679	80935684	80935679	80935684	+	0	0	NA	1	0	0	0	0	0	0	0.4291	0.04
MIMAT0001537	mmu-miR-429-3p	ENSMUSG00000047888	Tnrc6b	protein_coding	chr15	80935982	80935987	80935982	80935987	+	0	0	NA	1	0	0	0	0	0	0	0.9678	0.32
MIMAT0001537	mmu-miR-429-3p	ENSMUSG00000047888	Tnrc6b	protein_coding	chr15	80936216	80936223	80936216	80936223	+	1	0	Ago2	1	0	0	0	0	0	0	0.5466	0.609
MIMAT0001537	mmu-miR-429-3p	ENSMUSG00000047888	Tnrc6b	protein_coding	chr15	80937966	80937972	80937966	80937972	+	0	0	NA	1	0	0	0	0	0	0	0.4934	0.823
MIMAT0001537	mmu-miR-429-3p	ENSMUSG00000022456	Septin3	protein_coding	chr15	82290994	82291000	82290982	82291001	+	9	0	Ago1-4,Ago2	1	0	0	0	1	0	0	1.2139	0.571
MIMAT0001537	mmu-miR-429-3p	ENSMUSG00000022456	Septin3	protein_coding	chr15	82291374	82291379	82291374	82291379	+	0	0	NA	1	0	0	0	0	0	0	0.2594	0.274
MIMAT0001537	mmu-miR-429-3p	ENSMUSG00000075470	Alg10b	protein_coding	chr15	90228692	90228698	90228678	90228699	+	1	0	Ago1-4	1	0	0	0	1	0	0	0.9988	0.289
MIMAT0001537	mmu-miR-429-3p	ENSMUSG00000075470	Alg10b	protein_coding	chr15	90229588	90229593	90229588	90229593	+	0	0	NA	1	0	0	0	0	0	0	0.3463	0.136
MIMAT0001537	mmu-miR-429-3p	ENSMUSG00000023018	Smarcd1	protein_coding	chr15	99713036	99713042	99713021	99713043	+	1	0	Ago1-4	1	0	0	0	1	0	0	0.6818	1.319
MIMAT0001537	mmu-miR-429-3p	ENSMUSG00000023025	Larp4	protein_coding	chr15	100014220	100014225	100014220	100014225	+	0	0	NA	1	0	0	0	0	0	0	0.456	0.189
MIMAT0001537	mmu-miR-429-3p	ENSMUSG00000023025	Larp4	protein_coding	chr15	100014696	100014702	100014683	100014703	+	0	0	NA	1	0	0	0	1	0	0	0.7794	0.44
MIMAT0001537	mmu-miR-429-3p	ENSMUSG00000023025	Larp4	protein_coding	chr15	100016008	100016013	100016008	100016013	+	2	0	Ago2	1	0	0	0	0	0	0	0.3237	1.62
MIMAT0001537	mmu-miR-429-3p	ENSMUSG00000023033	Scn8a	protein_coding	chr15	101043750	101043756	101043750	101043756	+	0	0	NA	1	0	0	0	0	1	0	1.0787	2.347
MIMAT0001537	mmu-miR-429-3p	ENSMUSG00000023033	Scn8a	protein_coding	chr15	101045560	101045565	101045560	101045565	+	1	0	Ago2	1	0	0	0	0	0	0	0.5012	1.055
MIMAT0001537	mmu-miR-429-3p	ENSMUSG00000058655	Eif4b	protein_coding	chr15	102095500	102095505	102095500	102095505	+	1	0	Ago2	1	0	0	0	0	0	0	0.9157	2.275
MIMAT0001537	mmu-miR-429-3p	ENSMUSG00000001655	Hoxc13	protein_coding	chr15	102928643	102928650	102928643	102928650	+	0	0	NA	1	0	0	0	0	0	0	1.569	2.71
MIMAT0001537	mmu-miR-429-3p	ENSMUSG00000001655	Hoxc13	protein_coding	chr15	102928710	102928717	102928710	102928717	+	3	0	Ago2	1	0	0	0	0	0	0	0.7971	3.084
MIMAT0001537	mmu-miR-429-3p	ENSMUSG00000039789	Zfp597	protein_coding	chr16	3861731	3861736	3861730	3861758	-	0	0	NA	1	0	1	1	0	0	0	0.9424	1.002
MIMAT0001537	mmu-miR-429-3p	ENSMUSG00000039789	Zfp597	protein_coding	chr16	3863955	3863961	3863954	3863982	-	0	0	NA	1	0	1	1	1	0	0	1.0831	0.498
MIMAT0001537	mmu-miR-429-3p	ENSMUSG00000039789	Zfp597	protein_coding	chr16	3865513	3865519	3865512	3865540	-	3	0	Ago2	1	0	1	1	1	0	0	0.5721	-0.088
MIMAT0001537	mmu-miR-429-3p	ENSMUSG00000039789	Zfp597	protein_coding	chr16	3865924	3865952	3865924	3865952	-	0	0	NA	0	0	0	1	0	0	0	0.52	-0.024
MIMAT0001537	mmu-miR-429-3p	ENSMUSG00000022505	Emp2	protein_coding	chr16	10281910	10281915	10281910	10281915	-	4	0	Ago2	1	0	0	0	0	0	0	1.2993	0.007
MIMAT0001537	mmu-miR-429-3p	ENSMUSG00000022673	Mcm4	protein_coding	chr16	15624607	15624613	15624606	15624628	-	10	0	Ago2	1	0	0	0	1	0	0	1.2195	0.054
MIMAT0001537	mmu-miR-429-3p	ENSMUSG00000041720	Pi4ka	protein_coding	chr16	17280393	17280398	17280393	17280398	-	2	0	Ago2	1	0	0	0	0	0	0	1.2139	1.509
MIMAT0001537	mmu-miR-429-3p	ENSMUSG00000022508	Bcl6	protein_coding	chr16	23965492	23965497	23965492	23965497	-	1	0	Ago2	1	0	0	0	0	0	0	0.0776	4.968
MIMAT0001537	mmu-miR-429-3p	ENSMUSG00000047714	Ppp1r2	protein_coding	chr16	31251573	31251578	31251573	31251578	-	0	0	NA	1	0	0	0	0	0	0	0.3115	0
MIMAT0001537	mmu-miR-429-3p	ENSMUSG00000047714	Ppp1r2	protein_coding	chr16	31252495	31252500	31252495	31252500	-	0	0	NA	1	0	0	0	0	0	0	0.9568	0.058
MIMAT0001537	mmu-miR-429-3p	ENSMUSG00000047714	Ppp1r2	protein_coding	chr16	31253142	31253148	31253142	31253148	-	1	0	Ago1-4	1	0	0	0	0	0	0	0.9922	0.777
MIMAT0001537	mmu-miR-429-3p	ENSMUSG00000022781	Pak2	protein_coding	chr16	32016898	32016926	32016898	32016926	-	0	0	NA	0	0	0	1	0	0	0	1.5055	0.187
MIMAT0001537	mmu-miR-429-3p	ENSMUSG00000022781	Pak2	protein_coding	chr16	32019821	32019826	32019820	32019848	-	1	0	Ago2	1	0	0	1	0	0	0	0.5576	0.88
MIMAT0001537	mmu-miR-429-3p	ENSMUSG00000049502	Dtx3l	protein_coding	chr16	35927157	35927162	35927157	35927162	-	0	0	NA	1	0	0	0	0	0	0	1.3503	0.236
MIMAT0001537	mmu-miR-429-3p	ENSMUSG00000049502	Dtx3l	protein_coding	chr16	35927476	35927483	35927475	35927496	-	1	0	Ago2	1	0	0	0	1	0	0	1.0044	-0.323
MIMAT0001537	mmu-miR-429-3p	ENSMUSG00000022664	Slc35a5	protein_coding	chr16	45142044	45142051	45142044	45142051	-	1	0	Ago2	1	0	0	0	0	0	0	0.5187	-0.033
MIMAT0001537	mmu-miR-429-3p	ENSMUSG00000033157	Abhd10	protein_coding	chr16	45730212	45730240	45730212	45730240	-	0	0	NA	0	0	0	1	0	0	0	0.5921	0.304
MIMAT0001537	mmu-miR-429-3p	ENSMUSG00000033157	Abhd10	protein_coding	chr16	45731444	45731449	45731443	45731471	-	11	0	Ago1-4,Ago2	1	0	0	1	0	0	0	0.175	0.433
MIMAT0001537	mmu-miR-429-3p	ENSMUSG00000087141	Plcxd2	protein_coding	chr16	45959820	45959848	45959820	45959848	-	3	0	Ago2	0	0	0	1	0	0	0	1.1932	0.668
MIMAT0001537	mmu-miR-429-3p	ENSMUSG00000087141	Plcxd2	protein_coding	chr16	45963738	45963743	45963737	45963765	-	0	0	NA	0	0	1	1	0	0	0	0.2395	0.9
MIMAT0001537	mmu-miR-429-3p	ENSMUSG00000087141	Plcxd2	protein_coding	chr16	45964360	45964365	45964359	45964387	-	0	0	NA	0	0	1	1	0	0	0	1.3529	-0.061
MIMAT0001537	mmu-miR-429-3p	ENSMUSG00000064061	Dzip3	protein_coding	chr16	48924913	48924918	48924912	48924940	-	1	0	Ago2	1	0	1	1	0	0	0	1.2406	1.373
MIMAT0001537	mmu-miR-429-3p	ENSMUSG00000064061	Dzip3	protein_coding	chr16	48925558	48925563	48925557	48925585	-	0	0	NA	1	0	1	1	0	0	0	0.8104	0.053
MIMAT0001537	mmu-miR-429-3p	ENSMUSG00000064061	Dzip3	protein_coding	chr16	48925905	48925911	48925904	48925932	-	0	0	NA	1	0	1	1	1	0	0	1.1042	-0.166
MIMAT0001537	mmu-miR-429-3p	ENSMUSG00000022641	Bbx	protein_coding	chr16	50194636	50194664	50194636	50194664	-	2	0	Ago2	0	0	0	1	0	0	0	0.6752	2.506
MIMAT0001537	mmu-miR-429-3p	ENSMUSG00000022641	Bbx	protein_coding	chr16	50195718	50195746	50195718	50195746	-	1	0	Ago2	0	0	0	1	0	0	0	0.7727	0.647
MIMAT0001537	mmu-miR-429-3p	ENSMUSG00000022641	Bbx	protein_coding	chr16	50196124	50196152	50196124	50196152	-	2	0	Ago2	0	0	0	1	0	0	0	1.113	3.118
MIMAT0001537	mmu-miR-429-3p	ENSMUSG00000022641	Bbx	protein_coding	chr16	50196399	50196427	50196399	50196427	-	0	0	NA	0	0	0	1	0	0	0	1.3758	0.841
MIMAT0001537	mmu-miR-429-3p	ENSMUSG00000022641	Bbx	protein_coding	chr16	50196568	50196574	50196568	50196596	-	1	0	Ago2	0	0	0	1	0	1	0	0.7484	3.516
MIMAT0001537	mmu-miR-429-3p	ENSMUSG00000022747	St3gal6	protein_coding	chr16	58468151	58468156	58468150	58468178	-	0	0	NA	0	0	1	1	0	0	0	-0.7727	1.036
MIMAT0001537	mmu-miR-429-3p	ENSMUSG00000022747	St3gal6	protein_coding	chr16	58470603	58470609	58470602	58470630	-	1	0	Ago2	1	0	1	1	1	0	0	1.337	1.289
MIMAT0001537	mmu-miR-429-3p	ENSMUSG00000022863	Btg3	protein_coding	chr16	78360055	78360060	78360054	78360075	-	1	0	Ago2	1	0	0	0	1	0	0	0.5854	2.617
MIMAT0001537	mmu-miR-429-3p	ENSMUSG00000022864	D16Ertd472e	protein_coding	chr16	78544512	78544519	78544512	78544519	-	1	0	Ago1-4	1	0	0	0	0	0	0	1.1407	0.472
MIMAT0001537	mmu-miR-429-3p	ENSMUSG00000022893	Adamts1	protein_coding	chr16	85794224	85794229	85794223	85794244	-	0	0	NA	1	0	0	0	1	0	0	0.6031	4.385
MIMAT0001537	mmu-miR-429-3p	ENSMUSG00000022893	Adamts1	protein_coding	chr16	85794365	85794370	85794365	85794370	-	1	0	Ago2	1	0	0	0	0	0	0	1.4169	3.328
MIMAT0001537	mmu-miR-429-3p	ENSMUSG00000022973	Synj1	protein_coding	chr16	90936172	90936178	90936171	90936199	-	4	0	Ago2	0	0	1	1	1	1	0	0.6674	2.116
MIMAT0001537	mmu-miR-429-3p	ENSMUSG00000022973	Synj1	protein_coding	chr16	90936204	90936210	90936203	90936231	-	0	0	NA	0	0	1	1	1	0	0	0.9323	1.384
MIMAT0001537	mmu-miR-429-3p	ENSMUSG00000022973	Synj1	protein_coding	chr16	90936603	90936609	90936602	90936630	-	1	0	Ago2	0	0	1	1	1	1	0	0.8581	2.759
MIMAT0001537	mmu-miR-429-3p	ENSMUSG00000022973	Synj1	protein_coding	chr16	90937046	90937051	90937046	90937051	-	0	0	NA	0	0	1	0	0	0	0	0.5466	1.615
MIMAT0001537	mmu-miR-429-3p	ENSMUSG00000022973	Synj1	protein_coding	chr16	90979818	90979846	90979818	90979846	-	0	0	NA	0	0	0	1	0	0	0	1.2006	2.967
MIMAT0001537	mmu-miR-429-3p	ENSMUSG00000022914	Brwd1	protein_coding	chr16	96000293	96000298	96000292	96000320	-	0	0	NA	0	0	1	1	0	0	0	0.6297	0.674
MIMAT0001537	mmu-miR-429-3p	ENSMUSG00000022914	Brwd1	protein_coding	chr16	96001484	96001489	96001484	96001489	-	0	0	NA	0	0	1	0	0	0	0	0.9734	1.294
MIMAT0001537	mmu-miR-429-3p	ENSMUSG00000022914	Brwd1	protein_coding	chr16	96001981	96001987	96001980	96002008	-	3	0	Ago1-4,Ago2	1	0	1	1	1	1	0	1.4357	2.199
MIMAT0001537	mmu-miR-429-3p	ENSMUSG00000022682	Rrn3	protein_coding	chr16	13813454	13813460	13813441	13813461	+	1	0	Ago2	1	0	1	0	1	0	0	1.0122	1.474
MIMAT0001537	mmu-miR-429-3p	ENSMUSG00000022682	Rrn3	protein_coding	chr16	13813478	13813484	13813467	13813485	+	1	0	Ago2	1	0	1	0	1	0	0	1.0399	0.032
MIMAT0001537	mmu-miR-429-3p	ENSMUSG00000026181	Ppm1f	protein_coding	chr16	16924694	16924700	16924673	16924701	+	0	0	NA	1	0	1	1	1	1	0	1.5724	2.289
MIMAT0001537	mmu-miR-429-3p	ENSMUSG00000026181	Ppm1f	protein_coding	chr16	16924793	16924798	16924771	16924799	+	3	0	Ago2	1	0	1	1	0	0	0	0.2473	0.922
MIMAT0001537	mmu-miR-429-3p	ENSMUSG00000026181	Ppm1f	protein_coding	chr16	16924830	16924836	16924809	16924837	+	3	0	Ago2	1	0	1	1	1	1	0	1.0565	2.532
MIMAT0001537	mmu-miR-429-3p	ENSMUSG00000026181	Ppm1f	protein_coding	chr16	16926642	16926647	16926620	16926648	+	0	0	NA	1	0	1	1	0	0	0	0.2284	1.314
MIMAT0001537	mmu-miR-429-3p	ENSMUSG00000022884	Eif4a2	protein_coding	chr16	23113797	23113802	23113783	23113803	+	5	3	Ago1-4,Ago2	1	0	0	0	1	0	0	0.7794	2.999
MIMAT0001537	mmu-miR-429-3p	ENSMUSG00000038127	Ccdc50	protein_coding	chr16	27448177	27448183	27448156	27448184	+	0	0	NA	1	0	1	1	1	0	0	0.9389	1.208
MIMAT0001537	mmu-miR-429-3p	ENSMUSG00000038127	Ccdc50	protein_coding	chr16	27448751	27448757	27448730	27448758	+	4	0	Ago2	1	0	1	1	1	0	0	0.8703	-0.049
MIMAT0001537	mmu-miR-429-3p	ENSMUSG00000038127	Ccdc50	protein_coding	chr16	27449852	27449858	27449831	27449859	+	0	0	NA	1	0	1	1	0	0	0	1.286	0.012
MIMAT0001537	mmu-miR-429-3p	ENSMUSG00000038127	Ccdc50	protein_coding	chr16	27450326	27450331	27450304	27450332	+	0	0	NA	1	0	1	1	0	0	0	-0.1691	-0.114
MIMAT0001537	mmu-miR-429-3p	ENSMUSG00000038127	Ccdc50	protein_coding	chr16	27452118	27452123	27452096	27452124	+	0	0	NA	1	0	1	1	1	0	0	0.4545	1.524
MIMAT0001537	mmu-miR-429-3p	ENSMUSG00000046546	Fam43a	protein_coding	chr16	30602580	30602585	30602580	30602585	+	1	0	Ago2	1	0	0	0	0	0	0	1.2018	2.311
MIMAT0001537	mmu-miR-429-3p	ENSMUSG00000053774	Ubxn7	protein_coding	chr16	32386194	32386215	32386194	32386215	+	1	0	Ago2	0	0	0	0	1	0	0	0.6485	0.492
MIMAT0001537	mmu-miR-429-3p	ENSMUSG00000022801	Lrch3	protein_coding	chr16	33012805	33012811	33012805	33012811	+	0	0	NA	1	0	1	0	0	0	0	1.4172	-0.84
MIMAT0001537	mmu-miR-429-3p	ENSMUSG00000022801	Lrch3	protein_coding	chr16	33013776	33013781	33013774	33013781	+	3	0	Ago2	1	0	1	0	0	0	0	1.6844	0.342
MIMAT0001537	mmu-miR-429-3p	ENSMUSG00000022801	Lrch3	protein_coding	chr16	33014167	33014172	33014167	33014172	+	0	0	NA	1	0	1	0	0	0	0	0.7317	0.129
MIMAT0001537	mmu-miR-429-3p	ENSMUSG00000022801	Lrch3	protein_coding	chr16	33014264	33014269	33014264	33014269	+	0	0	NA	1	0	1	0	0	0	0	0.7994	0.37
MIMAT0001537	mmu-miR-429-3p	ENSMUSG00000022807	Osbpl11	protein_coding	chr16	33216825	33216853	33216825	33216853	+	0	0	NA	0	0	0	1	0	0	0	-0.1691	1.067
MIMAT0001537	mmu-miR-429-3p	ENSMUSG00000022807	Osbpl11	protein_coding	chr16	33242642	33242648	33242621	33242649	+	6	0	Ago2	1	0	0	1	1	1	0	0.5014	3.381
MIMAT0001537	mmu-miR-429-3p	ENSMUSG00000022807	Osbpl11	protein_coding	chr16	33242936	33242941	33242914	33242942	+	2	0	Ago2	1	0	0	1	0	0	0	0.3903	2.058
MIMAT0001537	mmu-miR-429-3p	ENSMUSG00000034158	Lrrc58	protein_coding	chr16	37881968	37881973	37881946	37881974	+	3	0	Ago2	1	0	1	1	0	0	0	0.7395	0.549
MIMAT0001537	mmu-miR-429-3p	ENSMUSG00000034158	Lrrc58	protein_coding	chr16	37884624	37884629	37884602	37884630	+	0	0	NA	1	0	1	1	0	0	0	0.0315	-0.061
MIMAT0001537	mmu-miR-429-3p	ENSMUSG00000034158	Lrrc58	protein_coding	chr16	37886706	37886711	37886684	37886712	+	2	0	Ago2	1	0	1	1	0	0	0	0.8558	0.6
MIMAT0001537	mmu-miR-429-3p	ENSMUSG00000034158	Lrrc58	protein_coding	chr16	37886909	37886914	37886887	37886915	+	5	0	Ago2	1	0	1	1	0	0	0	0.0214	0.38
MIMAT0001537	mmu-miR-429-3p	ENSMUSG00000034158	Lrrc58	protein_coding	chr16	37887068	37887073	37887046	37887074	+	3	0	Ago2	1	0	1	1	0	0	0	0.0669	0.54
MIMAT0001537	mmu-miR-429-3p	ENSMUSG00000022812	Gsk3b	protein_coding	chr16	38244204	38244209	38244204	38244209	+	2	0	Ago2	1	0	0	0	0	0	0	0.2177	0.307
MIMAT0001537	mmu-miR-429-3p	ENSMUSG00000022708	Zbtb20	protein_coding	chr16	43619928	43619934	43619907	43619935	+	0	0	NA	0	0	1	1	1	0	0	1.1164	4.153
MIMAT0001537	mmu-miR-429-3p	ENSMUSG00000022708	Zbtb20	protein_coding	chr16	43620178	43620183	43620156	43620184	+	0	0	NA	0	0	1	1	0	0	0	0.9612	2.277
MIMAT0001537	mmu-miR-429-3p	ENSMUSG00000022708	Zbtb20	protein_coding	chr16	43621226	43621231	43621204	43621232	+	4	0	Ago2	0	0	1	1	0	0	0	0.2016	0.465
MIMAT0001537	mmu-miR-429-3p	ENSMUSG00000022708	Zbtb20	protein_coding	chr16	43622477	43622482	43622455	43622483	+	0	0	NA	0	0	1	1	0	0	0	0.2594	0.422
MIMAT0001537	mmu-miR-429-3p	ENSMUSG00000022708	Zbtb20	protein_coding	chr16	43627426	43627432	43627405	43627433	+	0	0	NA	0	0	1	1	0	0	0	1.3714	2.11
MIMAT0001537	mmu-miR-429-3p	ENSMUSG00000022708	Zbtb20	protein_coding	chr16	43627812	43627818	43627791	43627819	+	0	0	NA	0	0	1	1	0	0	0	0.9157	0.186
MIMAT0001537	mmu-miR-429-3p	ENSMUSG00000022708	Zbtb20	protein_coding	chr16	43628994	43628999	43628972	43629000	+	0	0	NA	0	0	1	1	0	0	0	1.2185	0.823
MIMAT0001537	mmu-miR-429-3p	ENSMUSG00000022708	Zbtb20	protein_coding	chr16	43642392	43642397	43642370	43642398	+	4	0	Ago1-4,Ago2	0	0	1	1	0	0	0	0.929	6.67
MIMAT0001537	mmu-miR-429-3p	ENSMUSG00000022698	Naa50	protein_coding	chr16	44160266	44160271	44160244	44160291	+	0	0	NA	1	0	1	2	0	0	0	0.9656	0.455
MIMAT0001537	mmu-miR-429-3p	ENSMUSG00000022698	Naa50	protein_coding	chr16	44160285	44160290	44160285	44160290	+	0	0	NA	1	0	1	0	0	0	0	-1.6246	0.972
MIMAT0001537	mmu-miR-429-3p	ENSMUSG00000022698	Naa50	protein_coding	chr16	44160731	44160737	44160710	44160738	+	0	0	NA	1	0	1	1	1	0	0	1.449	2.079
MIMAT0001537	mmu-miR-429-3p	ENSMUSG00000022698	Naa50	protein_coding	chr16	44160889	44160894	44160867	44160895	+	2	0	Ago2	1	0	1	1	0	0	0	0.694	1.294
MIMAT0001537	mmu-miR-429-3p	ENSMUSG00000022698	Naa50	protein_coding	chr16	44162896	44162901	44162874	44162902	+	0	0	NA	1	0	1	1	0	0	0	0.8602	0.564
MIMAT0001537	mmu-miR-429-3p	ENSMUSG00000022698	Naa50	protein_coding	chr16	44163181	44163186	44163159	44163187	+	0	0	NA	1	0	1	1	0	0	0	1.0432	0.073
MIMAT0001537	mmu-miR-429-3p	ENSMUSG00000068284	Usf3	protein_coding	chr16	44222674	44222679	44222674	44222679	+	0	0	NA	1	0	0	0	0	0	0	0.52	0.796
MIMAT0001537	mmu-miR-429-3p	ENSMUSG00000068284	Usf3	protein_coding	chr16	44225333	44225338	44225333	44225338	+	1	0	Ago2	1	0	0	0	0	0	0	1.011	0.123
MIMAT0001537	mmu-miR-429-3p	ENSMUSG00000068284	Usf3	protein_coding	chr16	44227418	44227425	44227418	44227425	+	0	0	NA	1	0	0	0	0	0	0	0.9114	4.029
MIMAT0001537	mmu-miR-429-3p	ENSMUSG00000022667	Cd200r1	protein_coding	chr16	44789603	44789626	44789603	44789626	+	1	0	Ago2	0	0	0	0	1	0	0	1.0565	-0.949
MIMAT0001537	mmu-miR-429-3p	ENSMUSG00000032965	Ift57	protein_coding	chr16	49764092	49764097	49764078	49764098	+	1	0	Ago2	1	0	1	0	1	0	0	0.6674	0.687
MIMAT0001537	mmu-miR-429-3p	ENSMUSG00000032965	Ift57	protein_coding	chr16	49764179	49764184	49764179	49764184	+	0	0	NA	1	0	1	0	0	0	0	0.7206	-0.246
MIMAT0001537	mmu-miR-429-3p	ENSMUSG00000032965	Ift57	protein_coding	chr16	49764445	49764450	49764445	49764450	+	0	0	NA	1	0	1	0	0	0	0	0.4623	0.136
MIMAT0001537	mmu-miR-429-3p	ENSMUSG00000022637	Cblb	protein_coding	chr16	52207578	52207584	52207563	52207585	+	1	0	Ago2	1	0	0	0	1	0	0	0.8226	1.459
MIMAT0001537	mmu-miR-429-3p	ENSMUSG00000054604	Cggbp1	protein_coding	chr16	64856119	64856124	64856097	64856125	+	4	0	Ago2	1	0	0	1	1	1	0	0.6862	3.23
MIMAT0001537	mmu-miR-429-3p	ENSMUSG00000022867	Usp25	protein_coding	chr16	77075328	77075349	77075328	77075349	+	3	0	Ago2	0	1	0	0	0	0	0	1.2855	3.389
MIMAT0001537	mmu-miR-429-3p	ENSMUSG00000022867	Usp25	protein_coding	chr16	77115827	77115833	77115813	77115834	+	0	0	NA	1	0	0	0	1	1	0	1.2117	4.458
MIMAT0001537	mmu-miR-429-3p	ENSMUSG00000022965	Ifngr2	protein_coding	chr16	91563131	91563136	91563131	91563136	+	0	0	NA	1	0	0	0	0	0	0	0.2206	0.12
MIMAT0001537	mmu-miR-429-3p	ENSMUSG00000022965	Ifngr2	protein_coding	chr16	91563811	91563816	91563811	91563816	+	2	0	Ago2	1	0	0	0	0	0	0	0.8868	0.294
MIMAT0001537	mmu-miR-429-3p	ENSMUSG00000022957	Itsn1	protein_coding	chr16	91829235	91829240	91829235	91829240	+	0	0	NA	1	0	0	0	0	0	0	-0.0738	0.942
MIMAT0001537	mmu-miR-429-3p	ENSMUSG00000022957	Itsn1	protein_coding	chr16	91831503	91831508	91831503	91831508	+	0	0	NA	1	0	0	0	0	0	0	0.9201	0.421
MIMAT0001537	mmu-miR-429-3p	ENSMUSG00000022957	Itsn1	protein_coding	chr16	91871213	91871219	91871213	91871219	+	1	0	Ago2	1	0	0	0	0	0	0	1.1873	3.522
MIMAT0001537	mmu-miR-429-3p	ENSMUSG00000022957	Itsn1	protein_coding	chr16	91917609	91917614	91917609	91917614	+	0	0	NA	1	0	0	0	0	0	0	1.436	0.985
MIMAT0001537	mmu-miR-429-3p	ENSMUSG00000022957	Itsn1	protein_coding	chr16	91920447	91920452	91920447	91920452	+	0	0	NA	1	0	0	0	0	0	0	1.185	2.67
MIMAT0001537	mmu-miR-429-3p	ENSMUSG00000040785	Ttc3	protein_coding	chr16	94468476	94468481	94468476	94468481	+	3	0	Ago2	1	0	0	0	0	0	0	0.6755	-0.453
MIMAT0001537	mmu-miR-429-3p	ENSMUSG00000062078	Qk	protein_coding	chr17	10207045	10207051	10207044	10207065	-	1	0	Ago2	0	1	1	0	0	1	0	1.0687	4.772
MIMAT0001537	mmu-miR-429-3p	ENSMUSG00000062078	Qk	protein_coding	chr17	10207117	10207123	10207117	10207123	-	1	0	Ago1-4	0	0	1	0	0	1	0	0.9656	5.504
MIMAT0001537	mmu-miR-429-3p	ENSMUSG00000062078	Qk	protein_coding	chr17	10207337	10207343	10207337	10207343	-	1	0	Ago1-4	0	0	1	0	0	1	0	0.806	3.667
MIMAT0001537	mmu-miR-429-3p	ENSMUSG00000062078	Qk	protein_coding	chr17	10208488	10208493	10208488	10208493	-	0	0	NA	0	0	1	0	0	0	0	0.3903	4.064
MIMAT0001537	mmu-miR-429-3p	ENSMUSG00000062078	Qk	protein_coding	chr17	10209022	10209027	10209021	10209042	-	3	0	Ago1-4,Ago2	0	0	1	0	1	1	0	0.6031	1.333
MIMAT0001537	mmu-miR-429-3p	ENSMUSG00000062078	Qk	protein_coding	chr17	10209116	10209121	10209116	10209121	-	0	0	NA	0	0	1	0	0	0	0	-0.0594	2.123
MIMAT0001537	mmu-miR-429-3p	ENSMUSG00000062078	Qk	protein_coding	chr17	10210265	10210271	10210264	10210292	-	5	0	Ago2	1	0	1	1	1	0	0	1.1019	2.192
MIMAT0001537	mmu-miR-429-3p	ENSMUSG00000062078	Qk	protein_coding	chr17	10210352	10210357	10210351	10210379	-	3	0	Ago2	1	0	1	1	0	0	0	0.9013	3.08
MIMAT0001537	mmu-miR-429-3p	ENSMUSG00000062078	Qk	protein_coding	chr17	10210538	10210543	10210537	10210565	-	0	0	NA	1	0	1	1	0	1	0	0.7605	4.507
MIMAT0001537	mmu-miR-429-3p	ENSMUSG00000062078	Qk	protein_coding	chr17	10210621	10210626	10210621	10210628	-	1	0	Ago2	1	0	1	0	0	0	0	0.9756	4.693
MIMAT0001537	mmu-miR-429-3p	ENSMUSG00000062078	Qk	protein_coding	chr17	10211063	10211068	10211062	10211090	-	0	0	NA	1	0	1	1	0	0	0	0.8602	2.28
MIMAT0001537	mmu-miR-429-3p	ENSMUSG00000062078	Qk	protein_coding	chr17	10213778	10213784	10213777	10213805	-	2	0	Ago2	1	0	1	1	1	0	0	0.7583	4.097
MIMAT0001537	mmu-miR-429-3p	ENSMUSG00000062078	Qk	protein_coding	chr17	10215295	10215316	10215295	10215316	-	1	0	Ago2	0	1	0	0	0	0	0	1.5377	1.642
MIMAT0001537	mmu-miR-429-3p	ENSMUSG00000023830	Igf2r	protein_coding	chr17	12682437	12682442	12682437	12682442	-	0	0	NA	1	0	0	0	0	0	0	0.8825	1.7
MIMAT0001537	mmu-miR-429-3p	ENSMUSG00000023830	Igf2r	protein_coding	chr17	12683133	12683139	12683132	12683157	-	3	0	Ago2	1	0	0	0	1	0	0	0.9001	-0.074
MIMAT0001537	mmu-miR-429-3p	ENSMUSG00000014773	Dll1	protein_coding	chr17	15367551	15367556	15367550	15367571	-	8	0	Ago1-4,Ago2	1	0	0	0	1	0	0	0.194	4.946
MIMAT0001537	mmu-miR-429-3p	ENSMUSG00000023845	Lnpep	protein_coding	chr17	17529457	17529462	17529457	17529462	-	1	0	Ago2	1	0	0	0	0	0	0	0.1268	0.611
MIMAT0001537	mmu-miR-429-3p	ENSMUSG00000024190	Dusp1	protein_coding	chr17	26505929	26505935	26505928	26505956	-	4	0	Ago2	1	0	0	1	1	1	0	0.6885	2.694
MIMAT0001537	mmu-miR-429-3p	ENSMUSG00000024002	Brd4	protein_coding	chr17	32196464	32196469	32196464	32196469	-	1	0	Ago2	1	0	0	0	0	0	0	0.8825	-0.171
MIMAT0001537	mmu-miR-429-3p	ENSMUSG00000024298	Zfp871	protein_coding	chr17	32767048	32767053	32767048	32767053	-	0	0	NA	1	0	0	0	0	0	0	0.7128	0.047
MIMAT0001537	mmu-miR-429-3p	ENSMUSG00000024298	Zfp871	protein_coding	chr17	32769537	32769542	32769537	32769542	-	0	0	NA	1	0	0	0	0	0	0	0.1219	-0.008
MIMAT0001537	mmu-miR-429-3p	ENSMUSG00000024298	Zfp871	protein_coding	chr17	32771714	32771719	32771713	32771741	-	0	0	NA	1	0	1	1	0	0	0	0.7273	0.572
MIMAT0001537	mmu-miR-429-3p	ENSMUSG00000024298	Zfp871	protein_coding	chr17	32772583	32772588	32772582	32772610	-	1	0	Ago2	1	0	1	1	0	0	0	0.0049	0.107
MIMAT0001537	mmu-miR-429-3p	ENSMUSG00000024298	Zfp871	protein_coding	chr17	32772747	32772752	32772746	32772774	-	0	0	NA	1	0	1	1	0	0	0	1.1928	0.29
MIMAT0001537	mmu-miR-429-3p	ENSMUSG00000024298	Zfp871	protein_coding	chr17	32772815	32772820	32772814	32772842	-	2	0	Ago2	1	0	1	1	0	0	0	0.5388	-0.002
MIMAT0001537	mmu-miR-429-3p	ENSMUSG00000024298	Zfp871	protein_coding	chr17	32773480	32773486	32773479	32773507	-	2	0	Ago2	1	0	1	1	0	0	0	1.4933	0.563
MIMAT0001537	mmu-miR-429-3p	ENSMUSG00000024298	Zfp871	protein_coding	chr17	32773574	32773580	32773573	32773601	-	0	0	NA	1	0	1	1	0	0	0	0.725	0.546
MIMAT0001537	mmu-miR-429-3p	ENSMUSG00000024298	Zfp871	protein_coding	chr17	32775926	32775954	32775926	32775954	-	8	0	Ago2	0	0	0	1	0	0	0	1.3591	0.078
MIMAT0001537	mmu-miR-429-3p	ENSMUSG00000001525	Tubb5	protein_coding	chr17	35834277	35834283	35834276	35834304	-	2	0	Ago2	1	0	0	1	1	1	0	1.2328	1.507
MIMAT0001537	mmu-miR-429-3p	ENSMUSG00000023994	Nfya	protein_coding	chr17	48389160	48389166	48389159	48389187	-	3	0	Ago1-4,Ago2	1	0	0	1	1	1	0	1.0133	1.611
MIMAT0001537	mmu-miR-429-3p	ENSMUSG00000003200	Sh3gl1	protein_coding	chr17	56016769	56016774	56016768	56016789	-	3	0	Ago2	1	0	0	0	1	1	0	0.8393	2.087
MIMAT0001537	mmu-miR-429-3p	ENSMUSG00000024096	Ralbp1	protein_coding	chr17	65848515	65848520	65848514	65848535	-	2	0	Ago2	1	0	0	0	1	0	0	0.7771	1.504
MIMAT0001537	mmu-miR-429-3p	ENSMUSG00000024096	Ralbp1	protein_coding	chr17	65848837	65848842	65848837	65848842	-	0	0	NA	1	0	0	0	0	0	0	0.7849	3.051
MIMAT0001537	mmu-miR-429-3p	ENSMUSG00000024043	Arhgap28	protein_coding	chr17	67843392	67843397	67843392	67843397	-	0	0	NA	1	0	0	0	0	0	0	1.5055	-0.318
MIMAT0001537	mmu-miR-429-3p	ENSMUSG00000024043	Arhgap28	protein_coding	chr17	67844020	67844025	67844020	67844025	-	2	0	Ago2	1	0	0	0	0	0	0	0.5765	0.21
MIMAT0001537	mmu-miR-429-3p	ENSMUSG00000024043	Arhgap28	protein_coding	chr17	67845632	67845637	67845632	67845637	-	0	0	NA	1	0	0	0	0	0	0	0.694	0.212
MIMAT0001537	mmu-miR-429-3p	ENSMUSG00000058704	Memo1	protein_coding	chr17	74241942	74241970	74241942	74241970	-	5	0	Ago1-4,Ago2	0	0	0	1	0	0	0	0.5092	4.866
MIMAT0001537	mmu-miR-429-3p	ENSMUSG00000059811	Atl2	protein_coding	chr17	79849673	79849679	79849672	79849700	-	2	0	Ago2	1	0	0	1	1	1	0	1.2493	3.238
MIMAT0001537	mmu-miR-429-3p	ENSMUSG00000024242	Map4k3	protein_coding	chr17	80580847	80580852	80580846	80580874	-	3	0	Ago2	1	0	1	1	1	0	0	0.3903	2.29
MIMAT0001537	mmu-miR-429-3p	ENSMUSG00000024242	Map4k3	protein_coding	chr17	80581261	80581266	80581260	80581288	-	0	0	NA	1	0	1	1	0	0	0	0.5203	2.924
MIMAT0001537	mmu-miR-429-3p	ENSMUSG00000024242	Map4k3	protein_coding	chr17	80581611	80581617	80581610	80581638	-	5	0	Ago2	1	0	1	1	1	1	0	0.879	4.581
MIMAT0001537	mmu-miR-429-3p	ENSMUSG00000045817	Zfp36l2	protein_coding	chr17	84184366	84184371	84184365	84184387	-	2	0	Ago2	1	1	0	0	0	0	0	1.232	5.362
MIMAT0001537	mmu-miR-429-3p	ENSMUSG00000024150	Mcfd2	protein_coding	chr17	87254795	87254800	87254794	87254822	-	0	0	NA	1	0	0	1	1	0	0	0.5012	3.075
MIMAT0001537	mmu-miR-429-3p	ENSMUSG00000024150	Mcfd2	protein_coding	chr17	87255495	87255501	87255494	87255522	-	1	0	Ago2	1	0	0	1	1	0	0	1.0066	1.053
MIMAT0001537	mmu-miR-429-3p	ENSMUSG00000005371	Fbxo11	protein_coding	chr17	87990965	87990970	87990964	87990985	-	2	0	Ago2	1	0	0	0	1	0	0	0.5724	5.144
MIMAT0001537	mmu-miR-429-3p	ENSMUSG00000005371	Fbxo11	protein_coding	chr17	87991264	87991269	87991264	87991269	-	0	0	NA	1	0	0	0	0	0	0	0.6297	1.869
MIMAT0001537	mmu-miR-429-3p	ENSMUSG00000024109	Nrxn1	protein_coding	chr17	90035357	90035362	90035356	90035384	-	0	0	NA	1	0	0	1	0	0	0	0.3382	3.194
MIMAT0001537	mmu-miR-429-3p	ENSMUSG00000024109	Nrxn1	protein_coding	chr17	90036700	90036705	90036699	90036727	-	3	0	Ago2	1	0	0	1	0	0	0	0.6442	2.571
MIMAT0001537	mmu-miR-429-3p	ENSMUSG00000024109	Nrxn1	protein_coding	chr17	90037084	90037112	90037084	90037112	-	0	0	NA	0	0	0	1	0	0	0	0.694	4.99
MIMAT0001537	mmu-miR-429-3p	ENSMUSG00000023886	Smoc2	protein_coding	chr17	14403590	14403597	14403590	14403597	+	2	0	Ago2	1	0	0	0	0	0	0	0.7395	4.083
MIMAT0001537	mmu-miR-429-3p	ENSMUSG00000014767	Tbp	protein_coding	chr17	15517242	15517248	15517221	15517270	+	3	0	Ago2	1	0	1	2	1	1	0	0.9311	3.331
MIMAT0001537	mmu-miR-429-3p	ENSMUSG00000014767	Tbp	protein_coding	chr17	15518866	15518872	15518845	15518873	+	0	0	NA	0	0	1	1	0	0	0	0.96	-0.323
MIMAT0001537	mmu-miR-429-3p	ENSMUSG00000014767	Tbp	protein_coding	chr17	15520929	15520935	15520908	15520936	+	0	0	NA	0	0	1	1	0	0	0	0.8747	-0.325
MIMAT0001537	mmu-miR-429-3p	ENSMUSG00000014767	Tbp	protein_coding	chr17	15521115	15521120	15521093	15521121	+	0	0	NA	0	0	1	1	0	0	0	0.3304	0.532
MIMAT0001537	mmu-miR-429-3p	ENSMUSG00000014767	Tbp	protein_coding	chr17	15525777	15525782	15525755	15525783	+	0	0	NA	0	0	1	1	0	0	0	0.7571	0.068
MIMAT0001537	mmu-miR-429-3p	ENSMUSG00000023852	Chd1	protein_coding	chr17	15731922	15731950	15731922	15731950	+	0	0	NA	0	0	0	1	0	0	0	0.694	2.963
MIMAT0001537	mmu-miR-429-3p	ENSMUSG00000023852	Chd1	protein_coding	chr17	15762495	15762523	15762495	15762523	+	0	2	NA	0	0	0	1	0	0	0	0.5122	4.106
MIMAT0001537	mmu-miR-429-3p	ENSMUSG00000023852	Chd1	protein_coding	chr17	15770435	15770441	15770414	15770442	+	0	0	NA	0	0	0	1	0	1	0	1.0854	3.204
MIMAT0001537	mmu-miR-429-3p	ENSMUSG00000023852	Chd1	protein_coding	chr17	15771114	15771142	15771114	15771142	+	1	0	Ago2	0	0	0	1	0	0	0	0.7006	1.775
MIMAT0001537	mmu-miR-429-3p	ENSMUSG00000032855	Pkd1	protein_coding	chr17	24573053	24573081	24573053	24573081	+	0	0	NA	0	0	0	1	0	0	0	0.6563	2.88
MIMAT0001537	mmu-miR-429-3p	ENSMUSG00000032855	Pkd1	protein_coding	chr17	24595621	24595627	24595600	24595628	+	2	0	Ago2	1	0	1	1	1	1	0	1.0666	1.827
MIMAT0001537	mmu-miR-429-3p	ENSMUSG00000032855	Pkd1	protein_coding	chr17	24595795	24595801	24595774	24595802	+	0	0	NA	1	0	1	1	0	0	0	1.2971	1.368
MIMAT0001537	mmu-miR-429-3p	ENSMUSG00000032855	Pkd1	protein_coding	chr17	24596085	24596091	24596064	24596092	+	0	0	NA	1	0	1	1	1	0	0	0.9734	0.665
MIMAT0001537	mmu-miR-429-3p	ENSMUSG00000025738	Fbxl16	protein_coding	chr17	25821028	25821034	25821006	25821034	+	3	0	Ago2	0	0	0	1	0	1	0	0.7872	2.769
MIMAT0001537	mmu-miR-429-3p	ENSMUSG00000015575	Atp6v0e	protein_coding	chr17	26699318	26699324	26699304	26699325	+	14	0	Ago1-4,Ago2	1	0	1	0	1	0	0	0.8304	0.398
MIMAT0001537	mmu-miR-429-3p	ENSMUSG00000034595	Ppp1r18	protein_coding	chr17	35875359	35875377	35875349	35875377	+	1	0	Ago2	0	0	0	1	1	0	0	0.7916	1.365
MIMAT0001537	mmu-miR-429-3p	ENSMUSG00000043683	Fem1a	protein_coding	chr17	56259287	56259293	56259273	56259294	+	2	0	Ago2	1	0	0	0	1	0	0	0.8182	0.292
MIMAT0001537	mmu-miR-429-3p	ENSMUSG00000043683	Fem1a	protein_coding	chr17	56260309	56260314	56260309	56260314	+	0	0	NA	1	0	0	0	0	0	0	1.2971	0.073
MIMAT0001537	mmu-miR-429-3p	ENSMUSG00000024085	Man2a1	protein_coding	chr17	64752911	64752916	64752911	64752916	+	0	0	NA	1	0	1	0	0	0	0	0.9756	1.093
MIMAT0001537	mmu-miR-429-3p	ENSMUSG00000024085	Man2a1	protein_coding	chr17	64753920	64753925	64753918	64753925	+	0	0	NA	1	0	1	0	0	0	0	0.9734	0.937
MIMAT0001537	mmu-miR-429-3p	ENSMUSG00000024085	Man2a1	protein_coding	chr17	64754000	64754005	64754000	64754005	+	4	0	Ago2	1	0	1	0	0	0	0	1.0399	1.146
MIMAT0001537	mmu-miR-429-3p	ENSMUSG00000024068	Spast	protein_coding	chr17	74388633	74388639	74388633	74388639	+	7	0	Ago2	0	0	1	0	0	0	0	1.398	2.103
MIMAT0001537	mmu-miR-429-3p	ENSMUSG00000024068	Spast	protein_coding	chr17	74389092	74389098	74389092	74389098	+	0	0	NA	0	0	1	0	0	0	0	0.6566	0.981
MIMAT0001537	mmu-miR-429-3p	ENSMUSG00000040852	Plekhh2	protein_coding	chr17	84621071	84621076	84621071	84621076	+	4	0	Ago2	1	0	0	0	0	0	0	1.1497	0.683
MIMAT0001537	mmu-miR-429-3p	ENSMUSG00000037104	Socs5	protein_coding	chr17	87136098	87136105	87136084	87136106	+	2	0	Ago2	1	0	0	0	1	0	0	0.7516	1.91
MIMAT0001537	mmu-miR-429-3p	ENSMUSG00000034998	Foxn2	protein_coding	chr17	88488086	88488091	88488064	88488092	+	0	0	NA	1	0	1	1	0	0	0	0.0322	1.981
MIMAT0001537	mmu-miR-429-3p	ENSMUSG00000034998	Foxn2	protein_coding	chr17	88488145	88488150	88488143	88488150	+	0	0	NA	1	0	1	0	0	0	0	0.5765	1.27
MIMAT0001537	mmu-miR-429-3p	ENSMUSG00000034998	Foxn2	protein_coding	chr17	88488484	88488490	88488463	88488491	+	0	0	NA	1	0	1	1	1	0	0	1.2594	0.442
MIMAT0001537	mmu-miR-429-3p	ENSMUSG00000034998	Foxn2	protein_coding	chr17	88489503	88489509	88489503	88489509	+	3	0	Ago1-4,Ago2	1	0	0	0	0	0	0	0.9201	1.499
MIMAT0001537	mmu-miR-429-3p	ENSMUSG00000034998	Foxn2	protein_coding	chr17	88490182	88490187	88490160	88490188	+	0	0	NA	1	0	1	1	1	0	0	0.9279	3.518
MIMAT0001537	mmu-miR-429-3p	ENSMUSG00000063889	Crem	protein_coding	chr18	3266382	3266387	3266382	3266387	-	0	0	NA	1	0	1	0	0	0	0	0.4856	0.826
MIMAT0001537	mmu-miR-429-3p	ENSMUSG00000063889	Crem	protein_coding	chr18	3267074	3267079	3267073	3267095	-	2	0	Ago2	1	0	1	0	1	0	0	1.1607	1.195
MIMAT0001537	mmu-miR-429-3p	ENSMUSG00000063889	Crem	protein_coding	chr18	3267355	3267360	3267355	3267360	-	0	0	NA	1	0	1	0	0	0	0	0.806	2.77
MIMAT0001537	mmu-miR-429-3p	ENSMUSG00000047879	Usp14	protein_coding	chr18	9995116	9995121	9995116	9995121	-	0	0	NA	1	0	0	0	0	0	0	1.7484	-0.112
MIMAT0001537	mmu-miR-429-3p	ENSMUSG00000047879	Usp14	protein_coding	chr18	9995406	9995411	9995406	9995411	-	0	0	NA	1	0	0	0	0	0	0	1.1951	0.985
MIMAT0001537	mmu-miR-429-3p	ENSMUSG00000047879	Usp14	protein_coding	chr18	9995651	9995656	9995651	9995656	-	1	0	Ago2	1	0	0	0	0	0	0	0.5388	2.658
MIMAT0001537	mmu-miR-429-3p	ENSMUSG00000024411	Aqp4	protein_coding	chr18	15389503	15389508	15389503	15389508	-	1	0	Ago2	1	0	0	0	0	0	0	0.8602	0.279
MIMAT0001537	mmu-miR-429-3p	ENSMUSG00000056124	B4galt6	protein_coding	chr18	20685454	20685482	20685454	20685482	-	0	0	NA	0	0	0	1	0	0	0	0.8248	-0.199
MIMAT0001537	mmu-miR-429-3p	ENSMUSG00000056124	B4galt6	protein_coding	chr18	20686210	20686215	20686209	20686237	-	1	0	Ago1-4	1	0	0	1	0	0	0	0.7339	-0.139
MIMAT0001537	mmu-miR-429-3p	ENSMUSG00000056124	B4galt6	protein_coding	chr18	20687567	20687572	20687566	20687594	-	1	0	Ago2	1	0	0	1	0	1	0	1.0842	2.352
MIMAT0001537	mmu-miR-429-3p	ENSMUSG00000024359	Hspa9	protein_coding	chr18	34938202	34938208	34938201	34938229	-	1	0	Ago2	1	0	1	1	1	1	0	1.2971	4.291
MIMAT0001537	mmu-miR-429-3p	ENSMUSG00000024487	Yipf5	protein_coding	chr18	40205265	40205271	40205264	40205292	-	0	0	NA	1	0	1	1	1	0	0	0.9279	1.205
MIMAT0001537	mmu-miR-429-3p	ENSMUSG00000024487	Yipf5	protein_coding	chr18	40205480	40205486	40205479	40205507	-	5	0	Ago2	1	0	1	1	1	0	0	-0.0976	1.911
MIMAT0001537	mmu-miR-429-3p	ENSMUSG00000048799	Cep120	protein_coding	chr18	53681918	53681923	53681918	53681923	-	0	0	NA	1	0	1	0	0	0	0	0.388	0.839
MIMAT0001537	mmu-miR-429-3p	ENSMUSG00000048799	Cep120	protein_coding	chr18	53683089	53683094	53683088	53683111	-	9	0	Ago2	1	0	1	0	1	0	0	0.9878	2.35
MIMAT0001537	mmu-miR-429-3p	ENSMUSG00000054008	Ndst1	protein_coding	chr18	60686066	60686071	60686065	60686093	-	0	0	NA	1	0	0	1	0	0	0	1.3906	0.285
MIMAT0001537	mmu-miR-429-3p	ENSMUSG00000054008	Ndst1	protein_coding	chr18	60688271	60688276	60688270	60688298	-	0	0	NA	1	0	0	1	0	0	0	0.5012	3.491
MIMAT0001537	mmu-miR-429-3p	ENSMUSG00000054008	Ndst1	protein_coding	chr18	60688844	60688850	60688843	60688871	-	3	0	Ago2	1	0	0	1	1	1	0	0.9201	1.47
MIMAT0001537	mmu-miR-429-3p	ENSMUSG00000034320	Slc26a2	protein_coding	chr18	61197284	61197289	61197284	61197289	-	1	2	Ago2	1	0	0	0	0	0	0	0.1722	-0.41
MIMAT0001537	mmu-miR-429-3p	ENSMUSG00000045730	Adrb2	protein_coding	chr18	62178163	62178168	62178162	62178190	-	8	0	Ago2	1	0	0	1	1	1	0	0.9922	2.78
MIMAT0001537	mmu-miR-429-3p	ENSMUSG00000041891	Lman1	protein_coding	chr18	65981678	65981684	65981677	65981695	-	1	0	Ago2	1	0	0	0	1	0	0	0.7838	-0.44
MIMAT0001537	mmu-miR-429-3p	ENSMUSG00000041891	Lman1	protein_coding	chr18	65981871	65981876	65981871	65981876	-	0	0	NA	1	0	0	0	0	0	0	1.0093	1.853
MIMAT0001537	mmu-miR-429-3p	ENSMUSG00000024238	Zeb1	protein_coding	chr18	5705098	5705126	5705098	5705126	+	2	0	Ago2	0	0	0	1	0	0	0	1.0854	3.336
MIMAT0001537	mmu-miR-429-3p	ENSMUSG00000024238	Zeb1	protein_coding	chr18	5705171	5705191	5705163	5705191	+	0	0	NA	0	1	0	1	0	0	0	1.4678	2.328
MIMAT0001537	mmu-miR-429-3p	ENSMUSG00000024238	Zeb1	protein_coding	chr18	5773369	5773375	5773348	5773376	+	0	0	NA	1	0	1	1	1	0	0	1.886	4.25
MIMAT0001537	mmu-miR-429-3p	ENSMUSG00000024238	Zeb1	protein_coding	chr18	5773463	5773469	5773442	5773470	+	1	0	Ago2	1	0	1	1	1	1	0	0.3008	6.242
MIMAT0001537	mmu-miR-429-3p	ENSMUSG00000024238	Zeb1	protein_coding	chr18	5773877	5773883	5773856	5773884	+	0	0	NA	1	0	1	1	1	1	0	0.7794	3.827
MIMAT0001537	mmu-miR-429-3p	ENSMUSG00000024238	Zeb1	protein_coding	chr18	5774222	5774228	5774201	5774229	+	2	0	Ago2	1	0	1	1	1	1	0	1.0281	5.822
MIMAT0001537	mmu-miR-429-3p	ENSMUSG00000024238	Zeb1	protein_coding	chr18	5774292	5774298	5774271	5774299	+	1	0	Ago2	1	0	1	1	1	1	0	1.3769	6.031
MIMAT0001537	mmu-miR-429-3p	ENSMUSG00000024238	Zeb1	protein_coding	chr18	5775018	5775023	5774996	5775024	+	0	0	NA	0	0	1	1	0	0	0	1.042	0.313
MIMAT0001537	mmu-miR-429-3p	ENSMUSG00000024423	Impact	protein_coding	chr18	12990819	12990826	12990819	12990826	+	0	0	NA	1	0	0	0	0	0	0	1.0941	0.502
MIMAT0001537	mmu-miR-429-3p	ENSMUSG00000024423	Impact	protein_coding	chr18	12990849	12990855	12990828	12990856	+	1	0	Ago2	1	0	1	1	1	0	0	0.0281	0.68
MIMAT0001537	mmu-miR-429-3p	ENSMUSG00000024423	Impact	protein_coding	chr18	12991058	12991063	12991056	12991063	+	1	0	Ago1-4	1	0	1	0	0	0	0	0.7128	0.657
MIMAT0001537	mmu-miR-429-3p	ENSMUSG00000024423	Impact	protein_coding	chr18	12991096	12991101	12991074	12991102	+	10	0	Ago1-4,Ago2	1	0	1	1	0	0	0	-0.1742	0.489
MIMAT0001537	mmu-miR-429-3p	ENSMUSG00000024423	Impact	protein_coding	chr18	12992076	12992082	12992055	12992083	+	0	0	NA	1	0	1	1	1	0	0	0.7661	-0.191
MIMAT0001537	mmu-miR-429-3p	ENSMUSG00000024317	Rnf138	protein_coding	chr18	21026659	21026664	21026643	21026665	+	0	0	NA	1	0	1	0	1	0	0	0.7239	1.664
MIMAT0001537	mmu-miR-429-3p	ENSMUSG00000024317	Rnf138	protein_coding	chr18	21026844	21026850	21026830	21026851	+	1	0	Ago2	1	0	1	0	1	0	0	0.9467	0.741
MIMAT0001537	mmu-miR-429-3p	ENSMUSG00000024317	Rnf138	protein_coding	chr18	21027055	21027060	21027055	21027060	+	0	0	NA	1	0	1	0	0	0	0	0.9001	0.546
MIMAT0001537	mmu-miR-429-3p	ENSMUSG00000024302	Dtna	protein_coding	chr18	23656185	23656191	23656164	23656192	+	0	0	NA	1	0	0	1	1	0	0	0.695	1.993
MIMAT0001537	mmu-miR-429-3p	ENSMUSG00000024302	Dtna	protein_coding	chr18	23659563	23659568	23659541	23659569	+	9	0	Ago2	1	0	0	1	0	0	0	1.1685	3.936
MIMAT0001537	mmu-miR-429-3p	ENSMUSG00000024383	Map3k2	protein_coding	chr18	32203064	32203092	32203064	32203092	+	0	0	NA	0	0	0	1	0	0	0	1.2948	3.853
MIMAT0001537	mmu-miR-429-3p	ENSMUSG00000024383	Map3k2	protein_coding	chr18	32218402	32218430	32218402	32218430	+	0	0	NA	0	0	0	1	0	0	0	1.0011	4.294
MIMAT0001537	mmu-miR-429-3p	ENSMUSG00000024383	Map3k2	protein_coding	chr18	32228747	32228752	32228745	32228752	+	0	0	NA	1	0	1	0	0	0	0	1.0399	2.342
MIMAT0001537	mmu-miR-429-3p	ENSMUSG00000024383	Map3k2	protein_coding	chr18	32229792	32229797	32229770	32229798	+	0	0	NA	1	0	1	1	0	0	0	0.3115	-0.003
MIMAT0001537	mmu-miR-429-3p	ENSMUSG00000024383	Map3k2	protein_coding	chr18	32230078	32230083	32230056	32230084	+	0	0	NA	1	0	1	1	0	0	0	0.1174	1.004
MIMAT0001537	mmu-miR-429-3p	ENSMUSG00000024383	Map3k2	protein_coding	chr18	32231486	32231491	32231464	32231492	+	1	0	Ago1-4	1	0	1	1	0	0	0	1.1109	0.933
MIMAT0001537	mmu-miR-429-3p	ENSMUSG00000024383	Map3k2	protein_coding	chr18	32231524	32231529	32231502	32231530	+	1	0	Ago1-4	1	0	1	1	0	0	0	0.0797	1.123
MIMAT0001537	mmu-miR-429-3p	ENSMUSG00000024383	Map3k2	protein_coding	chr18	32233060	32233065	32233038	32233066	+	0	0	NA	1	0	1	1	0	0	0	0.3425	0.157
MIMAT0001537	mmu-miR-429-3p	ENSMUSG00000024383	Map3k2	protein_coding	chr18	32235540	32235545	32235518	32235546	+	3	0	Ago2	1	0	1	1	0	0	0	0.5765	1.549
MIMAT0001537	mmu-miR-429-3p	ENSMUSG00000037236	Matr3	protein_coding	chr18	35591106	35591112	35591085	35591113	+	6	0	Ago1-4,Ago2	1	0	0	1	1	1	0	0.8825	3.608
MIMAT0001537	mmu-miR-429-3p	ENSMUSG00000043991	Pura	protein_coding	chr18	36289776	36289804	36289776	36289804	+	3	0	Ago2	0	0	0	1	0	0	0	1.4279	2.19
MIMAT0001537	mmu-miR-429-3p	ENSMUSG00000110185	Igip	protein_coding	chr18	36299544	36299572	36299544	36299572	+	0	0	NA	0	0	0	1	0	0	0	0.388	1.46
MIMAT0001537	mmu-miR-429-3p	ENSMUSG00000110185	Igip	protein_coding	chr18	36300529	36300557	36300529	36300557	+	0	0	NA	0	0	0	1	0	0	0	1.2195	2.892
MIMAT0001537	mmu-miR-429-3p	ENSMUSG00000110185	Igip	protein_coding	chr18	36301354	36301382	36301354	36301382	+	1	0	Ago2	0	0	0	1	0	0	0	-0.0199	3.065
MIMAT0001537	mmu-miR-429-3p	ENSMUSG00000024472	Dcp2	protein_coding	chr18	44418447	44418453	44418426	44418454	+	2	0	Ago2	0	0	1	1	1	0	0	0.3425	-0.031
MIMAT0001537	mmu-miR-429-3p	ENSMUSG00000024472	Dcp2	protein_coding	chr18	44420895	44420901	44420874	44420913	+	0	0	NA	0	0	1	2	0	0	0	1.0831	1.12
MIMAT0001537	mmu-miR-429-3p	ENSMUSG00000024472	Dcp2	protein_coding	chr18	44421471	44421476	44421449	44421477	+	0	0	NA	0	0	1	1	0	0	0	0.2927	0.278
MIMAT0001537	mmu-miR-429-3p	ENSMUSG00000024472	Dcp2	protein_coding	chr18	44422392	44422398	44422371	44422399	+	3	0	Ago1-4,Ago2	0	0	1	1	0	0	0	1.0133	0.034
MIMAT0001537	mmu-miR-429-3p	ENSMUSG00000024472	Dcp2	protein_coding	chr18	44423231	44423236	44423209	44423237	+	2	0	Ago2	0	0	1	1	0	0	0	0.7461	0.449
MIMAT0001537	mmu-miR-429-3p	ENSMUSG00000024472	Dcp2	protein_coding	chr18	44423988	44423993	44423966	44423994	+	0	0	NA	0	0	1	1	0	0	0	0.8868	0.686
MIMAT0001537	mmu-miR-429-3p	ENSMUSG00000073563	Csnk1g3	protein_coding	chr18	53955088	53955094	53955067	53955095	+	2	0	Ago2	1	0	0	1	1	1	0	0.9401	3.296
MIMAT0001537	mmu-miR-429-3p	ENSMUSG00000024593	Megf10	protein_coding	chr18	57297263	57297269	57297246	57297270	+	2	0	Ago2	1	0	0	0	1	0	0	1.3691	0.714
MIMAT0001537	mmu-miR-429-3p	ENSMUSG00000024581	Napg	protein_coding	chr18	62997996	62998001	62997996	62998001	+	0	0	NA	1	0	0	0	0	0	0	0.1828	0.039
MIMAT0001537	mmu-miR-429-3p	ENSMUSG00000024581	Napg	protein_coding	chr18	62998990	62998995	62998990	62998995	+	0	0	NA	1	0	0	0	0	0	0	1.3159	-0.656
MIMAT0001537	mmu-miR-429-3p	ENSMUSG00000024581	Napg	protein_coding	chr18	62999308	62999315	62999308	62999315	+	1	0	Ago2	1	0	0	0	0	0	0	1.0321	0.946
MIMAT0001537	mmu-miR-429-3p	ENSMUSG00000042439	Zfp532	protein_coding	chr18	65687633	65687639	65687612	65687640	+	0	0	NA	1	0	1	1	1	1	0	1.1164	2.991
MIMAT0001537	mmu-miR-429-3p	ENSMUSG00000042439	Zfp532	protein_coding	chr18	65687704	65687710	65687683	65687711	+	4	0	Ago1-4,Ago2	1	0	1	1	1	1	0	1.092	1.895
MIMAT0001537	mmu-miR-429-3p	ENSMUSG00000053477	Tcf4	protein_coding	chr18	69564091	69564119	69564091	69564119	+	0	0	NA	0	0	0	1	0	0	0	1.123	3.44
MIMAT0001537	mmu-miR-429-3p	ENSMUSG00000053477	Tcf4	protein_coding	chr18	69565004	69565025	69565004	69565025	+	0	0	NA	0	0	0	0	1	0	0	1.3049	3.058
MIMAT0001537	mmu-miR-429-3p	ENSMUSG00000053477	Tcf4	protein_coding	chr18	69684623	69684629	69684602	69684630	+	1	0	Ago2	1	0	0	1	0	1	0	0.9467	3.455
MIMAT0001537	mmu-miR-429-3p	ENSMUSG00000053477	Tcf4	protein_coding	chr18	69687091	69687096	69687069	69687097	+	4	0	Ago2	1	0	0	1	0	1	0	0.2206	3.298
MIMAT0001537	mmu-miR-429-3p	ENSMUSG00000053477	Tcf4	protein_coding	chr18	69687395	69687400	69687373	69687401	+	0	0	NA	1	0	0	1	0	0	0	-0.0672	4.526
MIMAT0001537	mmu-miR-429-3p	ENSMUSG00000037253	Mex3c	protein_coding	chr18	73592164	73592170	73592143	73592171	+	9	0	Ago1-4,Ago2	1	0	0	1	1	1	0	0.7583	5.117
MIMAT0001537	mmu-miR-429-3p	ENSMUSG00000037253	Mex3c	protein_coding	chr18	73592346	73592351	73592324	73592352	+	0	0	NA	1	0	0	1	0	0	0	0.8747	5.016
MIMAT0001537	mmu-miR-429-3p	ENSMUSG00000037253	Mex3c	protein_coding	chr18	73592517	73592523	73592517	73592523	+	0	0	NA	0	0	0	0	0	1	0	1.0399	6.323
MIMAT0001537	mmu-miR-429-3p	ENSMUSG00000058881	Zfp516	protein_coding	chr18	83003766	83003772	83003745	83003773	+	0	0	NA	0	0	0	1	1	1	0	1.1419	0.943
MIMAT0001537	mmu-miR-429-3p	ENSMUSG00000058881	Zfp516	protein_coding	chr18	83003798	83003817	83003798	83003817	+	0	0	NA	0	0	0	0	1	0	0	1.0753	1.454
MIMAT0001537	mmu-miR-429-3p	ENSMUSG00000058881	Zfp516	protein_coding	chr18	83004387	83004415	83004387	83004415	+	0	0	NA	0	0	0	1	0	0	0	0.8182	0.391
MIMAT0001537	mmu-miR-429-3p	ENSMUSG00000058881	Zfp516	protein_coding	chr18	83005183	83005211	83005183	83005211	+	1	0	Ago2	0	0	0	1	0	0	0	1.2195	1.408
MIMAT0001537	mmu-miR-429-3p	ENSMUSG00000024908	Ppp6r3	protein_coding	chr19	3455693	3455699	3455692	3455720	-	0	0	NA	1	0	1	1	1	1	0	1.2039	3.432
MIMAT0001537	mmu-miR-429-3p	ENSMUSG00000024908	Ppp6r3	protein_coding	chr19	3456366	3456371	3456365	3456393	-	1	0	Ago2	1	0	1	1	0	0	0	0.4291	3.275
MIMAT0001537	mmu-miR-429-3p	ENSMUSG00000024908	Ppp6r3	protein_coding	chr19	3456606	3456611	3456605	3456633	-	2	0	Ago2	1	0	1	1	0	1	0	0.9945	2.722
MIMAT0001537	mmu-miR-429-3p	ENSMUSG00000024914	Drap1	protein_coding	chr19	5422873	5422878	5422873	5422878	-	2	0	Ago1-4	1	0	0	0	0	0	0	0.694	1.588
MIMAT0001537	mmu-miR-429-3p	ENSMUSG00000041488	Stx3	protein_coding	chr19	11778839	11778844	11778839	11778844	-	1	0	Ago2	1	0	0	0	0	0	0	0.6485	0.449
MIMAT0001537	mmu-miR-429-3p	ENSMUSG00000036192	Rorb	protein_coding	chr19	18937369	18937374	18937368	18937389	-	1	0	Ago2	1	0	0	0	1	0	0	0.5244	2.28
MIMAT0001537	mmu-miR-429-3p	ENSMUSG00000024812	Tjp2	protein_coding	chr19	24094873	24094878	24094873	24094878	-	0	0	NA	1	0	0	0	0	0	0	1.8217	1.297
MIMAT0001537	mmu-miR-429-3p	ENSMUSG00000024812	Tjp2	protein_coding	chr19	24095051	24095056	24095051	24095056	-	2	0	Ago1-4	1	0	0	0	0	0	0	0.5078	1.234
MIMAT0001537	mmu-miR-429-3p	ENSMUSG00000024887	Asah2	protein_coding	chr19	31986325	31986332	31986324	31986346	-	1	0	Ago2	1	0	0	0	1	0	0	1.174	0.205
MIMAT0001537	mmu-miR-429-3p	ENSMUSG00000024887	Asah2	protein_coding	chr19	32015831	32015852	32015831	32015852	-	0	0	NA	0	0	0	0	1	0	0	0.9812	0.111
MIMAT0001537	mmu-miR-429-3p	ENSMUSG00000024803	Ankrd1	protein_coding	chr19	36112485	36112491	36112484	36112508	-	4	0	Ago2	1	0	0	0	1	0	0	0.9534	0.027
MIMAT0001537	mmu-miR-429-3p	ENSMUSG00000025016	Tm9sf3	protein_coding	chr19	41212463	41212468	41212463	41212468	-	2	0	Ago2	1	0	0	0	0	0	0	0.8891	0.721
MIMAT0001537	mmu-miR-429-3p	ENSMUSG00000025016	Tm9sf3	protein_coding	chr19	41212638	41212643	41212638	41212643	-	0	0	NA	1	0	0	0	0	0	0	0.5266	-0.063
MIMAT0001537	mmu-miR-429-3p	ENSMUSG00000025154	Arhgap19	protein_coding	chr19	41767384	41767390	41767384	41767390	-	0	0	NA	0	0	1	0	0	0	0	0.9479	-0.269
MIMAT0001537	mmu-miR-429-3p	ENSMUSG00000025154	Arhgap19	protein_coding	chr19	41767885	41767891	41767885	41767891	-	1	0	Ago2	0	0	1	0	0	1	0	1.185	1.787
MIMAT0001537	mmu-miR-429-3p	ENSMUSG00000025154	Arhgap19	protein_coding	chr19	41769801	41769806	41769800	41769821	-	2	0	Ago2	1	0	1	0	1	0	0	0.2365	0.699
MIMAT0001537	mmu-miR-429-3p	ENSMUSG00000018821	Avpi1	protein_coding	chr19	42123414	42123419	42123414	42123419	-	1	0	Ago2	1	0	0	0	0	0	0	0.3382	0.065
MIMAT0001537	mmu-miR-429-3p	ENSMUSG00000025228	Actr1a	protein_coding	chr19	46377014	46377020	46377013	46377041	-	2	0	Ago2	1	1	1	1	1	0	0	1.2794	1.451
MIMAT0001537	mmu-miR-429-3p	ENSMUSG00000025228	Actr1a	protein_coding	chr19	46377476	46377482	46377475	46377503	-	3	0	Ago2	1	0	1	1	1	0	0	0.5092	0.175
MIMAT0001537	mmu-miR-429-3p	ENSMUSG00000053617	Sh3pxd2a	protein_coding	chr19	47263682	47263710	47263682	47263710	-	1	0	Ago2	0	0	0	1	0	0	0	1.2018	2.413
MIMAT0001537	mmu-miR-429-3p	ENSMUSG00000053617	Sh3pxd2a	protein_coding	chr19	47265270	47265276	47265269	47265297	-	2	0	Ago2	0	0	0	1	0	1	0	1.0266	4.517
MIMAT0001537	mmu-miR-429-3p	ENSMUSG00000024978	Gpam	protein_coding	chr19	55069750	55069755	55069749	55069769	-	3	0	Ago2	1	0	0	0	1	0	0	1.0588	0.595
MIMAT0001537	mmu-miR-429-3p	ENSMUSG00000074746	Pdzd8	protein_coding	chr19	59297437	59297442	59297437	59297442	-	1	0	Ago1-4	1	0	1	0	0	0	0	0.6253	1.454
MIMAT0001537	mmu-miR-429-3p	ENSMUSG00000033417	Cacul1	protein_coding	chr19	60524763	60524768	60524763	60524768	-	1	0	Ago2	0	0	1	0	0	0	0	0.8636	0.849
MIMAT0001537	mmu-miR-429-3p	ENSMUSG00000033417	Cacul1	protein_coding	chr19	60526868	60526873	60526868	60526873	-	0	0	NA	0	0	1	0	0	0	0	1.3613	1.123
MIMAT0001537	mmu-miR-429-3p	ENSMUSG00000033417	Cacul1	protein_coding	chr19	60527854	60527859	60527854	60527859	-	0	0	NA	0	0	1	0	0	0	0	0.837	0.427
MIMAT0001537	mmu-miR-429-3p	ENSMUSG00000045098	Kmt5b	protein_coding	chr19	3817136	3817142	3817115	3817143	+	0	0	NA	0	0	1	1	0	0	0	0.9678	-0.465
MIMAT0001537	mmu-miR-429-3p	ENSMUSG00000045098	Kmt5b	protein_coding	chr19	3818075	3818080	3818053	3818081	+	0	0	NA	0	0	1	1	0	0	0	0.6031	1.249
MIMAT0001537	mmu-miR-429-3p	ENSMUSG00000045098	Kmt5b	protein_coding	chr19	3818259	3818265	3818238	3818266	+	3	0	Ago2	0	0	1	1	0	1	0	0.8625	3.146
MIMAT0001537	mmu-miR-429-3p	ENSMUSG00000024807	Syvn1	protein_coding	chr19	6053017	6053023	6052996	6053024	+	3	0	Ago2	1	0	0	1	1	1	0	1.551	3.008
MIMAT0001537	mmu-miR-429-3p	ENSMUSG00000032702	Kank1	protein_coding	chr19	25433971	25433977	25433950	25433978	+	2	0	Ago2	1	0	1	1	1	0	0	0.8747	0.527
MIMAT0001537	mmu-miR-429-3p	ENSMUSG00000032702	Kank1	protein_coding	chr19	25434223	25434229	25434202	25434230	+	1	0	Ago2	1	0	1	1	1	1	0	1.3958	3.577
MIMAT0001537	mmu-miR-429-3p	ENSMUSG00000024921	Smarca2	protein_coding	chr19	26777873	26777879	26777859	26777880	+	0	0	NA	1	0	1	0	1	0	0	0.5533	1.166
MIMAT0001537	mmu-miR-429-3p	ENSMUSG00000024921	Smarca2	protein_coding	chr19	26778101	26778106	26778086	26778107	+	1	0	Ago2	1	0	1	0	1	0	0	1.0377	2.211
MIMAT0001537	mmu-miR-429-3p	ENSMUSG00000024924	Vldlr	protein_coding	chr19	27249381	27249387	27249360	27249388	+	4	0	Ago1-4,Ago2	1	0	0	1	1	1	0	1	3.47
MIMAT0001537	mmu-miR-429-3p	ENSMUSG00000024924	Vldlr	protein_coding	chr19	27250994	27251012	27250984	27251022	+	0	0	NA	0	0	0	2	0	0	0	0.6031	0.142
MIMAT0001537	mmu-miR-429-3p	ENSMUSG00000024924	Vldlr	protein_coding	chr19	27253198	27253226	27253198	27253226	+	0	0	NA	0	0	0	1	0	0	0	0.2861	0.149
MIMAT0001537	mmu-miR-429-3p	ENSMUSG00000024924	Vldlr	protein_coding	chr19	27253335	27253363	27253335	27253363	+	0	0	NA	0	0	0	1	0	0	0	0.9135	0.165
MIMAT0001537	mmu-miR-429-3p	ENSMUSG00000024924	Vldlr	protein_coding	chr19	27253883	27253911	27253883	27253911	+	0	0	NA	0	0	0	1	0	0	0	0.4479	0.101
MIMAT0001537	mmu-miR-429-3p	ENSMUSG00000038658	Ric1	protein_coding	chr19	29586656	29586684	29586656	29586684	+	0	0	NA	0	0	0	1	0	0	0	0.9091	4.31
MIMAT0001537	mmu-miR-429-3p	ENSMUSG00000038658	Ric1	protein_coding	chr19	29604174	29604180	29604153	29604181	+	0	0	NA	1	0	1	1	1	1	0	1.8483	1.95
MIMAT0001537	mmu-miR-429-3p	ENSMUSG00000038658	Ric1	protein_coding	chr19	29604265	29604270	29604243	29604271	+	2	0	Ago2	1	0	1	1	0	0	0	0.7018	1.583
MIMAT0001537	mmu-miR-429-3p	ENSMUSG00000038658	Ric1	protein_coding	chr19	29605384	29605390	29605363	29605391	+	1	0	Ago2	1	0	1	1	1	1	0	1.0976	3.527
MIMAT0001537	mmu-miR-429-3p	ENSMUSG00000038658	Ric1	protein_coding	chr19	29605990	29605995	29605968	29605996	+	0	0	NA	0	0	1	1	0	0	0	0.3917	1.102
MIMAT0001537	mmu-miR-429-3p	ENSMUSG00000038658	Ric1	protein_coding	chr19	29606089	29606095	29606068	29606096	+	0	0	NA	0	0	1	1	0	0	0	0.7395	0.113
MIMAT0001537	mmu-miR-429-3p	ENSMUSG00000013663	Pten	protein_coding	chr19	32822544	32822550	32822523	32822551	+	0	0	NA	1	0	1	1	1	1	0	1.0399	3.701
MIMAT0001537	mmu-miR-429-3p	ENSMUSG00000013663	Pten	protein_coding	chr19	32823016	32823021	32822994	32823022	+	0	0	NA	1	0	1	1	0	0	0	1.2539	1.814
MIMAT0001537	mmu-miR-429-3p	ENSMUSG00000013663	Pten	protein_coding	chr19	32823350	32823355	32823328	32823356	+	0	0	NA	1	0	1	1	0	0	0	1.1807	1.893
MIMAT0001537	mmu-miR-429-3p	ENSMUSG00000013663	Pten	protein_coding	chr19	32824734	32824740	32824713	32824741	+	2	0	Ago2	1	0	1	1	0	0	0	1.4357	0.373
MIMAT0001537	mmu-miR-429-3p	ENSMUSG00000013663	Pten	protein_coding	chr19	32825269	32825274	32825247	32825275	+	1	0	Ago1-4	1	0	1	1	0	0	0	0.5909	0.562
MIMAT0001537	mmu-miR-429-3p	ENSMUSG00000041180	Hectd2	protein_coding	chr19	36587368	36587392	36587368	36587392	+	0	0	NA	0	0	0	0	1	0	0	1.1378	3.639
MIMAT0001537	mmu-miR-429-3p	ENSMUSG00000041180	Hectd2	protein_coding	chr19	36619529	36619534	36619507	36619535	+	0	0	NA	1	0	1	1	0	0	0	0.9722	1.841
MIMAT0001537	mmu-miR-429-3p	ENSMUSG00000041180	Hectd2	protein_coding	chr19	36619570	36619575	36619548	36619576	+	0	0	NA	1	0	1	1	0	0	0	0.144	1.354
MIMAT0001537	mmu-miR-429-3p	ENSMUSG00000041180	Hectd2	protein_coding	chr19	36619615	36619620	36619593	36619621	+	2	0	Ago1-4,Ago2	1	0	1	1	0	0	0	-0.1042	0.584
MIMAT0001537	mmu-miR-429-3p	ENSMUSG00000041180	Hectd2	protein_coding	chr19	36620633	36620638	36620631	36620638	+	0	0	NA	1	0	1	0	0	0	0	1.0032	1.123
MIMAT0001537	mmu-miR-429-3p	ENSMUSG00000041180	Hectd2	protein_coding	chr19	36620974	36620980	36620953	36620991	+	1	0	Ago2	1	0	1	2	1	1	0	1.3796	1.708
MIMAT0001537	mmu-miR-429-3p	ENSMUSG00000041180	Hectd2	protein_coding	chr19	36620985	36620990	36620985	36620990	+	0	0	NA	1	0	1	0	0	0	0	1.3796	2.288
MIMAT0001537	mmu-miR-429-3p	ENSMUSG00000040565	Btaf1	protein_coding	chr19	37011571	37011576	37011571	37011576	+	4	0	Ago2	1	0	0	0	0	0	0	0.7527	2.613
MIMAT0001537	mmu-miR-429-3p	ENSMUSG00000025010	Ccnj	protein_coding	chr19	40846479	40846485	40846465	40846486	+	1	0	Ago2	1	0	0	0	1	1	0	0.4745	3.281
MIMAT0001537	mmu-miR-429-3p	ENSMUSG00000025010	Ccnj	protein_coding	chr19	40846860	40846865	40846860	40846865	+	1	0	Ago2	1	0	0	0	0	0	0	1.1685	1.642
MIMAT0001537	mmu-miR-429-3p	ENSMUSG00000049164	Zfp518a	protein_coding	chr19	40917403	40917408	40917387	40917409	+	8	0	Ago2	1	0	0	0	1	0	0	1.0609	0.786
MIMAT0001537	mmu-miR-429-3p	ENSMUSG00000011752	Pgam1	protein_coding	chr19	41917927	41917932	41917927	41917932	+	0	0	NA	1	0	0	0	0	0	0	1.011	0.939
MIMAT0001537	mmu-miR-429-3p	ENSMUSG00000011752	Pgam1	protein_coding	chr19	41918618	41918640	41918618	41918640	+	14	0	Ago2	0	0	0	0	1	0	0	1.293	1.542
MIMAT0001537	mmu-miR-429-3p	ENSMUSG00000025203	Scd2	protein_coding	chr19	44303273	44303278	44303251	44303279	+	25	0	Ago1-4,Ago2	1	0	1	1	0	0	0	0.7154	2.126
MIMAT0001537	mmu-miR-429-3p	ENSMUSG00000025203	Scd2	protein_coding	chr19	44303325	44303331	44303304	44303332	+	7	0	Ago2	1	0	1	1	1	1	0	1.3437	1.646
MIMAT0001537	mmu-miR-429-3p	ENSMUSG00000025203	Scd2	protein_coding	chr19	44306454	44306460	44306433	44306461	+	32	0	Ago1-4,Ago2	1	0	1	1	1	0	0	1.1795	1.233
MIMAT0001537	mmu-miR-429-3p	ENSMUSG00000025203	Scd2	protein_coding	chr19	44306558	44306563	44306536	44306564	+	4	0	Ago1-4,Ago2	1	0	1	1	0	0	0	0.6109	0.782
MIMAT0001537	mmu-miR-429-3p	ENSMUSG00000025203	Scd2	protein_coding	chr19	44306802	44306807	44306780	44306808	+	16	0	Ago2	1	0	1	1	0	0	0	0.5698	1.308
MIMAT0001537	mmu-miR-429-3p	ENSMUSG00000036450	Hif1an	protein_coding	chr19	44571243	44571248	44571243	44571248	+	13	0	Ago2	1	0	0	0	0	0	0	1.1208	2.625
MIMAT0001537	mmu-miR-429-3p	ENSMUSG00000036097	Slf2	protein_coding	chr19	44935369	44935397	44935369	44935397	+	0	0	NA	0	0	0	1	0	0	0	1.1641	1.09
MIMAT0001537	mmu-miR-429-3p	ENSMUSG00000036097	Slf2	protein_coding	chr19	44967002	44967030	44967002	44967030	+	1	0	Ago2	0	0	0	1	0	0	0	0.949	0.938
MIMAT0001537	mmu-miR-429-3p	ENSMUSG00000036097	Slf2	protein_coding	chr19	44981097	44981102	44981075	44981103	+	0	0	NA	1	0	0	1	0	0	0	0.9656	0.91
MIMAT0001537	mmu-miR-429-3p	ENSMUSG00000036097	Slf2	protein_coding	chr19	44982678	44982684	44982657	44982685	+	0	0	NA	1	0	0	1	1	1	0	0.8182	2.13
MIMAT0001537	mmu-miR-429-3p	ENSMUSG00000036097	Slf2	protein_coding	chr19	44982759	44982764	44982737	44982765	+	1	0	Ago1-4	1	0	0	1	0	0	0	-0.3321	1.601
MIMAT0001537	mmu-miR-429-3p	ENSMUSG00000025049	Taf5	protein_coding	chr19	47082718	47082723	47082718	47082723	+	3	0	Ago2	1	0	0	0	0	0	0	1.0776	1.971
MIMAT0001537	mmu-miR-429-3p	ENSMUSG00000025060	Slk	protein_coding	chr19	47620715	47620743	47620715	47620743	+	2	0	Ago2	0	0	0	1	0	0	0	1.1497	1.547
MIMAT0001537	mmu-miR-429-3p	ENSMUSG00000025060	Slk	protein_coding	chr19	47636402	47636430	47636402	47636430	+	3	0	Ago2	0	0	0	1	0	0	0	1.5399	5.047
MIMAT0001537	mmu-miR-429-3p	ENSMUSG00000025060	Slk	protein_coding	chr19	47642429	47642434	47642407	47642435	+	2	0	Ago2	1	0	0	1	1	1	0	0.8437	1.719
MIMAT0001537	mmu-miR-429-3p	ENSMUSG00000025060	Slk	protein_coding	chr19	47643326	47643354	47643326	47643354	+	0	0	NA	0	0	0	1	0	0	0	1.2328	0.736
MIMAT0001537	mmu-miR-429-3p	ENSMUSG00000025026	Add3	protein_coding	chr19	53246174	53246179	53246174	53246179	+	3	0	Ago1-4	1	0	0	0	0	0	0	0.9279	1.827
MIMAT0001537	mmu-miR-429-3p	ENSMUSG00000024985	Tcf7l2	protein_coding	chr19	55932541	55932546	55932541	55932546	+	4	0	Ago2	1	0	0	0	0	0	0	1.4294	6.249
MIMAT0001537	mmu-miR-429-3p	ENSMUSG00000002107	Celf2	protein_coding	chr2	6540944	6540949	6540943	6540971	-	0	0	NA	1	0	0	1	0	0	0	0.7128	2.198
MIMAT0001537	mmu-miR-429-3p	ENSMUSG00000002107	Celf2	protein_coding	chr2	6542459	6542464	6542458	6542486	-	3	0	Ago1-4,Ago2	1	0	0	1	0	0	0	0.3382	4.42
MIMAT0001537	mmu-miR-429-3p	ENSMUSG00000002107	Celf2	protein_coding	chr2	6545354	6545359	6545353	6545381	-	1	0	Ago2	1	0	0	1	0	1	0	0.2432	4.543
MIMAT0001537	mmu-miR-429-3p	ENSMUSG00000026767	Mindy3	protein_coding	chr2	12348039	12348067	12348039	12348067	-	1	0	Ago2	0	0	0	1	0	0	0	0.051	2.054
MIMAT0001537	mmu-miR-429-3p	ENSMUSG00000026767	Mindy3	protein_coding	chr2	12400081	12400109	12400081	12400109	-	0	0	NA	0	0	0	1	0	0	0	1.0898	2.806
MIMAT0001537	mmu-miR-429-3p	ENSMUSG00000026740	Dnajc1	protein_coding	chr2	18207557	18207577	18207557	18207577	-	0	0	NA	0	0	0	0	1	0	0	1.0831	0.1
MIMAT0001537	mmu-miR-429-3p	ENSMUSG00000026740	Dnajc1	protein_coding	chr2	18214731	18214736	18214731	18214736	-	0	0	NA	0	0	1	0	0	0	0	0.6818	0
MIMAT0001537	mmu-miR-429-3p	ENSMUSG00000026740	Dnajc1	protein_coding	chr2	18217165	18217171	18217164	18217183	-	2	0	Ago2	1	0	1	0	1	0	0	0.6696	2.306
MIMAT0001537	mmu-miR-429-3p	ENSMUSG00000039826	Trub2	protein_coding	chr2	29776905	29776910	29776905	29776910	-	0	0	NA	1	0	0	0	0	0	0	0.0958	-0.005
MIMAT0001537	mmu-miR-429-3p	ENSMUSG00000039826	Trub2	protein_coding	chr2	29777090	29777096	29777089	29777110	-	1	1	Ago2	1	0	0	0	1	0	0	0.9922	0.099
MIMAT0001537	mmu-miR-429-3p	ENSMUSG00000015335	Zdhhc12	protein_coding	chr2	30090962	30090967	30090961	30090982	-	2	0	Ago2	1	0	0	0	1	0	0	0.2287	1.241
MIMAT0001537	mmu-miR-429-3p	ENSMUSG00000075415	Fnbp1	protein_coding	chr2	31026606	31026612	31026605	31026625	-	1	0	Ago2	1	0	0	0	1	0	0	1.1662	1.101
MIMAT0001537	mmu-miR-429-3p	ENSMUSG00000075415	Fnbp1	protein_coding	chr2	31027599	31027605	31027599	31027605	-	0	0	NA	1	0	0	0	0	0	0	1.2554	0.106
MIMAT0001537	mmu-miR-429-3p	ENSMUSG00000038718	Pbx3	protein_coding	chr2	34171686	34171714	34171686	34171714	-	0	0	NA	0	0	0	1	0	0	0	1.2594	4.548
MIMAT0001537	mmu-miR-429-3p	ENSMUSG00000038718	Pbx3	protein_coding	chr2	34172109	34172114	34172108	34172136	-	1	0	Ago2	1	0	0	1	1	0	0	1.1097	5.233
MIMAT0001537	mmu-miR-429-3p	ENSMUSG00000026878	Rab14	protein_coding	chr2	35181046	35181051	35181045	35181066	-	6	0	Ago2	1	0	0	0	1	0	0	0.9922	-0.204
MIMAT0001537	mmu-miR-429-3p	ENSMUSG00000063972	Nr6a1	protein_coding	chr2	38723413	38723418	38723413	38723418	-	4	0	Ago2	1	0	1	0	0	0	0	1.2594	2.148
MIMAT0001537	mmu-miR-429-3p	ENSMUSG00000063972	Nr6a1	protein_coding	chr2	38725776	38725781	38725776	38725781	-	0	0	NA	1	0	1	0	0	0	0	0.7916	1.053
MIMAT0001537	mmu-miR-429-3p	ENSMUSG00000063972	Nr6a1	protein_coding	chr2	38726671	38726676	38726671	38726676	-	0	0	NA	1	0	1	0	0	0	0	0.7838	0.121
MIMAT0001537	mmu-miR-429-3p	ENSMUSG00000063972	Nr6a1	protein_coding	chr2	38727479	38727484	38727479	38727484	-	1	0	Ago1-4	1	0	1	0	0	0	0	0.9268	2.369
MIMAT0001537	mmu-miR-429-3p	ENSMUSG00000026754	Golga1	protein_coding	chr2	39016572	39016577	39016571	39016599	-	2	0	Ago2	1	0	1	1	0	0	0	0.8448	1.252
MIMAT0001537	mmu-miR-429-3p	ENSMUSG00000026754	Golga1	protein_coding	chr2	39018307	39018313	39018306	39018334	-	0	0	NA	1	0	1	1	1	0	0	1.1396	4.291
MIMAT0001537	mmu-miR-429-3p	ENSMUSG00000026872	Zeb2	protein_coding	chr2	44984404	44984410	44984404	44984410	-	0	0	NA	1	0	0	0	0	0	0	0.681	1.043
MIMAT0001537	mmu-miR-429-3p	ENSMUSG00000026872	Zeb2	protein_coding	chr2	44985333	44985338	44985332	44985360	-	0	0	NA	1	0	1	1	0	0	0	0.6097	0.686
MIMAT0001537	mmu-miR-429-3p	ENSMUSG00000026872	Zeb2	protein_coding	chr2	44985495	44985500	44985495	44985502	-	0	0	NA	1	0	1	0	0	0	0	1.3016	1.031
MIMAT0001537	mmu-miR-429-3p	ENSMUSG00000026872	Zeb2	protein_coding	chr2	44986826	44986831	44986825	44986853	-	0	0	NA	1	0	1	1	0	0	0	1.3616	2.77
MIMAT0001537	mmu-miR-429-3p	ENSMUSG00000026872	Zeb2	protein_coding	chr2	44987188	44987193	44987187	44987215	-	0	0	NA	1	0	1	1	1	1	0	0.1374	5.783
MIMAT0001537	mmu-miR-429-3p	ENSMUSG00000026872	Zeb2	protein_coding	chr2	44987528	44987534	44987527	44987555	-	0	0	NA	1	0	1	1	1	1	0	0.7128	6.171
MIMAT0001537	mmu-miR-429-3p	ENSMUSG00000026872	Zeb2	protein_coding	chr2	44987662	44987668	44987661	44987689	-	5	0	Ago2	1	0	1	1	1	1	0	1.0547	5.017
MIMAT0001537	mmu-miR-429-3p	ENSMUSG00000026872	Zeb2	protein_coding	chr2	44987747	44987753	44987746	44987774	-	5	0	Ago2	1	0	1	1	1	1	0	0.7395	5.097
MIMAT0001537	mmu-miR-429-3p	ENSMUSG00000026872	Zeb2	protein_coding	chr2	44988109	44988115	44988108	44988136	-	7	0	Ago2	1	0	1	1	1	0	0	1.235	2.931
MIMAT0001537	mmu-miR-429-3p	ENSMUSG00000026872	Zeb2	protein_coding	chr2	44988174	44988180	44988173	44988201	-	0	0	NA	1	0	1	1	1	1	0	1.5481	3.161
MIMAT0001537	mmu-miR-429-3p	ENSMUSG00000026872	Zeb2	protein_coding	chr2	44988529	44988534	44988528	44988556	-	0	0	NA	1	0	1	1	0	0	0	1.1685	3.888
MIMAT0001537	mmu-miR-429-3p	ENSMUSG00000026872	Zeb2	protein_coding	chr2	44996810	44996838	44996810	44996838	-	0	0	NA	0	0	0	1	0	0	0	0.7539	4.202
MIMAT0001537	mmu-miR-429-3p	ENSMUSG00000026872	Zeb2	protein_coding	chr2	44997336	44997364	44997336	44997364	-	0	0	NA	0	0	0	1	0	0	0	1.46	4.902
MIMAT0001537	mmu-miR-429-3p	ENSMUSG00000017144	Rnd3	protein_coding	chr2	51130491	51130497	51130490	51130509	-	0	0	NA	1	0	1	0	1	1	0	1.185	4.539
MIMAT0001537	mmu-miR-429-3p	ENSMUSG00000017144	Rnd3	protein_coding	chr2	51130641	51130647	51130640	51130665	-	1	0	Ago2	1	0	1	0	1	1	0	1.7496	4.977
MIMAT0001537	mmu-miR-429-3p	ENSMUSG00000017144	Rnd3	protein_coding	chr2	51131923	51131928	51131923	51131928	-	6	0	Ago2	1	0	1	0	0	0	0	0.6928	0.516
MIMAT0001537	mmu-miR-429-3p	ENSMUSG00000036093	Arl5a	protein_coding	chr2	52398593	52398598	52398592	52398620	-	0	0	NA	1	0	1	1	0	0	0	1.0133	-0.148
MIMAT0001537	mmu-miR-429-3p	ENSMUSG00000036093	Arl5a	protein_coding	chr2	52399554	52399559	52399553	52399581	-	0	0	NA	1	0	1	1	0	0	0	0.9279	0.615
MIMAT0001537	mmu-miR-429-3p	ENSMUSG00000036093	Arl5a	protein_coding	chr2	52400251	52400257	52400250	52400278	-	0	0	NA	1	0	1	1	1	1	0	0.8492	2.309
MIMAT0001537	mmu-miR-429-3p	ENSMUSG00000036093	Arl5a	protein_coding	chr2	52401132	52401137	52401131	52401159	-	0	0	NA	1	0	1	1	0	0	0	0.3049	0.265
MIMAT0001537	mmu-miR-429-3p	ENSMUSG00000036093	Arl5a	protein_coding	chr2	52401977	52401982	52401976	52402004	-	3	0	Ago1-4,Ago2	1	0	1	1	0	0	0	1.388	2.983
MIMAT0001537	mmu-miR-429-3p	ENSMUSG00000026832	Cytip	protein_coding	chr2	58129176	58129181	58129176	58129181	-	0	0	NA	1	0	0	0	0	0	0	0.7128	-0.104
MIMAT0001537	mmu-miR-429-3p	ENSMUSG00000026832	Cytip	protein_coding	chr2	58133144	58133149	58133144	58133149	-	1	0	Ago2	1	0	0	0	0	0	0	1.0133	-0.084
MIMAT0001537	mmu-miR-429-3p	ENSMUSG00000075324	Fign	protein_coding	chr2	63971746	63971752	63971745	63971773	-	0	0	NA	0	0	1	1	0	0	0	0.7317	3.977
MIMAT0001537	mmu-miR-429-3p	ENSMUSG00000075324	Fign	protein_coding	chr2	63973245	63973250	63973244	63973272	-	0	0	NA	0	0	1	1	0	0	0	1.1633	2.07
MIMAT0001537	mmu-miR-429-3p	ENSMUSG00000075324	Fign	protein_coding	chr2	63973477	63973483	63973476	63973504	-	1	0	Ago2	0	0	1	1	0	1	0	1.3769	4.121
MIMAT0001537	mmu-miR-429-3p	ENSMUSG00000075324	Fign	protein_coding	chr2	63973582	63973587	63973581	63973609	-	3	0	Ago2	0	0	1	1	0	0	0	1.0177	5.02
MIMAT0001537	mmu-miR-429-3p	ENSMUSG00000075324	Fign	protein_coding	chr2	63974389	63974394	63974388	63974416	-	0	0	NA	0	0	1	1	0	0	0	0.52	2.526
MIMAT0001537	mmu-miR-429-3p	ENSMUSG00000075324	Fign	protein_coding	chr2	63974736	63974764	63974736	63974764	-	0	0	NA	0	0	0	1	0	0	0	1.245	0.919
MIMAT0001537	mmu-miR-429-3p	ENSMUSG00000027104	Atf2	protein_coding	chr2	73818203	73818209	73818202	73818222	-	1	0	Ago2	1	0	0	0	1	0	0	0.8248	0.939
MIMAT0001537	mmu-miR-429-3p	ENSMUSG00000059588	Calcrl	protein_coding	chr2	84331184	84331189	84331184	84331189	-	5	0	Ago2	0	0	1	0	0	0	0	-0.7895	0.943
MIMAT0001537	mmu-miR-429-3p	ENSMUSG00000059588	Calcrl	protein_coding	chr2	84331201	84331207	84331200	84331228	-	0	0	NA	1	0	1	1	1	0	0	0.9856	0.781
MIMAT0001537	mmu-miR-429-3p	ENSMUSG00000059588	Calcrl	protein_coding	chr2	84331373	84331378	84331372	84331400	-	0	0	NA	1	0	1	1	0	0	0	0.2914	0.181
MIMAT0001537	mmu-miR-429-3p	ENSMUSG00000059588	Calcrl	protein_coding	chr2	84331967	84331973	84331966	84331994	-	0	0	NA	1	0	1	1	1	0	0	0.7128	0.261
MIMAT0001537	mmu-miR-429-3p	ENSMUSG00000027244	Atg13	protein_coding	chr2	91675781	91675786	91675781	91675786	-	2	0	Ago2	1	0	0	0	0	0	0	0.5576	0.213
MIMAT0001537	mmu-miR-429-3p	ENSMUSG00000027215	Cd82	protein_coding	chr2	93419611	93419617	93419610	93419631	-	2	0	Ago2	1	0	0	0	1	0	0	0.7727	-0.157
MIMAT0001537	mmu-miR-429-3p	ENSMUSG00000005087	Cd44	protein_coding	chr2	102811936	102811941	102811936	102811941	-	1	0	Ago2	1	0	0	0	0	0	0	0.8248	0.642
MIMAT0001537	mmu-miR-429-3p	ENSMUSG00000027177	Hipk3	protein_coding	chr2	104426639	104426644	104426639	104426644	-	3	0	Ago2	0	0	1	0	0	0	0	1.0188	4.792
MIMAT0001537	mmu-miR-429-3p	ENSMUSG00000027177	Hipk3	protein_coding	chr2	104427705	104427711	104427704	104427732	-	0	0	NA	0	0	1	1	0	1	0	1.0133	3.719
MIMAT0001537	mmu-miR-429-3p	ENSMUSG00000027177	Hipk3	protein_coding	chr2	104428101	104428107	104428100	104428128	-	3	0	Ago2	0	0	1	1	0	1	0	1.3381	6.492
MIMAT0001537	mmu-miR-429-3p	ENSMUSG00000027177	Hipk3	protein_coding	chr2	104428674	104428679	104428673	104428701	-	0	0	NA	0	0	1	1	0	0	0	0.7527	2.078
MIMAT0001537	mmu-miR-429-3p	ENSMUSG00000027177	Hipk3	protein_coding	chr2	104428791	104428797	104428790	104428818	-	0	0	NA	0	0	1	1	0	1	0	1.4169	6.414
MIMAT0001537	mmu-miR-429-3p	ENSMUSG00000074994	Qser1	protein_coding	chr2	104755499	104755504	104755499	104755504	-	0	0	NA	1	0	0	0	0	0	0	1.1208	0.578
MIMAT0001537	mmu-miR-429-3p	ENSMUSG00000074994	Qser1	protein_coding	chr2	104757908	104757913	104757907	104757928	-	0	0	NA	1	0	0	0	1	0	0	0.7539	3.72
MIMAT0001537	mmu-miR-429-3p	ENSMUSG00000074994	Qser1	protein_coding	chr2	104758126	104758131	104758126	104758131	-	1	0	Ago1-4	1	0	0	0	0	0	0	1.3503	1.692
MIMAT0001537	mmu-miR-429-3p	ENSMUSG00000040321	Zfp770	protein_coding	chr2	114194493	114194499	114194492	114194520	-	2	0	Ago2	1	0	1	1	1	0	0	0.9589	0.292
MIMAT0001537	mmu-miR-429-3p	ENSMUSG00000040321	Zfp770	protein_coding	chr2	114194510	114194516	114194509	114194537	-	4	0	Ago2	1	0	1	1	1	0	0	0.7284	0.131
MIMAT0001537	mmu-miR-429-3p	ENSMUSG00000040321	Zfp770	protein_coding	chr2	114194594	114194600	114194593	114194621	-	0	0	NA	1	0	1	1	1	0	0	1.185	-0.093
MIMAT0001537	mmu-miR-429-3p	ENSMUSG00000027347	Rasgrp1	protein_coding	chr2	117281325	117281331	117281324	117281343	-	6	0	Ago2	1	0	0	0	1	0	0	0.9201	0.176
MIMAT0001537	mmu-miR-429-3p	ENSMUSG00000027347	Rasgrp1	protein_coding	chr2	117281527	117281533	117281526	117281546	-	19	0	Ago2	1	0	0	0	1	0	0	1.0565	0.467
MIMAT0001537	mmu-miR-429-3p	ENSMUSG00000005802	Slc30a4	protein_coding	chr2	122681412	122681417	122681411	122681439	-	3	0	Ago2	1	0	1	1	0	0	0	0.3193	2.281
MIMAT0001537	mmu-miR-429-3p	ENSMUSG00000005802	Slc30a4	protein_coding	chr2	122681737	122681743	122681736	122681764	-	0	0	NA	1	0	1	1	1	1	0	0.9412	0.795
MIMAT0001537	mmu-miR-429-3p	ENSMUSG00000005802	Slc30a4	protein_coding	chr2	122682435	122682441	122682434	122682462	-	1	0	Ago2	1	0	1	1	0	0	0	0.5843	0.467
MIMAT0001537	mmu-miR-429-3p	ENSMUSG00000005802	Slc30a4	protein_coding	chr2	122682827	122682832	122682826	122682854	-	0	0	NA	1	0	1	1	0	0	0	1.2139	1.231
MIMAT0001537	mmu-miR-429-3p	ENSMUSG00000005802	Slc30a4	protein_coding	chr2	122684880	122684886	122684879	122684907	-	0	0	NA	1	0	1	1	1	0	0	0.7727	1.971
MIMAT0001537	mmu-miR-429-3p	ENSMUSG00000035093	Secisbp2l	protein_coding	chr2	125737100	125737105	125737099	125737127	-	0	0	NA	1	0	1	1	0	0	0	0.8037	2.214
MIMAT0001537	mmu-miR-429-3p	ENSMUSG00000035093	Secisbp2l	protein_coding	chr2	125737321	125737326	125737320	125737348	-	11	1	Ago2	1	0	1	1	0	0	0	1.5432	2.402
MIMAT0001537	mmu-miR-429-3p	ENSMUSG00000035093	Secisbp2l	protein_coding	chr2	125737369	125737374	125737368	125737396	-	11	0	Ago2	1	0	1	1	0	1	0	0.6297	2.21
MIMAT0001537	mmu-miR-429-3p	ENSMUSG00000027206	Cops2	protein_coding	chr2	125830548	125830554	125830547	125830575	-	1	0	Ago2	1	0	0	1	1	1	0	1.0854	1.763
MIMAT0001537	mmu-miR-429-3p	ENSMUSG00000027206	Cops2	protein_coding	chr2	125830972	125830977	125830971	125830999	-	0	0	NA	1	0	0	1	0	0	0	0.3492	0.55
MIMAT0001537	mmu-miR-429-3p	ENSMUSG00000027340	Slc23a2	protein_coding	chr2	132052605	132052610	132052604	132052632	-	0	0	NA	1	0	1	1	0	0	0	0.3304	4.708
MIMAT0001537	mmu-miR-429-3p	ENSMUSG00000027340	Slc23a2	protein_coding	chr2	132053682	132053688	132053681	132053709	-	0	0	NA	1	0	1	1	1	1	0	1.1596	4.037
MIMAT0001537	mmu-miR-429-3p	ENSMUSG00000027340	Slc23a2	protein_coding	chr2	132053865	132053871	132053864	132053892	-	0	0	NA	1	0	1	1	1	0	0	0.4479	0.068
MIMAT0001537	mmu-miR-429-3p	ENSMUSG00000027340	Slc23a2	protein_coding	chr2	132054018	132054023	132054017	132054045	-	0	0	NA	1	0	1	1	0	0	0	0.5388	-0.086
MIMAT0001537	mmu-miR-429-3p	ENSMUSG00000027340	Slc23a2	protein_coding	chr2	132054130	132054135	132054129	132054157	-	1	0	Ago2	1	0	1	1	0	0	0	1.2738	0.242
MIMAT0001537	mmu-miR-429-3p	ENSMUSG00000027340	Slc23a2	protein_coding	chr2	132054517	132054522	132054516	132054544	-	0	0	NA	1	0	1	1	0	0	0	1.3075	-0.584
MIMAT0001537	mmu-miR-429-3p	ENSMUSG00000027340	Slc23a2	protein_coding	chr2	132054690	132054696	132054689	132054717	-	0	0	NA	1	0	1	1	0	0	0	1.0654	0.109
MIMAT0001537	mmu-miR-429-3p	ENSMUSG00000027346	Gpcpd1	protein_coding	chr2	132529912	132529917	132529912	132529917	-	1	0	Ago2	1	0	0	0	0	0	0	0.1123	0.484
MIMAT0001537	mmu-miR-429-3p	ENSMUSG00000027346	Gpcpd1	protein_coding	chr2	132530435	132530440	132530435	132530440	-	0	0	NA	1	0	0	0	0	0	0	0.7805	0.901
MIMAT0001537	mmu-miR-429-3p	ENSMUSG00000034723	Tmx4	protein_coding	chr2	134595203	134595208	134595203	134595208	-	0	0	NA	1	0	0	0	0	0	0	0.6552	0.661
MIMAT0001537	mmu-miR-429-3p	ENSMUSG00000034723	Tmx4	protein_coding	chr2	134595256	134595262	134595256	134595262	-	1	0	Ago2	1	0	0	0	0	1	0	1.2782	1.452
MIMAT0001537	mmu-miR-429-3p	ENSMUSG00000027276	Jag1	protein_coding	chr2	137081749	137081754	137081749	137081754	-	1	0	Ago2	1	0	0	0	0	0	0	1.5724	4.037
MIMAT0001537	mmu-miR-429-3p	ENSMUSG00000051413	Plagl2	protein_coding	chr2	153227932	153227937	153227932	153227937	-	16	0	Ago2	1	0	0	0	0	0	0	0.2861	3.424
MIMAT0001537	mmu-miR-429-3p	ENSMUSG00000074643	Cpne1	protein_coding	chr2	156071961	156071966	156071960	156071988	-	1	0	Ago2	1	0	0	1	0	0	0	0.4334	0.66
MIMAT0001537	mmu-miR-429-3p	ENSMUSG00000098950	Gm28036	protein_coding	chr2	156071961	156071966	156071960	156071988	-	1	0	Ago2	1	0	0	1	0	0	0	0.4334	0.66
MIMAT0001537	mmu-miR-429-3p	ENSMUSG00000074643	Cpne1	protein_coding	chr2	156072527	156072533	156072526	156072554	-	0	0	NA	1	0	0	1	1	0	0	0.8115	0.256
MIMAT0001537	mmu-miR-429-3p	ENSMUSG00000098950	Gm28036	protein_coding	chr2	156072527	156072533	156072526	156072554	-	0	0	NA	1	0	0	1	1	0	0	0.8115	0.256
MIMAT0001537	mmu-miR-429-3p	ENSMUSG00000027634	Ndrg3	protein_coding	chr2	156928199	156928206	156928198	156928219	-	1	0	Ago2	1	0	0	0	1	0	0	0.9589	-0.02
MIMAT0001537	mmu-miR-429-3p	ENSMUSG00000027641	Rbl1	protein_coding	chr2	157146299	157146304	157146299	157146304	-	0	0	NA	1	0	0	0	0	0	0	0.52	0.923
MIMAT0001537	mmu-miR-429-3p	ENSMUSG00000027641	Rbl1	protein_coding	chr2	157146882	157146888	157146881	157146901	-	2	0	Ago2	1	0	0	0	1	0	0	1.1763	0.25
MIMAT0001537	mmu-miR-429-3p	ENSMUSG00000067787	Blcap	protein_coding	chr2	157557073	157557078	157557073	157557078	-	1	0	Ago1-4	1	0	0	0	0	0	0	0.7232	0.202
MIMAT0001537	mmu-miR-429-3p	ENSMUSG00000067787	Blcap	protein_coding	chr2	157557117	157557123	157557117	157557123	-	0	0	NA	1	0	0	0	0	0	0	0.7539	1.09
MIMAT0001537	mmu-miR-429-3p	ENSMUSG00000067787	Blcap	protein_coding	chr2	157557301	157557307	157557300	157557319	-	0	0	NA	1	0	0	0	1	0	0	1.1175	1.234
MIMAT0001537	mmu-miR-429-3p	ENSMUSG00000039671	Zmynd8	protein_coding	chr2	165784207	165784212	165784206	165784234	-	6	0	Ago2	1	0	0	1	1	0	0	0.6253	3.863
MIMAT0001537	mmu-miR-429-3p	ENSMUSG00000047030	Spata2	protein_coding	chr2	167481220	167481225	167481220	167481225	-	0	0	NA	1	0	0	0	0	0	0	0.6674	-0.424
MIMAT0001537	mmu-miR-429-3p	ENSMUSG00000047030	Spata2	protein_coding	chr2	167482112	167482118	167482112	167482118	-	0	0	NA	1	0	0	0	0	0	0	0.6031	-0.102
MIMAT0001537	mmu-miR-429-3p	ENSMUSG00000047030	Spata2	protein_coding	chr2	167482791	167482797	167482790	167482813	-	1	0	Ago2	1	0	0	0	1	0	0	1.0399	0.491
MIMAT0001537	mmu-miR-429-3p	ENSMUSG00000027544	Nfatc2	protein_coding	chr2	168476465	168476470	168476465	168476470	-	1	0	Ago2	1	0	0	0	0	0	0	0.3237	2.97
MIMAT0001537	mmu-miR-429-3p	ENSMUSG00000027544	Nfatc2	protein_coding	chr2	168477124	168477129	168477124	168477129	-	0	0	NA	1	0	0	0	0	0	0	0.0669	-0.28
MIMAT0001537	mmu-miR-429-3p	ENSMUSG00000038400	Pmepa1	protein_coding	chr2	173227373	173227378	173227373	173227378	-	1	0	Ago2	1	0	0	0	0	0	0	0.4102	4.024
MIMAT0001537	mmu-miR-429-3p	ENSMUSG00000038914	Dido1	protein_coding	chr2	180668826	180668831	180668826	180668831	-	0	0	NA	1	0	0	0	0	0	0	0.7128	0.365
MIMAT0001537	mmu-miR-429-3p	ENSMUSG00000038914	Dido1	protein_coding	chr2	180683229	180683235	180683229	180683235	-	1	0	Ago2	1	0	0	0	0	0	0	0.9745	0.105
MIMAT0001537	mmu-miR-429-3p	ENSMUSG00000038848	Ythdf1	protein_coding	chr2	180905424	180905429	180905424	180905429	-	7	0	Ago2	1	0	0	0	0	0	0	0.8868	0.848
MIMAT0001537	mmu-miR-429-3p	ENSMUSG00000026655	Fam107b	protein_coding	chr2	3780071	3780077	3780050	3780078	+	1	0	Ago1-4	1	0	0	1	1	0	0	0.9268	0.025
MIMAT0001537	mmu-miR-429-3p	ENSMUSG00000026655	Fam107b	protein_coding	chr2	3781904	3781909	3781882	3781910	+	9	0	Ago2	1	0	0	1	0	0	0	0.8558	0.837
MIMAT0001537	mmu-miR-429-3p	ENSMUSG00000026655	Fam107b	protein_coding	chr2	3782066	3782071	3782044	3782072	+	0	2	NA	1	0	0	1	0	1	0	1.2061	2.699
MIMAT0001537	mmu-miR-429-3p	ENSMUSG00000026728	Vim	protein_coding	chr2	13582742	13582747	13582727	13582748	+	3	0	Ago1-4,Ago2	1	0	0	0	1	0	0	0.1252	1.86
MIMAT0001537	mmu-miR-429-3p	ENSMUSG00000017418	Arl5b	protein_coding	chr2	15077884	15077890	15077870	15077891	+	2	0	Ago2	1	0	1	0	1	0	0	0.6862	1.731
MIMAT0001537	mmu-miR-429-3p	ENSMUSG00000017418	Arl5b	protein_coding	chr2	15081273	15081279	15081273	15081279	+	0	0	NA	0	0	1	0	0	0	0	0.9079	0.054
MIMAT0001537	mmu-miR-429-3p	ENSMUSG00000057738	Sptan1	protein_coding	chr2	30031211	30031218	30031211	30031218	+	1	0	Ago2	1	0	0	0	0	0	0	1.3248	1.212
MIMAT0001537	mmu-miR-429-3p	ENSMUSG00000026764	Kif5c	protein_coding	chr2	49772786	49772791	49772786	49772791	+	1	0	Ago1-4	1	0	0	0	0	0	0	0.2864	1.27
MIMAT0001537	mmu-miR-429-3p	ENSMUSG00000026960	Arl6ip6	protein_coding	chr2	53218058	53218063	53218058	53218063	+	0	0	NA	1	0	1	0	0	0	0	0.7583	0.365
MIMAT0001537	mmu-miR-429-3p	ENSMUSG00000026960	Arl6ip6	protein_coding	chr2	53218222	53218227	53218222	53218227	+	2	0	Ago2	1	0	1	0	0	0	0	0.6242	1.554
MIMAT0001537	mmu-miR-429-3p	ENSMUSG00000026960	Arl6ip6	protein_coding	chr2	53218339	53218344	53218339	53218344	+	0	0	NA	1	0	1	0	0	0	0	0.6763	0.476
MIMAT0001537	mmu-miR-429-3p	ENSMUSG00000026904	Slc4a10	protein_coding	chr2	62325863	62325868	62325848	62325869	+	0	0	NA	1	0	0	0	1	0	0	0.0426	0.906
MIMAT0001537	mmu-miR-429-3p	ENSMUSG00000026904	Slc4a10	protein_coding	chr2	62326571	62326576	62326556	62326577	+	1	0	Ago2	1	0	0	0	1	0	0	0.6375	2.296
MIMAT0001537	mmu-miR-429-3p	ENSMUSG00000044647	Csrnp3	protein_coding	chr2	66023148	66023154	66023127	66023155	+	1	0	Ago1-4	1	1	1	1	1	0	0	1.0765	0.731
MIMAT0001537	mmu-miR-429-3p	ENSMUSG00000044647	Csrnp3	protein_coding	chr2	66028654	66028659	66028632	66028660	+	0	0	NA	0	0	1	1	0	0	0	0.5078	0.058
MIMAT0001537	mmu-miR-429-3p	ENSMUSG00000044647	Csrnp3	protein_coding	chr2	66031271	66031277	66031250	66031278	+	0	0	NA	0	0	1	1	0	1	0	0.949	3.923
MIMAT0001537	mmu-miR-429-3p	ENSMUSG00000027035	Cers6	protein_coding	chr2	69108643	69108648	69108621	69108649	+	0	0	NA	1	0	1	1	0	0	0	0.8148	1.974
MIMAT0001537	mmu-miR-429-3p	ENSMUSG00000027035	Cers6	protein_coding	chr2	69108812	69108818	69108791	69108819	+	3	0	Ago2	1	0	1	1	1	0	0	0.5586	2.934
MIMAT0001537	mmu-miR-429-3p	ENSMUSG00000027035	Cers6	protein_coding	chr2	69110230	69110236	69110209	69110237	+	0	0	NA	1	0	1	1	1	0	0	1.5658	0.541
MIMAT0001537	mmu-miR-429-3p	ENSMUSG00000027035	Cers6	protein_coding	chr2	69111546	69111552	69111525	69111571	+	0	0	NA	0	0	1	2	0	0	0	1.0565	0.691
MIMAT0001537	mmu-miR-429-3p	ENSMUSG00000027035	Cers6	protein_coding	chr2	69111565	69111570	69111565	69111570	+	0	0	NA	0	0	1	0	0	0	0	-1.4882	-0.425
MIMAT0001537	mmu-miR-429-3p	ENSMUSG00000027035	Cers6	protein_coding	chr2	69112194	69112199	69112172	69112200	+	0	0	NA	0	0	1	1	0	0	0	0.4479	0.35
MIMAT0001537	mmu-miR-429-3p	ENSMUSG00000075307	Klhl41	protein_coding	chr2	69683794	69683799	69683794	69683799	+	2	0	Ago2	1	0	0	0	0	0	0	0.879	0.588
MIMAT0001537	mmu-miR-429-3p	ENSMUSG00000002733	Plekha3	protein_coding	chr2	76695768	76695773	76695746	76695774	+	1	0	Ago2	1	0	1	1	0	0	0	0.5742	3.642
MIMAT0001537	mmu-miR-429-3p	ENSMUSG00000002733	Plekha3	protein_coding	chr2	76696206	76696212	76696185	76696213	+	0	0	NA	1	0	1	1	1	0	0	0.7339	1.956
MIMAT0001537	mmu-miR-429-3p	ENSMUSG00000026999	Nup35	protein_coding	chr2	80658734	80658759	80658734	80658759	+	1	0	Ago1-4	0	0	0	0	1	0	0	1.6555	1.096
MIMAT0001537	mmu-miR-429-3p	ENSMUSG00000026999	Nup35	protein_coding	chr2	80658793	80658800	80658778	80658801	+	0	0	NA	1	0	0	0	1	0	0	1.551	1.795
MIMAT0001537	mmu-miR-429-3p	ENSMUSG00000005506	Celf1	protein_coding	chr2	91014409	91014437	91014409	91014437	+	0	0	NA	0	0	0	1	0	0	0	1.1974	0.347
MIMAT0001537	mmu-miR-429-3p	ENSMUSG00000005506	Celf1	protein_coding	chr2	91014591	91014611	91014583	91014611	+	3	0	Ago1-4,Ago2	0	0	0	1	1	0	0	1.0658	2.477
MIMAT0001537	mmu-miR-429-3p	ENSMUSG00000002111	Spi1	protein_coding	chr2	91115731	91115752	91115731	91115752	+	1	0	Ago2	0	0	0	0	1	0	0	1.2716	0.498
MIMAT0001537	mmu-miR-429-3p	ENSMUSG00000040506	Ambra1	protein_coding	chr2	91810066	91810094	91810066	91810094	+	1	0	Ago1-4	0	0	0	1	0	0	0	0.9091	4.507
MIMAT0001537	mmu-miR-429-3p	ENSMUSG00000040506	Ambra1	protein_coding	chr2	91918553	91918559	91918532	91918560	+	0	0	NA	1	0	0	1	1	1	0	0.683	1.557
MIMAT0001537	mmu-miR-429-3p	ENSMUSG00000005089	Slc1a2	protein_coding	chr2	102766945	102766973	102766945	102766973	+	0	0	NA	0	0	0	1	0	0	0	1.3674	3.929
MIMAT0001537	mmu-miR-429-3p	ENSMUSG00000005089	Slc1a2	protein_coding	chr2	102778038	102778043	102778038	102778043	+	0	0	NA	1	0	0	0	0	0	0	0.3292	0.132
MIMAT0001537	mmu-miR-429-3p	ENSMUSG00000005089	Slc1a2	protein_coding	chr2	102782973	102782979	102782952	102782980	+	6	0	Ago2	0	0	1	1	0	1	0	0.4826	2.275
MIMAT0001537	mmu-miR-429-3p	ENSMUSG00000005089	Slc1a2	protein_coding	chr2	102783305	102783311	102783284	102783312	+	1	0	Ago2	0	0	1	1	0	1	0	1.1208	2.2
MIMAT0001537	mmu-miR-429-3p	ENSMUSG00000005089	Slc1a2	protein_coding	chr2	102787987	102787993	102787966	102787994	+	0	0	NA	0	0	1	1	1	0	0	0.9589	2.184
MIMAT0001537	mmu-miR-429-3p	ENSMUSG00000027180	Fbxo3	protein_coding	chr2	104061041	104061048	104061041	104061048	+	1	0	Ago2	1	0	0	0	0	0	0	0.9534	-0.162
MIMAT0001537	mmu-miR-429-3p	ENSMUSG00000027168	Pax6	protein_coding	chr2	105697003	105697008	105696981	105697009	+	1	0	Ago1-4	1	0	1	1	1	0	0	0.001	5.186
MIMAT0001537	mmu-miR-429-3p	ENSMUSG00000027162	Lin7c	protein_coding	chr2	109897878	109897883	109897878	109897883	+	1	0	Ago2	1	0	0	0	0	0	0	-0.1769	0.634
MIMAT0001537	mmu-miR-429-3p	ENSMUSG00000027351	Spred1	protein_coding	chr2	117179123	117179128	117179101	117179129	+	0	0	NA	1	0	0	1	0	0	0	0.9346	0.37
MIMAT0001537	mmu-miR-429-3p	ENSMUSG00000027351	Spred1	protein_coding	chr2	117179613	117179641	117179613	117179641	+	1	0	Ago2	0	0	0	1	0	0	0	0.5014	4.447
MIMAT0001537	mmu-miR-429-3p	ENSMUSG00000014077	Chp1	protein_coding	chr2	119585191	119585196	119585191	119585196	+	4	0	Ago1-4,Ago2	1	0	0	0	0	0	0	0.7916	1.887
MIMAT0001537	mmu-miR-429-3p	ENSMUSG00000014077	Chp1	protein_coding	chr2	119586867	119586872	119586867	119586872	+	0	0	NA	1	0	0	0	0	0	0	0.7605	1.226
MIMAT0001537	mmu-miR-429-3p	ENSMUSG00000033943	Mga	protein_coding	chr2	119966076	119966082	119966076	119966082	+	0	0	NA	1	0	1	0	0	1	0	1.2117	3.897
MIMAT0001537	mmu-miR-429-3p	ENSMUSG00000033943	Mga	protein_coding	chr2	119966798	119966804	119966784	119966805	+	1	0	Ago2	1	0	1	0	1	0	0	0.1471	-0.034
MIMAT0001537	mmu-miR-429-3p	ENSMUSG00000027287	Snap23	protein_coding	chr2	120600709	120600714	120600709	120600714	+	2	0	Ago2	1	0	0	0	0	0	0	0.318	1.043
MIMAT0001537	mmu-miR-429-3p	ENSMUSG00000074884	Serf2	protein_coding	chr2	121451033	121451038	121451011	121451039	+	1	0	Ago2	1	0	0	1	0	1	0	1.3259	3.486
MIMAT0001537	mmu-miR-429-3p	ENSMUSG00000060227	Casc4	protein_coding	chr2	121934531	121934536	121934531	121934536	+	0	0	NA	1	0	0	0	0	0	0	0.6818	1.036
MIMAT0001537	mmu-miR-429-3p	ENSMUSG00000060227	Casc4	protein_coding	chr2	121934919	121934924	121934919	121934924	+	1	0	Ago2	1	0	0	0	0	0	0	0.817	-0.23
MIMAT0001537	mmu-miR-429-3p	ENSMUSG00000027236	Eif3j1	protein_coding	chr2	122052426	122052431	122052404	122052432	+	4	1	Ago2	1	0	0	1	0	0	0	1.0831	1.801
MIMAT0001537	mmu-miR-429-3p	ENSMUSG00000027236	Eif3j1	protein_coding	chr2	122052534	122052539	122052512	122052540	+	0	0	NA	1	0	0	1	0	1	0	1.0032	3.145
MIMAT0001537	mmu-miR-429-3p	ENSMUSG00000027236	Eif3j1	protein_coding	chr2	122054154	122054182	122054154	122054182	+	0	0	NA	0	0	0	1	0	0	0	1.3237	-0.02
MIMAT0001537	mmu-miR-429-3p	ENSMUSG00000027236	Eif3j1	protein_coding	chr2	122055333	122055361	122055333	122055361	+	0	0	NA	0	0	0	1	0	0	0	1.2993	0.2
MIMAT0001537	mmu-miR-429-3p	ENSMUSG00000027200	Sema6d	protein_coding	chr2	124666287	124666293	124666266	124666294	+	1	0	Ago2	1	0	1	1	1	1	0	0.8414	2.57
MIMAT0001537	mmu-miR-429-3p	ENSMUSG00000027200	Sema6d	protein_coding	chr2	124667491	124667497	124667470	124667498	+	0	0	NA	1	0	1	1	1	1	0	0.8448	3.837
MIMAT0001537	mmu-miR-429-3p	ENSMUSG00000001998	Ap4e1	protein_coding	chr2	127067405	127067410	127067405	127067410	+	0	0	NA	1	0	0	0	0	0	0	0.7084	0.209
MIMAT0001537	mmu-miR-429-3p	ENSMUSG00000001998	Ap4e1	protein_coding	chr2	127067579	127067586	127067579	127067586	+	1	0	Ago2	1	0	0	0	0	0	0	0.9235	1.132
MIMAT0001537	mmu-miR-429-3p	ENSMUSG00000042851	Zc3h6	protein_coding	chr2	129017813	129017818	129017791	129017819	+	2	0	Ago1-4,Ago2	1	0	1	1	1	0	0	1.0776	1.453
MIMAT0001537	mmu-miR-429-3p	ENSMUSG00000042851	Zc3h6	protein_coding	chr2	129017967	129017973	129017946	129017974	+	0	0	NA	1	0	1	1	1	1	0	0.5586	1.817
MIMAT0001537	mmu-miR-429-3p	ENSMUSG00000042851	Zc3h6	protein_coding	chr2	129018136	129018141	129018114	129018142	+	2	0	Ago1-4,Ago2	1	0	1	1	1	0	0	0.9467	3.001
MIMAT0001537	mmu-miR-429-3p	ENSMUSG00000058793	Cds2	protein_coding	chr2	132305536	132305541	132305536	132305541	+	0	0	NA	1	0	1	0	0	0	0	0.2206	0.092
MIMAT0001537	mmu-miR-429-3p	ENSMUSG00000058793	Cds2	protein_coding	chr2	132306405	132306410	132306403	132306410	+	2	0	Ago2	1	0	1	0	0	0	0	1.348	0.044
MIMAT0001537	mmu-miR-429-3p	ENSMUSG00000058793	Cds2	protein_coding	chr2	132309040	132309045	132309040	132309045	+	0	0	NA	1	0	1	0	0	0	0	1.2406	-0.226
MIMAT0001537	mmu-miR-429-3p	ENSMUSG00000058793	Cds2	protein_coding	chr2	132311091	132311098	132311091	132311098	+	0	0	NA	1	0	0	0	0	0	0	1.2328	-0.566
MIMAT0001537	mmu-miR-429-3p	ENSMUSG00000058793	Cds2	protein_coding	chr2	132311987	132311992	132311987	132311992	+	5	0	Ago2	1	0	1	0	0	0	0	1.4001	1.39
MIMAT0001537	mmu-miR-429-3p	ENSMUSG00000060257	Scrt2	protein_coding	chr2	152095730	152095758	152095730	152095758	+	5	0	Ago1-4	0	0	0	1	0	0	0	0.98	1.24
MIMAT0001537	mmu-miR-429-3p	ENSMUSG00000042548	Asxl1	protein_coding	chr2	153403804	153403810	153403791	153403811	+	1	0	Ago2	1	0	0	0	1	1	0	1.1042	0.828
MIMAT0001537	mmu-miR-429-3p	ENSMUSG00000027479	Mapre1	protein_coding	chr2	153766901	153766929	153766901	153766929	+	0	0	NA	0	0	0	1	0	0	0	0.9389	3.121
MIMAT0001537	mmu-miR-429-3p	ENSMUSG00000027479	Mapre1	protein_coding	chr2	153767131	153767137	153767110	153767138	+	0	0	NA	1	0	0	1	0	0	0	0.98	3.137
MIMAT0001537	mmu-miR-429-3p	ENSMUSG00000027479	Mapre1	protein_coding	chr2	153767332	153767337	153767310	153767338	+	2	1	Ago1-4,Ago2	1	0	0	1	0	0	0	0.5843	2.622
MIMAT0001537	mmu-miR-429-3p	ENSMUSG00000027479	Mapre1	protein_coding	chr2	153768831	153768836	153768809	153768837	+	0	0	NA	1	0	0	1	0	0	0	0.2594	-0.047
MIMAT0001537	mmu-miR-429-3p	ENSMUSG00000018326	Ywhab	protein_coding	chr2	164017900	164017905	164017878	164017906	+	3	0	Ago1-4,Ago2	1	0	0	1	0	0	0	0.2406	0.442
MIMAT0001537	mmu-miR-429-3p	ENSMUSG00000018326	Ywhab	protein_coding	chr2	164018380	164018386	164018359	164018387	+	1	0	Ago2	1	0	0	1	1	1	0	0.6862	5.721
MIMAT0001537	mmu-miR-429-3p	ENSMUSG00000074582	Arfgef2	protein_coding	chr2	166895492	166895497	166895492	166895497	+	1	0	Ago2	1	0	0	0	0	0	0	0.9578	1.383
MIMAT0001537	mmu-miR-429-3p	ENSMUSG00000074582	Arfgef2	protein_coding	chr2	166896282	166896287	166896282	166896287	+	0	0	NA	1	0	0	0	0	0	0	0.8104	1.438
MIMAT0001537	mmu-miR-429-3p	ENSMUSG00000002718	Cse1l	protein_coding	chr2	166946009	166946014	166945992	166946015	+	1	0	Ago2	1	0	0	0	1	0	0	1.2328	0.406
MIMAT0001537	mmu-miR-429-3p	ENSMUSG00000042821	Snai1	protein_coding	chr2	167542279	167542285	167542265	167542286	+	2	0	Ago2	1	0	0	0	1	0	0	0.9424	-0.838
MIMAT0001537	mmu-miR-429-3p	ENSMUSG00000027510	Rbm38	protein_coding	chr2	173034237	173034244	173034223	173034245	+	1	0	Ago2	1	0	0	0	1	0	0	0.9545	-0.414
MIMAT0001537	mmu-miR-429-3p	ENSMUSG00000027519	Rab22a	protein_coding	chr2	173701993	173701999	173701980	173702000	+	7	0	Ago1-4,Ago2	1	0	1	0	1	0	0	1.0964	0.109
MIMAT0001537	mmu-miR-429-3p	ENSMUSG00000070476	Fam217b	protein_coding	chr2	178423886	178423892	178423865	178423893	+	0	0	NA	0	0	1	1	0	0	0	0.2322	-0.005
MIMAT0001537	mmu-miR-429-3p	ENSMUSG00000070476	Fam217b	protein_coding	chr2	178423946	178423951	178423924	178423952	+	0	0	NA	0	0	1	1	0	0	0	0.2927	-0.091
MIMAT0001537	mmu-miR-429-3p	ENSMUSG00000070476	Fam217b	protein_coding	chr2	178424239	178424245	178424218	178424246	+	2	0	Ago2	0	0	1	1	0	0	0	1.1419	0.957
MIMAT0001537	mmu-miR-429-3p	ENSMUSG00000000826	Dnajc5	protein_coding	chr2	181549563	181549569	181549542	181549570	+	1	0	Ago2	1	0	1	1	1	0	0	1.2305	2.403
MIMAT0001537	mmu-miR-429-3p	ENSMUSG00000000826	Dnajc5	protein_coding	chr2	181550603	181550609	181550582	181550610	+	0	0	NA	1	0	1	1	0	0	0	1.0787	-0.398
MIMAT0001537	mmu-miR-429-3p	ENSMUSG00000000826	Dnajc5	protein_coding	chr2	181552623	181552629	181552602	181552630	+	3	0	Ago2	0	0	1	1	0	0	0	0.4024	-0.56
MIMAT0001537	mmu-miR-429-3p	ENSMUSG00000000826	Dnajc5	protein_coding	chr2	181554116	181554121	181554094	181554122	+	0	0	NA	0	0	1	1	0	0	0	0.6407	0.198
MIMAT0001537	mmu-miR-429-3p	ENSMUSG00000010505	Myt1	protein_coding	chr2	181826237	181826242	181826215	181826243	+	0	0	NA	1	0	1	1	0	0	0	0.5055	1.469
MIMAT0001537	mmu-miR-429-3p	ENSMUSG00000010505	Myt1	protein_coding	chr2	181826376	181826382	181826355	181826383	+	0	0	NA	1	0	1	1	1	1	0	1.2971	2.915
MIMAT0001537	mmu-miR-429-3p	ENSMUSG00000010505	Myt1	protein_coding	chr2	181827032	181827037	181827010	181827038	+	1	0	Ago1-4	1	0	1	1	1	0	0	1.5188	3.665
MIMAT0001537	mmu-miR-429-3p	ENSMUSG00000010505	Myt1	protein_coding	chr2	181827116	181827121	181827094	181827122	+	0	0	NA	1	0	1	1	1	0	0	0.2849	3.126
MIMAT0001537	mmu-miR-429-3p	ENSMUSG00000010505	Myt1	protein_coding	chr2	181827374	181827379	181827352	181827380	+	0	0	NA	1	0	1	1	1	0	0	1.2139	3.307
MIMAT0001537	mmu-miR-429-3p	ENSMUSG00000027589	Pcmtd2	protein_coding	chr2	181857275	181857280	181857275	181857280	+	1	0	Ago1-4	1	0	0	0	0	0	0	0.7395	0.351
MIMAT0001537	mmu-miR-429-3p	ENSMUSG00000058921	Slc10a5	protein_coding	chr3	10331933	10331938	10331933	10331938	-	1	0	Ago2	1	0	0	0	0	0	0	0.7084	-0.238
MIMAT0001537	mmu-miR-429-3p	ENSMUSG00000058921	Slc10a5	protein_coding	chr3	10331958	10331965	10331958	10331965	-	1	0	Ago2	1	0	0	0	0	0	0	0.7206	0.013
MIMAT0001537	mmu-miR-429-3p	ENSMUSG00000058921	Slc10a5	protein_coding	chr3	10333497	10333502	10333497	10333502	-	0	0	NA	1	0	0	0	0	0	0	0.8502	0.21
MIMAT0001537	mmu-miR-429-3p	ENSMUSG00000039286	Fndc3b	protein_coding	chr3	27416479	27416485	27416478	27416506	-	0	0	NA	1	0	0	1	1	1	0	1.2139	2.992
MIMAT0001537	mmu-miR-429-3p	ENSMUSG00000039286	Fndc3b	protein_coding	chr3	27417503	27417508	27417502	27417530	-	1	0	Ago1-4	1	0	0	1	0	0	0	1.2672	2.992
MIMAT0001537	mmu-miR-429-3p	ENSMUSG00000039286	Fndc3b	protein_coding	chr3	27418828	27418833	27418827	27418855	-	0	0	NA	1	0	0	1	0	0	0	1.2782	0.205
MIMAT0001537	mmu-miR-429-3p	ENSMUSG00000039286	Fndc3b	protein_coding	chr3	27456462	27456490	27456462	27456490	-	0	0	NA	0	0	0	1	0	0	0	0.4517	2.582
MIMAT0001537	mmu-miR-429-3p	ENSMUSG00000037652	Phc3	protein_coding	chr3	30899511	30899516	30899510	30899538	-	6	0	Ago2	0	0	1	1	0	0	0	0.6862	2.35
MIMAT0001537	mmu-miR-429-3p	ENSMUSG00000037652	Phc3	protein_coding	chr3	30900835	30900840	30900834	30900862	-	0	0	NA	0	0	1	1	0	0	0	1.1662	0.293
MIMAT0001537	mmu-miR-429-3p	ENSMUSG00000037652	Phc3	protein_coding	chr3	30901206	30901212	30901205	30901233	-	0	0	NA	0	0	1	1	0	0	0	0.7232	0.461
MIMAT0001537	mmu-miR-429-3p	ENSMUSG00000037652	Phc3	protein_coding	chr3	30901958	30901963	30901957	30901985	-	0	0	NA	0	0	1	1	0	0	0	0.868	0.139
MIMAT0001537	mmu-miR-429-3p	ENSMUSG00000037652	Phc3	protein_coding	chr3	30903018	30903023	30903017	30903045	-	0	0	NA	0	0	1	1	0	0	0	0.7339	1.325
MIMAT0001537	mmu-miR-429-3p	ENSMUSG00000037652	Phc3	protein_coding	chr3	30904897	30904902	30904896	30904924	-	0	0	NA	0	0	1	1	0	0	0	0.4623	0.527
MIMAT0001537	mmu-miR-429-3p	ENSMUSG00000037652	Phc3	protein_coding	chr3	30906095	30906100	30906094	30906122	-	0	0	NA	0	0	1	1	0	0	0	0.9534	0.632
MIMAT0001537	mmu-miR-429-3p	ENSMUSG00000037652	Phc3	protein_coding	chr3	30906794	30906800	30906793	30906821	-	0	0	NA	0	0	1	1	0	0	0	0.9235	0.73
MIMAT0001537	mmu-miR-429-3p	ENSMUSG00000037652	Phc3	protein_coding	chr3	30936568	30936596	30936568	30936596	-	0	0	NA	0	0	0	1	0	0	0	1.1124	1.866
MIMAT0001537	mmu-miR-429-3p	ENSMUSG00000037652	Phc3	protein_coding	chr3	30950956	30950984	30950956	30950984	-	1	0	Ago1-4	0	0	0	1	0	0	0	1.425	3.33
MIMAT0001537	mmu-miR-429-3p	ENSMUSG00000027720	Il2	protein_coding	chr3	37120857	37120862	37120856	37120876	-	2	0	Ago2	1	0	0	0	1	0	0	1.2554	0.981
MIMAT0001537	mmu-miR-429-3p	ENSMUSG00000027737	Slc7a11	protein_coding	chr3	50366705	50366710	50366705	50366710	-	0	0	NA	1	0	1	0	0	0	0	1.1685	0.284
MIMAT0001537	mmu-miR-429-3p	ENSMUSG00000027737	Slc7a11	protein_coding	chr3	50367932	50367938	50367932	50367939	-	0	0	NA	1	0	1	0	0	0	0	0.5136	1.114
MIMAT0001537	mmu-miR-429-3p	ENSMUSG00000027737	Slc7a11	protein_coding	chr3	50369458	50369463	50369458	50369463	-	0	0	NA	1	0	1	0	0	0	0	1.1685	0.556
MIMAT0001537	mmu-miR-429-3p	ENSMUSG00000027737	Slc7a11	protein_coding	chr3	50369626	50369631	50369626	50369631	-	0	0	NA	1	0	1	0	0	0	0	-1	0.028
MIMAT0001537	mmu-miR-429-3p	ENSMUSG00000027737	Slc7a11	protein_coding	chr3	50371548	50371553	50371548	50371553	-	0	0	NA	1	0	1	0	0	0	0	1.2472	-0.055
MIMAT0001537	mmu-miR-429-3p	ENSMUSG00000027737	Slc7a11	protein_coding	chr3	50371564	50371569	50371564	50371569	-	0	0	NA	1	0	1	0	0	0	0	-0.0052	-0.134
MIMAT0001537	mmu-miR-429-3p	ENSMUSG00000027737	Slc7a11	protein_coding	chr3	50371891	50371896	50371891	50371896	-	4	0	Ago2	1	0	1	0	0	0	0	1.2516	-0.391
MIMAT0001537	mmu-miR-429-3p	ENSMUSG00000037111	Setd7	protein_coding	chr3	51515336	51515341	51515335	51515363	-	8	0	Ago2	1	0	0	1	0	1	0	-0.1916	2.573
MIMAT0001537	mmu-miR-429-3p	ENSMUSG00000027805	Pfn2	protein_coding	chr3	57842100	57842105	57842100	57842105	-	1	0	Ago2	1	0	0	0	0	0	0	0.7406	2.828
MIMAT0001537	mmu-miR-429-3p	ENSMUSG00000027805	Pfn2	protein_coding	chr3	57843193	57843198	57843192	57843198	-	0	0	NA	1	0	0	0	0	1	0	1.0964	3.181
MIMAT0001537	mmu-miR-429-3p	ENSMUSG00000036834	Plch1	protein_coding	chr3	63696445	63696450	63696445	63696450	-	1	0	Ago1-4	1	0	0	0	0	0	0	0.5012	0.672
MIMAT0001537	mmu-miR-429-3p	ENSMUSG00000036834	Plch1	protein_coding	chr3	63698215	63698238	63698215	63698238	-	0	0	NA	0	0	0	0	1	0	0	0.8825	0.481
MIMAT0001537	mmu-miR-429-3p	ENSMUSG00000027822	Slc33a1	protein_coding	chr3	63942935	63942940	63942935	63942940	-	1	0	Ago2	1	0	0	0	0	0	0	0.7727	1.266
MIMAT0001537	mmu-miR-429-3p	ENSMUSG00000027828	Ssr3	protein_coding	chr3	65380429	65380435	65380428	65380448	-	0	0	NA	1	0	0	0	1	0	0	1.123	-0.427
MIMAT0001537	mmu-miR-429-3p	ENSMUSG00000027828	Ssr3	protein_coding	chr3	65381176	65381181	65381176	65381181	-	7	0	Ago2	1	0	0	0	0	0	0	1.2096	0.041
MIMAT0001537	mmu-miR-429-3p	ENSMUSG00000027828	Ssr3	protein_coding	chr3	65382205	65382226	65382205	65382226	-	0	0	NA	0	0	0	0	1	0	0	0.5654	0.552
MIMAT0001537	mmu-miR-429-3p	ENSMUSG00000027782	Kpna4	protein_coding	chr3	69072371	69072376	69072371	69072376	-	3	0	Ago2	1	0	0	0	0	0	0	0.6674	4.394
MIMAT0001537	mmu-miR-429-3p	ENSMUSG00000062232	Rapgef2	protein_coding	chr3	79063960	79063966	79063959	79063987	-	1	0	Ago2	1	0	0	1	1	1	0	1.0399	4.688
MIMAT0001537	mmu-miR-429-3p	ENSMUSG00000062232	Rapgef2	protein_coding	chr3	79070135	79070163	79070135	79070163	-	3	0	Ago2	0	0	0	1	0	0	0	0.9734	4.022
MIMAT0001537	mmu-miR-429-3p	ENSMUSG00000062232	Rapgef2	protein_coding	chr3	79087944	79087972	79087944	79087972	-	0	0	NA	0	0	0	1	0	0	0	1.4671	3.157
MIMAT0001537	mmu-miR-429-3p	ENSMUSG00000027993	Trim2	protein_coding	chr3	84160571	84160590	84160571	84160599	-	0	0	NA	0	0	0	1	1	0	0	1.2406	1.905
MIMAT0001537	mmu-miR-429-3p	ENSMUSG00000027993	Trim2	protein_coding	chr3	84161003	84161031	84161003	84161031	-	1	0	Ago2	0	0	0	1	0	0	0	0.9201	1.266
MIMAT0001537	mmu-miR-429-3p	ENSMUSG00000027993	Trim2	protein_coding	chr3	84161196	84161224	84161196	84161224	-	1	0	Ago2	0	0	0	1	0	0	0	0.5956	2.84
MIMAT0001537	mmu-miR-429-3p	ENSMUSG00000051000	Fam160a1	protein_coding	chr3	85660173	85660178	85660172	85660194	-	1	0	Ago2	1	0	0	0	1	0	0	1.2166	0.707
MIMAT0001537	mmu-miR-429-3p	ENSMUSG00000001018	Snapin	protein_coding	chr3	90488412	90488417	90488412	90488417	-	1	0	Ago2	1	0	0	0	0	0	0	1.1419	-0.386
MIMAT0001537	mmu-miR-429-3p	ENSMUSG00000008730	Hipk1	protein_coding	chr3	103739881	103739887	103739880	103739908	-	1	0	Ago2	1	0	0	1	1	1	0	0.7317	3.725
MIMAT0001537	mmu-miR-429-3p	ENSMUSG00000008730	Hipk1	protein_coding	chr3	103740219	103740224	103740218	103740246	-	6	0	Ago1-4,Ago2	1	0	0	1	0	0	0	1.1208	3.21
MIMAT0001537	mmu-miR-429-3p	ENSMUSG00000008730	Hipk1	protein_coding	chr3	103741706	103741711	103741705	103741733	-	0	0	NA	1	0	0	1	0	0	0	0.9079	0.72
MIMAT0001537	mmu-miR-429-3p	ENSMUSG00000008730	Hipk1	protein_coding	chr3	103743958	103743986	103743958	103743986	-	0	0	NA	0	0	0	1	0	0	0	1.1497	4.743
MIMAT0001537	mmu-miR-429-3p	ENSMUSG00000032913	Lrig2	protein_coding	chr3	104454232	104454237	104454231	104454259	-	0	0	NA	1	0	0	1	0	0	0	0.6752	-0.113
MIMAT0001537	mmu-miR-429-3p	ENSMUSG00000032913	Lrig2	protein_coding	chr3	104456577	104456582	104456576	104456604	-	1	0	Ago1-4	1	0	0	1	0	0	0	0.0735	0.63
MIMAT0001537	mmu-miR-429-3p	ENSMUSG00000032913	Lrig2	protein_coding	chr3	104457686	104457692	104457685	104457713	-	8	0	Ago2	1	0	0	1	1	0	0	0.7994	1.068
MIMAT0001537	mmu-miR-429-3p	ENSMUSG00000068798	Rap1a	protein_coding	chr3	105728778	105728785	105728777	105728798	-	8	0	Ago2	1	0	0	0	1	0	0	1.1019	2.706
MIMAT0001537	mmu-miR-429-3p	ENSMUSG00000040747	Cd53	protein_coding	chr3	106760049	106760054	106760049	106760054	-	5	0	Ago2	1	0	0	0	0	0	0	0.7872	-0.483
MIMAT0001537	mmu-miR-429-3p	ENSMUSG00000048109	Rbm15	protein_coding	chr3	107326181	107326186	107326180	107326201	-	2	0	Ago2	1	0	0	0	1	0	0	0.9279	3.625
MIMAT0001537	mmu-miR-429-3p	ENSMUSG00000000001	Gnai3	protein_coding	chr3	108107571	108107576	108107570	108107598	-	1	0	Ago1-4	1	0	0	1	0	0	0	0.5987	-0.058
MIMAT0001537	mmu-miR-429-3p	ENSMUSG00000000001	Gnai3	protein_coding	chr3	108108026	108108033	108108025	108108053	-	1	0	Ago2	1	0	0	1	0	0	0	0.8448	0.332
MIMAT0001537	mmu-miR-429-3p	ENSMUSG00000000001	Gnai3	protein_coding	chr3	108108185	108108191	108108184	108108212	-	0	0	NA	1	0	0	1	1	1	0	1.0443	3.516
MIMAT0001537	mmu-miR-429-3p	ENSMUSG00000045092	S1pr1	protein_coding	chr3	115710516	115710523	115710515	115710536	-	3	0	Ago2	1	0	0	0	1	0	0	0.9756	3.644
MIMAT0001537	mmu-miR-429-3p	ENSMUSG00000089911	Mfsd14a	protein_coding	chr3	116631311	116631316	116631310	116631331	-	1	0	Ago2	1	0	0	0	1	0	0	0.6865	2.495
MIMAT0001537	mmu-miR-429-3p	ENSMUSG00000044667	Plppr4	protein_coding	chr3	117319293	117319298	117319292	117319320	-	0	0	NA	1	0	1	1	1	0	0	0.7128	3.071
MIMAT0001537	mmu-miR-429-3p	ENSMUSG00000044667	Plppr4	protein_coding	chr3	117319361	117319366	117319360	117319388	-	1	0	Ago2	1	0	1	1	0	0	0	0.6097	2.668
MIMAT0001537	mmu-miR-429-3p	ENSMUSG00000044667	Plppr4	protein_coding	chr3	117319770	117319776	117319769	117319797	-	0	0	NA	1	0	1	1	1	0	0	0.0692	2.675
MIMAT0001537	mmu-miR-429-3p	ENSMUSG00000044667	Plppr4	protein_coding	chr3	117320953	117320958	117320952	117320980	-	0	0	NA	1	0	1	1	0	0	0	0.5643	0.156
MIMAT0001537	mmu-miR-429-3p	ENSMUSG00000044667	Plppr4	protein_coding	chr3	117321545	117321550	117321545	117321552	-	0	0	NA	1	0	1	0	0	0	0	0.5843	1.824
MIMAT0001537	mmu-miR-429-3p	ENSMUSG00000044667	Plppr4	protein_coding	chr3	117321578	117321583	117321577	117321605	-	0	0	NA	1	0	1	1	0	0	0	1.2139	0.365
MIMAT0001537	mmu-miR-429-3p	ENSMUSG00000041084	Ostc	protein_coding	chr3	130696268	130696275	130696267	130696289	-	2	0	Ago2	1	0	0	0	1	0	0	0.9778	1.168
MIMAT0001537	mmu-miR-429-3p	ENSMUSG00000040943	Tet2	protein_coding	chr3	133463781	133463786	133463780	133463808	-	0	0	NA	1	0	0	1	0	0	0	0.4934	6.066
MIMAT0001537	mmu-miR-429-3p	ENSMUSG00000040943	Tet2	protein_coding	chr3	133465219	133465224	133465218	133465246	-	3	0	Ago2	1	0	0	1	0	0	0	0.9945	4.659
MIMAT0001537	mmu-miR-429-3p	ENSMUSG00000040943	Tet2	protein_coding	chr3	133486225	133486253	133486225	133486253	-	6	0	Ago2	0	0	0	1	0	0	0	1.1873	1.21
MIMAT0001537	mmu-miR-429-3p	ENSMUSG00000040943	Tet2	protein_coding	chr3	133487611	133487639	133487611	133487639	-	0	0	NA	0	0	0	1	0	0	0	1.4346	0.913
MIMAT0001537	mmu-miR-429-3p	ENSMUSG00000028165	Cisd2	protein_coding	chr3	135406711	135406716	135406711	135406716	-	0	0	NA	1	0	0	0	0	0	0	0.2244	0.053
MIMAT0001537	mmu-miR-429-3p	ENSMUSG00000028165	Cisd2	protein_coding	chr3	135408491	135408497	135408490	135408512	-	3	0	Ago2	1	0	0	0	1	0	0	0.6031	0.717
MIMAT0001537	mmu-miR-429-3p	ENSMUSG00000028163	Nfkb1	protein_coding	chr3	135584795	135584802	135584795	135584802	-	1	0	Ago2	1	0	0	0	0	0	0	0.7206	1.185
MIMAT0001537	mmu-miR-429-3p	ENSMUSG00000040151	Hs2st1	protein_coding	chr3	144431194	144431199	144431193	144431221	-	1	0	Ago2	1	0	1	1	0	0	0	1.3984	1.775
MIMAT0001537	mmu-miR-429-3p	ENSMUSG00000040151	Hs2st1	protein_coding	chr3	144432511	144432516	144432510	144432538	-	0	0	NA	1	0	1	1	0	0	0	0.175	0.599
MIMAT0001537	mmu-miR-429-3p	ENSMUSG00000040151	Hs2st1	protein_coding	chr3	144432611	144432616	144432610	144432638	-	0	0	NA	1	0	1	1	0	0	0	0.5843	0.693
MIMAT0001537	mmu-miR-429-3p	ENSMUSG00000040151	Hs2st1	protein_coding	chr3	144433856	144433862	144433855	144433883	-	0	0	NA	1	0	1	1	0	1	0	0.7872	2.719
MIMAT0001537	mmu-miR-429-3p	ENSMUSG00000025255	Zfhx4	protein_coding	chr3	5414493	5414498	5414482	5414499	+	3	0	Ago2	1	0	0	0	1	1	0	0.8739	5.241
MIMAT0001537	mmu-miR-429-3p	ENSMUSG00000027552	E2f5	protein_coding	chr3	14605781	14605786	14605766	14605787	+	1	0	Ago1-4	1	0	0	0	1	0	0	-0.3825	3.183
MIMAT0001537	mmu-miR-429-3p	ENSMUSG00000047213	Ythdf3	protein_coding	chr3	16215485	16215491	16215464	16215492	+	0	0	NA	1	0	0	1	1	1	0	1.2029	2.303
MIMAT0001537	mmu-miR-429-3p	ENSMUSG00000047213	Ythdf3	protein_coding	chr3	16216153	16216158	16216131	16216159	+	2	0	Ago2	1	0	0	1	0	0	0	0.4169	1.103
MIMAT0001537	mmu-miR-429-3p	ENSMUSG00000047213	Ythdf3	protein_coding	chr3	16216503	16216508	16216481	16216509	+	0	0	NA	1	0	0	1	0	0	0	0.9157	2.886
MIMAT0001537	mmu-miR-429-3p	ENSMUSG00000027630	Tbl1xr1	protein_coding	chr3	22211597	22211603	22211576	22211604	+	0	0	NA	1	0	0	1	1	0	0	1.549	3.637
MIMAT0001537	mmu-miR-429-3p	ENSMUSG00000027630	Tbl1xr1	protein_coding	chr3	22211897	22211902	22211875	22211903	+	2	0	Ago2	1	0	0	1	0	0	0	0.7006	1.27
MIMAT0001537	mmu-miR-429-3p	ENSMUSG00000037730	Mynn	protein_coding	chr3	30617359	30617364	30617359	30617364	+	1	0	Ago2	1	0	0	0	0	0	0	0.4183	-0.181
MIMAT0001537	mmu-miR-429-3p	ENSMUSG00000037730	Mynn	protein_coding	chr3	30617417	30617423	30617403	30617424	+	0	0	NA	1	0	0	0	1	0	0	0.2942	1.26
MIMAT0001537	mmu-miR-429-3p	ENSMUSG00000037625	Cldn11	protein_coding	chr3	31164170	31164176	31164153	31164177	+	1	0	Ago2	1	0	0	0	1	0	0	0.742	-0.211
MIMAT0001537	mmu-miR-429-3p	ENSMUSG00000027665	Pik3ca	protein_coding	chr3	32463519	32463525	32463498	32463526	+	0	0	NA	0	0	1	1	0	1	0	0.9357	2.816
MIMAT0001537	mmu-miR-429-3p	ENSMUSG00000027665	Pik3ca	protein_coding	chr3	32463715	32463720	32463693	32463721	+	0	0	NA	0	0	1	1	0	1	0	0.7461	3.826
MIMAT0001537	mmu-miR-429-3p	ENSMUSG00000027665	Pik3ca	protein_coding	chr3	32466093	32466098	32466071	32466099	+	1	0	Ago2	0	0	1	1	0	0	0	0.7583	2.129
MIMAT0001537	mmu-miR-429-3p	ENSMUSG00000027668	Mfn1	protein_coding	chr3	32577708	32577713	32577686	32577714	+	0	0	NA	0	0	1	1	0	0	0	-0.2564	-0.092
MIMAT0001537	mmu-miR-429-3p	ENSMUSG00000027668	Mfn1	protein_coding	chr3	32578192	32578197	32578170	32578198	+	0	0	NA	0	0	1	1	0	0	0	1.398	-0.03
MIMAT0001537	mmu-miR-429-3p	ENSMUSG00000027668	Mfn1	protein_coding	chr3	32578249	32578255	32578228	32578256	+	0	0	NA	0	0	1	1	0	0	0	0.4291	0.01
MIMAT0001537	mmu-miR-429-3p	ENSMUSG00000027668	Mfn1	protein_coding	chr3	32578570	32578576	32578549	32578577	+	0	0	NA	0	0	1	1	0	0	0	0.8558	1.025
MIMAT0001537	mmu-miR-429-3p	ENSMUSG00000027668	Mfn1	protein_coding	chr3	32579131	32579137	32579110	32579138	+	1	0	Ago2	0	0	1	1	0	0	0	1.0044	1.672
MIMAT0001537	mmu-miR-429-3p	ENSMUSG00000027677	Ttc14	protein_coding	chr3	33807021	33807026	33806999	33807027	+	1	0	Ago2	1	0	1	1	0	0	0	0.3274	0.441
MIMAT0001537	mmu-miR-429-3p	ENSMUSG00000027677	Ttc14	protein_coding	chr3	33810005	33810011	33809984	33810012	+	0	0	NA	1	0	1	1	1	0	0	0.7605	0.148
MIMAT0001537	mmu-miR-429-3p	ENSMUSG00000027677	Ttc14	protein_coding	chr3	33810592	33810598	33810571	33810599	+	0	0	NA	1	0	1	1	0	0	0	0.6375	-0.214
MIMAT0001537	mmu-miR-429-3p	ENSMUSG00000027677	Ttc14	protein_coding	chr3	33810795	33810800	33810793	33810800	+	0	0	NA	1	0	1	0	0	0	0	0.8903	-0.064
MIMAT0001537	mmu-miR-429-3p	ENSMUSG00000027677	Ttc14	protein_coding	chr3	33811133	33811138	33811111	33811139	+	0	0	NA	1	0	1	1	0	0	0	1.0565	-0.327
MIMAT0001537	mmu-miR-429-3p	ENSMUSG00000027677	Ttc14	protein_coding	chr3	33812211	33812216	33812189	33812217	+	0	0	NA	1	0	1	1	0	0	0	0.7206	0.54
MIMAT0001537	mmu-miR-429-3p	ENSMUSG00000027677	Ttc14	protein_coding	chr3	33812259	33812264	33812237	33812265	+	0	0	NA	1	0	1	1	0	0	0	0.6109	0.311
MIMAT0001537	mmu-miR-429-3p	ENSMUSG00000027677	Ttc14	protein_coding	chr3	33812921	33812926	33812899	33812927	+	0	0	NA	1	0	1	1	0	0	0	1.0188	0.332
MIMAT0001537	mmu-miR-429-3p	ENSMUSG00000027677	Ttc14	protein_coding	chr3	33814781	33814786	33814759	33814787	+	0	0	NA	1	0	1	1	0	0	0	0.0692	1.669
MIMAT0001537	mmu-miR-429-3p	ENSMUSG00000037270	4932438A13Rik	protein_coding	chr3	37052801	37052822	37052801	37052822	+	9	0	Ago2	0	0	0	0	1	0	0	0.139	2.015
MIMAT0001537	mmu-miR-429-3p	ENSMUSG00000025764	Jade1	protein_coding	chr3	41616337	41616342	41616337	41616342	+	0	0	NA	1	0	0	0	0	0	0	1.3529	0.69
MIMAT0001537	mmu-miR-429-3p	ENSMUSG00000025764	Jade1	protein_coding	chr3	41616750	41616755	41616735	41616756	+	1	0	Ago1-4	1	0	0	0	1	0	0	0.5765	4.038
MIMAT0001537	mmu-miR-429-3p	ENSMUSG00000027739	Rab33b	protein_coding	chr3	51494486	51494491	51494486	51494491	+	0	0	NA	1	0	1	0	0	0	0	0.1578	0.352
MIMAT0001537	mmu-miR-429-3p	ENSMUSG00000027739	Rab33b	protein_coding	chr3	51495453	51495458	51495437	51495459	+	5	0	Ago2	1	0	1	0	1	0	0	0.9201	0.921
MIMAT0001537	mmu-miR-429-3p	ENSMUSG00000048332	Lhfp	protein_coding	chr3	53260989	53260995	53260968	53260996	+	1	0	Ago1-4	1	0	1	1	1	1	0	1.2782	1.496
MIMAT0001537	mmu-miR-429-3p	ENSMUSG00000048332	Lhfp	protein_coding	chr3	53261314	53261320	53261293	53261321	+	4	0	Ago2	1	0	1	1	1	1	0	1.1286	3.94
MIMAT0001537	mmu-miR-429-3p	ENSMUSG00000027751	Supt20	protein_coding	chr3	54716801	54716807	54716780	54716808	+	0	0	NA	1	0	1	1	1	1	0	1.1175	2.486
MIMAT0001537	mmu-miR-429-3p	ENSMUSG00000027751	Supt20	protein_coding	chr3	54716951	54716972	54716951	54716972	+	0	0	NA	0	0	0	0	1	0	0	0.4867	0.965
MIMAT0001537	mmu-miR-429-3p	ENSMUSG00000027751	Supt20	protein_coding	chr3	54728535	54728560	54728535	54728560	+	1	0	Ago1-4	0	0	0	0	1	0	0	1.3535	0.982
MIMAT0001537	mmu-miR-429-3p	ENSMUSG00000027763	Mbnl1	protein_coding	chr3	60627042	60627047	60627020	60627048	+	5	0	Ago2	1	0	0	1	0	1	0	0.5	5.484
MIMAT0001537	mmu-miR-429-3p	ENSMUSG00000027763	Mbnl1	protein_coding	chr3	60628573	60628578	60628551	60628579	+	0	0	NA	1	0	0	1	1	0	0	0.1619	3.817
MIMAT0001537	mmu-miR-429-3p	ENSMUSG00000036894	Rap2b	protein_coding	chr3	61366252	61366257	61366252	61366257	+	6	0	Ago2	1	0	0	0	0	0	0	0.3917	2.246
MIMAT0001537	mmu-miR-429-3p	ENSMUSG00000036894	Rap2b	protein_coding	chr3	61366396	61366401	61366396	61366401	+	0	0	NA	1	0	0	0	0	0	0	0.6818	2.818
MIMAT0001537	mmu-miR-429-3p	ENSMUSG00000034349	Smc4	protein_coding	chr3	69016138	69016166	69016138	69016166	+	3	0	Ago1-4,Ago2	0	0	0	1	0	0	0	0.7461	4.614
MIMAT0001537	mmu-miR-429-3p	ENSMUSG00000034349	Smc4	protein_coding	chr3	69031811	69031839	69031811	69031839	+	2	0	Ago1-4	0	0	0	1	0	0	0	0.4479	2.96
MIMAT0001537	mmu-miR-429-3p	ENSMUSG00000074480	Mex3a	protein_coding	chr3	88540615	88540620	88540593	88540621	+	1	0	Ago1-4	1	0	0	1	0	0	0	0.5654	-0.082
MIMAT0001537	mmu-miR-429-3p	ENSMUSG00000074480	Mex3a	protein_coding	chr3	88541358	88541386	88541358	88541386	+	0	0	NA	0	0	0	1	0	0	0	1.0133	3.735
MIMAT0001537	mmu-miR-429-3p	ENSMUSG00000028053	Ash1l	protein_coding	chr3	89077649	89077655	89077649	89077655	+	0	0	NA	1	0	0	0	0	0	0	0.6485	0.317
MIMAT0001537	mmu-miR-429-3p	ENSMUSG00000028053	Ash1l	protein_coding	chr3	89078625	89078630	89078625	89078630	+	1	0	Ago1-4	1	0	0	0	0	0	0	0.7727	4.055
MIMAT0001537	mmu-miR-429-3p	ENSMUSG00000038902	Pogz	protein_coding	chr3	94880684	94880691	94880684	94880691	+	1	0	Ago2	1	0	0	0	0	0	0	0.9346	2.426
MIMAT0001537	mmu-miR-429-3p	ENSMUSG00000038619	Ensa	protein_coding	chr3	95629333	95629338	95629333	95629338	+	2	0	Ago2	1	0	0	0	0	0	0	1.1208	0.106
MIMAT0001537	mmu-miR-429-3p	ENSMUSG00000038619	Ensa	protein_coding	chr3	95632067	95632073	95632054	95632074	+	0	0	NA	1	0	1	0	1	0	0	1.1152	2.226
MIMAT0001537	mmu-miR-429-3p	ENSMUSG00000057123	Gja5	protein_coding	chr3	97051935	97051941	97051921	97051942	+	0	0	NA	1	0	0	0	1	0	0	0.5843	-0.47
MIMAT0001537	mmu-miR-429-3p	ENSMUSG00000057123	Gja5	protein_coding	chr3	97052124	97052129	97052124	97052129	+	2	0	Ago2	1	0	0	0	0	0	0	0.7128	0.257
MIMAT0001537	mmu-miR-429-3p	ENSMUSG00000027875	Hmgcs2	protein_coding	chr3	98309680	98309686	98309666	98309687	+	3	0	Ago2	1	0	0	0	1	0	0	1.2139	0.024
MIMAT0001537	mmu-miR-429-3p	ENSMUSG00000027858	Tspan2	protein_coding	chr3	102770574	102770579	102770574	102770579	+	1	0	Ago2	1	0	0	0	0	0	0	0.5513	0.362
MIMAT0001537	mmu-miR-429-3p	ENSMUSG00000027854	Sike1	protein_coding	chr3	103003420	103003425	103003420	103003425	+	1	0	Ago2	1	0	0	0	0	0	0	0.9157	-0.09
MIMAT0001537	mmu-miR-429-3p	ENSMUSG00000033014	Trim33	protein_coding	chr3	103330188	103330216	103330188	103330216	+	0	0	NA	0	0	0	1	0	0	0	0.9323	3.256
MIMAT0001537	mmu-miR-429-3p	ENSMUSG00000033014	Trim33	protein_coding	chr3	103354037	103354043	103354016	103354044	+	4	0	Ago2	1	0	0	1	1	1	0	1.2571	3.568
MIMAT0001537	mmu-miR-429-3p	ENSMUSG00000033014	Trim33	protein_coding	chr3	103355609	103355614	103355587	103355615	+	0	0	NA	1	0	0	1	0	0	0	0.663	0.864
MIMAT0001537	mmu-miR-429-3p	ENSMUSG00000032902	Slc16a1	protein_coding	chr3	104656256	104656261	104656234	104656262	+	0	0	NA	1	0	1	1	0	0	0	-0.857	1.323
MIMAT0001537	mmu-miR-429-3p	ENSMUSG00000032902	Slc16a1	protein_coding	chr3	104656478	104656483	104656456	104656484	+	1	0	Ago2	1	0	1	1	0	0	0	1.0399	0.91
MIMAT0001537	mmu-miR-429-3p	ENSMUSG00000032902	Slc16a1	protein_coding	chr3	104656528	104656534	104656507	104656535	+	1	0	Ago2	1	0	1	1	1	0	0	0.2032	0.603
MIMAT0001537	mmu-miR-429-3p	ENSMUSG00000032902	Slc16a1	protein_coding	chr3	104656849	104656855	104656828	104656856	+	1	0	Ago2	1	0	1	1	1	0	0	1.1829	0.016
MIMAT0001537	mmu-miR-429-3p	ENSMUSG00000047959	Kcna3	protein_coding	chr3	107038038	107038044	107038038	107038044	+	1	0	Ago2	1	0	0	0	0	0	0	0.9656	0.636
MIMAT0001537	mmu-miR-429-3p	ENSMUSG00000048100	Taf13	protein_coding	chr3	108581399	108581404	108581399	108581404	+	2	0	Ago1-4	1	0	0	0	0	0	0	0.0107	0.92
MIMAT0001537	mmu-miR-429-3p	ENSMUSG00000000340	Dbt	protein_coding	chr3	116548329	116548335	116548308	116548336	+	0	0	NA	1	0	1	1	1	0	0	1.4169	0.501
MIMAT0001537	mmu-miR-429-3p	ENSMUSG00000000340	Dbt	protein_coding	chr3	116549444	116549450	116549423	116549451	+	0	0	NA	1	0	1	1	0	0	0	0.6253	0.409
MIMAT0001537	mmu-miR-429-3p	ENSMUSG00000000340	Dbt	protein_coding	chr3	116549864	116549869	116549842	116549870	+	1	0	Ago2	1	0	1	1	0	0	0	0.4372	0.256
MIMAT0001537	mmu-miR-429-3p	ENSMUSG00000041220	Elovl6	protein_coding	chr3	129635161	129635168	129635161	129635168	+	2	0	Ago2	1	0	0	0	0	0	0	1.0377	1.78
MIMAT0001537	mmu-miR-429-3p	ENSMUSG00000041220	Elovl6	protein_coding	chr3	129636660	129636665	129636660	129636665	+	0	0	NA	1	0	0	0	0	0	0	0.8492	0.186
MIMAT0001537	mmu-miR-429-3p	ENSMUSG00000074212	Dnajb14	protein_coding	chr3	137910010	137910015	137910010	137910015	+	0	0	NA	0	0	1	0	0	0	0	1.0377	0.133
MIMAT0001537	mmu-miR-429-3p	ENSMUSG00000074212	Dnajb14	protein_coding	chr3	137910905	137910911	137910884	137910912	+	1	0	Ago2	0	0	1	1	0	0	0	1.0854	-0.454
MIMAT0001537	mmu-miR-429-3p	ENSMUSG00000074212	Dnajb14	protein_coding	chr3	137913296	137913302	137913275	137913303	+	0	0	NA	0	0	1	1	0	0	0	0.3917	1.761
MIMAT0001537	mmu-miR-429-3p	ENSMUSG00000074212	Dnajb14	protein_coding	chr3	137914812	137914817	137914790	137914818	+	0	0	NA	0	0	1	1	0	0	0	-0.1042	1.001
MIMAT0001537	mmu-miR-429-3p	ENSMUSG00000090066	1110002E22Rik	protein_coding	chr3	138077463	138077468	138077463	138077468	+	0	0	NA	0	0	1	0	0	0	0	1.082	0.3
MIMAT0001537	mmu-miR-429-3p	ENSMUSG00000090066	1110002E22Rik	protein_coding	chr3	138078270	138078275	138078270	138078275	+	0	0	NA	0	0	1	0	0	0	0	0.8891	1.026
MIMAT0001537	mmu-miR-429-3p	ENSMUSG00000090066	1110002E22Rik	protein_coding	chr3	138078333	138078338	138078333	138078338	+	0	0	NA	0	0	1	0	0	0	0	0.7539	0.862
MIMAT0001537	mmu-miR-429-3p	ENSMUSG00000090066	1110002E22Rik	protein_coding	chr3	138078381	138078387	138078381	138078387	+	0	0	NA	0	0	1	0	0	0	0	0.694	0.366
MIMAT0001537	mmu-miR-429-3p	ENSMUSG00000090066	1110002E22Rik	protein_coding	chr3	138079056	138079062	138079056	138079062	+	3	0	Ago2	0	0	1	0	0	0	0	1.1065	-0.122
MIMAT0001537	mmu-miR-429-3p	ENSMUSG00000090066	1110002E22Rik	protein_coding	chr3	138080915	138080920	138080915	138080920	+	0	0	NA	0	0	1	0	0	0	0	1.0565	0.235
MIMAT0001537	mmu-miR-429-3p	ENSMUSG00000040253	Gbp7	protein_coding	chr3	142548698	142548704	142548684	142548705	+	1	0	Ago2	1	0	0	0	1	0	0	0.6818	0.094
MIMAT0001537	mmu-miR-429-3p	ENSMUSG00000037072	Selenof	protein_coding	chr3	144597409	144597414	144597392	144597415	+	2	0	Ago2	1	0	0	0	1	0	0	1.2516	0.186
MIMAT0001537	mmu-miR-429-3p	ENSMUSG00000037072	Selenof	protein_coding	chr3	144597590	144597595	144597575	144597596	+	0	0	NA	1	0	0	0	1	0	0	0.52	0.197
MIMAT0001537	mmu-miR-429-3p	ENSMUSG00000028256	Odf2l	protein_coding	chr3	145153559	145153565	145153546	145153566	+	6	0	Ago2	1	0	1	0	1	0	0	0.6429	0.279
MIMAT0001537	mmu-miR-429-3p	ENSMUSG00000028034	Fubp1	protein_coding	chr3	152224496	152224517	152224496	152224517	+	0	0	NA	0	0	0	0	1	0	0	0.7661	0.011
MIMAT0001537	mmu-miR-429-3p	ENSMUSG00000028034	Fubp1	protein_coding	chr3	152232420	152232426	152232406	152232427	+	0	0	NA	1	0	1	0	1	0	0	0.4705	5.878
MIMAT0001537	mmu-miR-429-3p	ENSMUSG00000028034	Fubp1	protein_coding	chr3	152233892	152233897	152233892	152233897	+	0	0	NA	1	0	1	0	0	0	0	0.7583	4.691
MIMAT0001537	mmu-miR-429-3p	ENSMUSG00000028034	Fubp1	protein_coding	chr3	152233952	152233957	152233950	152233958	+	0	0	NA	1	0	1	0	0	1	0	1.0709	1.957
MIMAT0001537	mmu-miR-429-3p	ENSMUSG00000028034	Fubp1	protein_coding	chr3	152234338	152234344	152234322	152234345	+	1	0	Ago2	1	0	1	0	1	1	0	1.2539	1.596
MIMAT0001537	mmu-miR-429-3p	ENSMUSG00000040037	Negr1	protein_coding	chr3	157315269	157315274	157315247	157315290	+	0	0	NA	1	0	1	2	1	0	0	1.0898	1.54
MIMAT0001537	mmu-miR-429-3p	ENSMUSG00000040037	Negr1	protein_coding	chr3	157315284	157315289	157315283	157315312	+	0	0	NA	1	0	1	1	0	0	0	1.0898	1.564
MIMAT0001537	mmu-miR-429-3p	ENSMUSG00000040037	Negr1	protein_coding	chr3	157315305	157315311	157315291	157315312	+	0	0	NA	1	0	1	0	1	0	0	0.6674	1.868
MIMAT0001537	mmu-miR-429-3p	ENSMUSG00000040037	Negr1	protein_coding	chr3	157316262	157316268	157316241	157316269	+	1	0	Ago2	1	0	1	1	1	1	0	1.0643	2.435
MIMAT0001537	mmu-miR-429-3p	ENSMUSG00000066324	Impad1	protein_coding	chr4	4765638	4765644	4765620	4765665	-	1	0	Ago2	1	0	1	2	1	0	0	1.2884	1.143
MIMAT0001537	mmu-miR-429-3p	ENSMUSG00000066324	Impad1	protein_coding	chr4	4766923	4766929	4766922	4766950	-	1	0	Ago2	1	0	1	1	1	0	0	0.6364	0.73
MIMAT0001537	mmu-miR-429-3p	ENSMUSG00000066324	Impad1	protein_coding	chr4	4767497	4767502	4767496	4767524	-	0	0	NA	1	0	1	1	0	0	0	0.3304	1.2
MIMAT0001537	mmu-miR-429-3p	ENSMUSG00000041135	Ripk2	protein_coding	chr4	16123409	16123415	16123408	16123436	-	0	0	NA	1	0	1	1	1	0	0	1.0321	0.903
MIMAT0001537	mmu-miR-429-3p	ENSMUSG00000041135	Ripk2	protein_coding	chr4	16123463	16123468	16123462	16123490	-	2	0	Ago2	1	0	1	1	0	0	0	0.4748	0.826
MIMAT0001537	mmu-miR-429-3p	ENSMUSG00000041058	Wwp1	protein_coding	chr4	19610819	19610824	19610819	19610824	-	1	0	Ago2	1	0	0	0	0	0	0	0.3315	0.813
MIMAT0001537	mmu-miR-429-3p	ENSMUSG00000039967	Zfp292	protein_coding	chr4	34803726	34803732	34803725	34803753	-	0	0	NA	1	0	1	1	1	1	0	1.1208	1.955
MIMAT0001537	mmu-miR-429-3p	ENSMUSG00000039967	Zfp292	protein_coding	chr4	34803831	34803836	34803830	34803858	-	0	0	NA	1	0	1	1	0	0	0	0.6862	1.414
MIMAT0001537	mmu-miR-429-3p	ENSMUSG00000039967	Zfp292	protein_coding	chr4	34804085	34804091	34804084	34804112	-	7	0	Ago1-4,Ago2	1	0	1	1	1	1	0	0.4732	3.154
MIMAT0001537	mmu-miR-429-3p	ENSMUSG00000039967	Zfp292	protein_coding	chr4	34811433	34811461	34811433	34811461	-	0	0	NA	0	0	0	1	0	0	0	1.143	4.778
MIMAT0001537	mmu-miR-429-3p	ENSMUSG00000028444	Cntfr	protein_coding	chr4	41657623	41657629	41657622	41657650	-	3	0	Ago1-4	1	0	0	1	1	1	0	0.9756	3.005
MIMAT0001537	mmu-miR-429-3p	ENSMUSG00000028465	Tln1	protein_coding	chr4	43531713	43531718	43531712	43531740	-	4	0	Ago1-4,Ago2	1	0	0	1	1	1	0	0.1844	1.846
MIMAT0001537	mmu-miR-429-3p	ENSMUSG00000028465	Tln1	protein_coding	chr4	43531730	43531735	43531729	43531757	-	3	0	Ago1-4,Ago2	1	0	0	1	0	1	0	0.6031	2.747
MIMAT0001537	mmu-miR-429-3p	ENSMUSG00000035696	Rnf38	protein_coding	chr4	44127375	44127381	44127374	44127397	-	7	0	Ago2	1	0	0	0	1	1	0	1.2406	2.805
MIMAT0001537	mmu-miR-429-3p	ENSMUSG00000039740	Alg2	protein_coding	chr4	47469890	47469895	47469889	47469917	-	0	0	NA	1	0	1	1	0	0	0	0.6031	0.14
MIMAT0001537	mmu-miR-429-3p	ENSMUSG00000039740	Alg2	protein_coding	chr4	47471041	47471047	47471040	47471068	-	1	0	Ago2	1	0	1	1	1	0	0	0.9091	-0.013
MIMAT0001537	mmu-miR-429-3p	ENSMUSG00000055296	Tmem245	protein_coding	chr4	56867654	56867682	56867654	56867682	-	0	0	NA	0	0	0	1	0	0	0	1.3613	0.812
MIMAT0001537	mmu-miR-429-3p	ENSMUSG00000055296	Tmem245	protein_coding	chr4	56868472	56868500	56868472	56868500	-	1	0	Ago2	0	0	0	1	0	0	0	0.6896	0.196
MIMAT0001537	mmu-miR-429-3p	ENSMUSG00000055296	Tmem245	protein_coding	chr4	56877183	56877189	56877182	56877210	-	0	0	NA	1	0	0	1	0	0	0	1.6343	0.256
MIMAT0001537	mmu-miR-429-3p	ENSMUSG00000055296	Tmem245	protein_coding	chr4	56879955	56879961	56879955	56879961	-	9	0	Ago2	1	0	0	0	0	0	0	1.0521	0.496
MIMAT0001537	mmu-miR-429-3p	ENSMUSG00000055296	Tmem245	protein_coding	chr4	56936436	56936464	56936436	56936464	-	0	0	NA	0	0	0	1	0	0	0	0.3903	3.315
MIMAT0001537	mmu-miR-429-3p	ENSMUSG00000008575	Nfib	protein_coding	chr4	82292019	82292025	82292018	82292046	-	1	0	Ago2	1	0	1	1	0	1	0	1.0377	3.287
MIMAT0001537	mmu-miR-429-3p	ENSMUSG00000008575	Nfib	protein_coding	chr4	82292400	82292405	82292399	82292427	-	0	0	NA	1	0	1	1	0	0	0	0.9922	4.694
MIMAT0001537	mmu-miR-429-3p	ENSMUSG00000008575	Nfib	protein_coding	chr4	82293402	82293408	82293401	82293429	-	0	0	NA	1	0	1	1	0	0	0	1.0666	1.63
MIMAT0001537	mmu-miR-429-3p	ENSMUSG00000008575	Nfib	protein_coding	chr4	82295018	82295024	82295017	82295045	-	1	0	Ago2	1	0	1	1	0	1	0	1.1607	5.361
MIMAT0001537	mmu-miR-429-3p	ENSMUSG00000008575	Nfib	protein_coding	chr4	82296338	82296343	82296337	82296365	-	7	0	Ago2	1	0	1	1	1	0	0	1.0898	3.875
MIMAT0001537	mmu-miR-429-3p	ENSMUSG00000028403	Zdhhc21	protein_coding	chr4	82803541	82803546	82803541	82803546	-	2	0	Ago2	1	0	0	0	0	0	0	0.7395	0.226
MIMAT0001537	mmu-miR-429-3p	ENSMUSG00000028403	Zdhhc21	protein_coding	chr4	82804343	82804350	82804343	82804350	-	1	0	Ago2	1	0	0	0	0	0	0	1.2139	0.446
MIMAT0001537	mmu-miR-429-3p	ENSMUSG00000028403	Zdhhc21	protein_coding	chr4	82805114	82805119	82805114	82805119	-	0	0	NA	1	0	0	0	0	0	0	0.1252	0.826
MIMAT0001537	mmu-miR-429-3p	ENSMUSG00000038172	Ttc39b	protein_coding	chr4	83222358	83222365	83222357	83222379	-	3	0	Ago2	1	1	0	0	0	0	0	1.4334	0.123
MIMAT0001537	mmu-miR-429-3p	ENSMUSG00000038172	Ttc39b	protein_coding	chr4	83222704	83222709	83222704	83222709	-	0	0	NA	1	0	0	0	0	0	0	1.3691	0.897
MIMAT0001537	mmu-miR-429-3p	ENSMUSG00000038172	Ttc39b	protein_coding	chr4	83226628	83226633	83226628	83226633	-	0	1	NA	1	0	0	0	0	0	0	0.2487	0.484
MIMAT0001537	mmu-miR-429-3p	ENSMUSG00000052684	Jun	protein_coding	chr4	95049934	95049940	95049933	95049961	-	7	0	Ago1-4,Ago2	1	0	0	1	1	0	0	0.7128	4.921
MIMAT0001537	mmu-miR-429-3p	ENSMUSG00000028518	Prkaa2	protein_coding	chr4	105031816	105031821	105031816	105031821	-	0	0	NA	0	0	1	0	0	0	0	0.2727	0.466
MIMAT0001537	mmu-miR-429-3p	ENSMUSG00000028518	Prkaa2	protein_coding	chr4	105032805	105032810	105032805	105032810	-	0	0	NA	0	0	1	0	0	0	0	0.5576	0.239
MIMAT0001537	mmu-miR-429-3p	ENSMUSG00000028518	Prkaa2	protein_coding	chr4	105033716	105033721	105033716	105033721	-	0	0	NA	0	0	1	0	0	0	0	0.9057	0.883
MIMAT0001537	mmu-miR-429-3p	ENSMUSG00000028518	Prkaa2	protein_coding	chr4	105034093	105034099	105034093	105034099	-	2	0	Ago2	0	0	1	0	0	0	0	1.1042	0.154
MIMAT0001537	mmu-miR-429-3p	ENSMUSG00000028518	Prkaa2	protein_coding	chr4	105034892	105034897	105034892	105034897	-	0	0	NA	0	0	1	0	0	0	0	1.0565	1.272
MIMAT0001537	mmu-miR-429-3p	ENSMUSG00000028518	Prkaa2	protein_coding	chr4	105035542	105035547	105035542	105035547	-	0	0	NA	1	0	1	0	0	0	0	1.2061	-0.112
MIMAT0001537	mmu-miR-429-3p	ENSMUSG00000028622	Mrpl37	protein_coding	chr4	107055885	107055890	107055885	107055890	-	1	0	Ago2	1	0	0	0	0	0	0	1.0675	-0.905
MIMAT0001537	mmu-miR-429-3p	ENSMUSG00000034636	Zyg11b	protein_coding	chr4	108229787	108229792	108229786	108229814	-	3	0	Ago2	1	0	0	1	0	0	0	0.6674	1.286
MIMAT0001537	mmu-miR-429-3p	ENSMUSG00000034636	Zyg11b	protein_coding	chr4	108229836	108229841	108229835	108229863	-	0	0	NA	1	0	0	1	0	0	0	0.4523	0.594
MIMAT0001537	mmu-miR-429-3p	ENSMUSG00000034636	Zyg11b	protein_coding	chr4	108233762	108233768	108233761	108233789	-	0	0	NA	1	0	0	1	0	0	0	0.0388	-0.148
MIMAT0001537	mmu-miR-429-3p	ENSMUSG00000028568	Btf3l4	protein_coding	chr4	108815634	108815640	108815633	108815661	-	0	0	NA	1	0	0	1	1	1	0	1.2305	2.538
MIMAT0001537	mmu-miR-429-3p	ENSMUSG00000028568	Btf3l4	protein_coding	chr4	108816608	108816613	108816607	108816635	-	3	0	Ago2	1	0	0	1	0	0	0	0.8037	1.233
MIMAT0001537	mmu-miR-429-3p	ENSMUSG00000028540	Dph2	protein_coding	chr4	117889036	117889041	117889036	117889041	-	2	0	Ago2	1	0	0	0	0	0	0	0.0315	0.344
MIMAT0001537	mmu-miR-429-3p	ENSMUSG00000049878	Rlf	protein_coding	chr4	121146206	121146212	121146205	121146225	-	1	0	Ago2	1	0	0	0	1	1	0	1.1763	2.405
MIMAT0001537	mmu-miR-429-3p	ENSMUSG00000028649	Macf1	protein_coding	chr4	123507294	123507322	123507294	123507322	-	2	0	Ago2	0	0	0	1	0	0	0	0.4638	3.349
MIMAT0001537	mmu-miR-429-3p	ENSMUSG00000028849	Map7d1	protein_coding	chr4	126232456	126232461	126232456	126232461	-	1	0	Ago2	1	0	0	0	0	0	0	1.1685	2.934
MIMAT0001537	mmu-miR-429-3p	ENSMUSG00000042500	Ago4	protein_coding	chr4	126492470	126492475	126492470	126492475	-	0	0	NA	1	0	0	0	0	0	0	1.1308	3.737
MIMAT0001537	mmu-miR-429-3p	ENSMUSG00000042500	Ago4	protein_coding	chr4	126492877	126492882	126492877	126492882	-	1	0	Ago2	1	0	0	0	0	0	0	1.2539	0.959
MIMAT0001537	mmu-miR-429-3p	ENSMUSG00000028790	Khdrbs1	protein_coding	chr4	129715210	129715215	129715209	129715237	-	0	0	NA	1	0	1	1	0	0	0	-1.4517	1.7
MIMAT0001537	mmu-miR-429-3p	ENSMUSG00000028790	Khdrbs1	protein_coding	chr4	129715228	129715234	129715227	129715255	-	0	0	NA	1	0	1	1	1	1	0	0.1147	2.932
MIMAT0001537	mmu-miR-429-3p	ENSMUSG00000028790	Khdrbs1	protein_coding	chr4	129715905	129715910	129715904	129715932	-	1	0	Ago1-4	1	0	1	1	0	0	0	1.0066	2.215
MIMAT0001537	mmu-miR-429-3p	ENSMUSG00000037752	Xkr8	protein_coding	chr4	132727323	132727329	132727322	132727350	-	1	0	Ago2	1	0	1	1	1	0	0	1.2406	1.035
MIMAT0001537	mmu-miR-429-3p	ENSMUSG00000037752	Xkr8	protein_coding	chr4	132727381	132727386	132727380	132727408	-	5	1	Ago2	1	0	1	1	0	0	0	1.286	0.802
MIMAT0001537	mmu-miR-429-3p	ENSMUSG00000028879	Stx12	protein_coding	chr4	132855292	132855299	132855291	132855319	-	5	0	Ago2	1	0	0	1	1	0	0	0.5266	2.248
MIMAT0001537	mmu-miR-429-3p	ENSMUSG00000050890	Pdik1l	protein_coding	chr4	134275066	134275071	134275065	134275093	-	0	0	NA	1	0	1	1	0	0	0	0.663	2.524
MIMAT0001537	mmu-miR-429-3p	ENSMUSG00000050890	Pdik1l	protein_coding	chr4	134278043	134278049	134278042	134278070	-	2	0	Ago2	1	0	1	1	1	1	0	1.2672	2.771
MIMAT0001537	mmu-miR-429-3p	ENSMUSG00000050890	Pdik1l	protein_coding	chr4	134278065	134278070	134278064	134278092	-	2	0	Ago2	1	0	1	1	0	0	0	0.8104	2.568
MIMAT0001537	mmu-miR-429-3p	ENSMUSG00000050989	Selenon	protein_coding	chr4	134538574	134538580	134538573	134538595	-	3	0	Ago2	1	0	0	0	1	0	0	1.0654	-0.275
MIMAT0001537	mmu-miR-429-3p	ENSMUSG00000037242	Clic4	protein_coding	chr4	135216932	135216938	135216931	135216959	-	6	1	Ago1-4,Ago2	1	0	0	1	1	1	0	0.8226	2.387
MIMAT0001537	mmu-miR-429-3p	ENSMUSG00000059713	Rcan3	protein_coding	chr4	135414921	135414926	135414920	135414948	-	0	0	NA	1	0	0	1	0	0	0	0.531	-0.358
MIMAT0001537	mmu-miR-429-3p	ENSMUSG00000059713	Rcan3	protein_coding	chr4	135415364	135415369	135415363	135415391	-	0	0	NA	1	0	0	1	0	0	0	0.5909	0.232
MIMAT0001537	mmu-miR-429-3p	ENSMUSG00000059713	Rcan3	protein_coding	chr4	135415915	135415920	135415914	135415942	-	0	0	NA	1	0	0	1	0	0	0	1.1497	0.771
MIMAT0001537	mmu-miR-429-3p	ENSMUSG00000059713	Rcan3	protein_coding	chr4	135416248	135416255	135416247	135416275	-	10	0	Ago1-4,Ago2	1	0	0	1	1	0	0	1.0188	0.524
MIMAT0001537	mmu-miR-429-3p	ENSMUSG00000006699	Cdc42	protein_coding	chr4	137320274	137320279	137320274	137320279	-	0	0	NA	1	0	0	0	0	0	0	0.5391	1.974
MIMAT0001537	mmu-miR-429-3p	ENSMUSG00000006699	Cdc42	protein_coding	chr4	137320573	137320578	137320573	137320578	-	6	0	Ago2	1	0	0	0	0	0	0	0.7084	0.804
MIMAT0001537	mmu-miR-429-3p	ENSMUSG00000040697	Dnajc16	protein_coding	chr4	141762134	141762139	141762134	141762139	-	1	0	Ago2	1	0	0	0	0	0	0	1.4091	0.155
MIMAT0001537	mmu-miR-429-3p	ENSMUSG00000041459	Tardbp	protein_coding	chr4	148613735	148613740	148613734	148613762	-	0	0	NA	1	0	0	1	0	0	0	0.8747	-0.048
MIMAT0001537	mmu-miR-429-3p	ENSMUSG00000041459	Tardbp	protein_coding	chr4	148618104	148618110	148618103	148618131	-	1	0	Ago2	1	0	0	1	1	1	0	1.1951	3.638
MIMAT0001537	mmu-miR-429-3p	ENSMUSG00000047187	Rab2a	protein_coding	chr4	8606806	8606811	8606791	8606812	+	21	0	Ago2	1	0	0	0	1	0	0	0.3463	3.785
MIMAT0001537	mmu-miR-429-3p	ENSMUSG00000028211	Trp53inp1	protein_coding	chr4	11170737	11170743	11170716	11170744	+	0	0	NA	1	0	0	1	1	0	0	0.7859	0.75
MIMAT0001537	mmu-miR-429-3p	ENSMUSG00000028211	Trp53inp1	protein_coding	chr4	11171534	11171539	11171512	11171540	+	1	0	Ago2	1	0	0	1	0	0	0	0.3382	1.865
MIMAT0001537	mmu-miR-429-3p	ENSMUSG00000028211	Trp53inp1	protein_coding	chr4	11173767	11173772	11173745	11173773	+	0	0	NA	1	0	0	1	0	0	0	1.0675	0.608
MIMAT0001537	mmu-miR-429-3p	ENSMUSG00000028211	Trp53inp1	protein_coding	chr4	11173996	11174001	11173974	11174002	+	4	0	Ago1-4,Ago2	1	0	0	1	0	0	0	0.9346	1.576
MIMAT0001537	mmu-miR-429-3p	ENSMUSG00000028212	Ccne2	protein_coding	chr4	11203325	11203330	11203325	11203330	+	8	0	Ago2	1	0	0	0	0	0	0	1.1497	0.641
MIMAT0001537	mmu-miR-429-3p	ENSMUSG00000040455	Usp45	protein_coding	chr4	21835942	21835947	21835940	21835947	+	0	0	NA	1	0	1	0	0	0	0	0.9401	0.648
MIMAT0001537	mmu-miR-429-3p	ENSMUSG00000040455	Usp45	protein_coding	chr4	21836491	21836496	21836489	21836496	+	0	0	NA	1	0	1	0	0	0	0	1.2594	-0.055
MIMAT0001537	mmu-miR-429-3p	ENSMUSG00000040455	Usp45	protein_coding	chr4	21837570	21837576	21837549	21837577	+	1	0	Ago2	1	0	1	1	1	0	0	1.2617	0.422
MIMAT0001537	mmu-miR-429-3p	ENSMUSG00000040455	Usp45	protein_coding	chr4	21837710	21837716	21837689	21837717	+	4	1	Ago2	1	0	1	1	1	0	0	1.0156	1.217
MIMAT0001537	mmu-miR-429-3p	ENSMUSG00000040270	Bach2	protein_coding	chr4	32580463	32580468	32580441	32580469	+	13	0	Ago2	1	0	0	1	0	0	0	0.8781	2.402
MIMAT0001537	mmu-miR-429-3p	ENSMUSG00000040270	Bach2	protein_coding	chr4	32582711	32582718	32582691	32582719	+	0	0	NA	1	0	0	1	0	0	0	1.2461	1.536
MIMAT0001537	mmu-miR-429-3p	ENSMUSG00000040270	Bach2	protein_coding	chr4	32584598	32584603	32584576	32584604	+	0	0	NA	1	0	0	1	0	0	0	0.7916	0.962
MIMAT0001537	mmu-miR-429-3p	ENSMUSG00000040270	Bach2	protein_coding	chr4	32584898	32584905	32584898	32584905	+	0	0	NA	1	0	0	0	0	0	0	1	3.465
MIMAT0001537	mmu-miR-429-3p	ENSMUSG00000028274	Rngtt	protein_coding	chr4	33500872	33500877	33500872	33500877	+	1	0	Ago2	1	0	0	0	0	0	0	0.9167	0.648
MIMAT0001537	mmu-miR-429-3p	ENSMUSG00000028468	Rgp1	protein_coding	chr4	43583895	43583900	43583895	43583900	+	0	0	NA	1	0	0	0	0	0	0	0.2161	2.012
MIMAT0001537	mmu-miR-429-3p	ENSMUSG00000028468	Rgp1	protein_coding	chr4	43587133	43587138	43587133	43587138	+	1	0	Ago1-4	1	0	0	0	0	0	0	0.9834	0.079
MIMAT0001537	mmu-miR-429-3p	ENSMUSG00000028476	Reck	protein_coding	chr4	43922989	43923017	43922989	43923017	+	0	0	NA	0	0	0	1	0	0	0	0.8758	3.42
MIMAT0001537	mmu-miR-429-3p	ENSMUSG00000028476	Reck	protein_coding	chr4	43943486	43943492	43943465	43943493	+	0	0	NA	1	0	1	1	1	1	0	1.2029	2.086
MIMAT0001537	mmu-miR-429-3p	ENSMUSG00000028476	Reck	protein_coding	chr4	43944465	43944470	43944443	43944471	+	3	0	Ago1-4,Ago2	1	0	1	1	0	0	0	0.9867	2.027
MIMAT0001537	mmu-miR-429-3p	ENSMUSG00000035615	Frmpd1	protein_coding	chr4	45285907	45285912	45285890	45285913	+	3	0	Ago2	1	0	0	0	1	0	0	0.6573	1.537
MIMAT0001537	mmu-miR-429-3p	ENSMUSG00000035572	Dcaf10	protein_coding	chr4	45374344	45374349	45374344	45374349	+	1	0	Ago2	1	0	0	0	0	0	0	0.5909	2.674
MIMAT0001537	mmu-miR-429-3p	ENSMUSG00000035572	Dcaf10	protein_coding	chr4	45375968	45375973	45375968	45375973	+	0	0	NA	1	0	0	0	0	0	0	0.6242	0.478
MIMAT0001537	mmu-miR-429-3p	ENSMUSG00000035572	Dcaf10	protein_coding	chr4	45378505	45378511	45378489	45378512	+	0	0	NA	1	0	0	0	1	0	0	1.3315	-0.221
MIMAT0001537	mmu-miR-429-3p	ENSMUSG00000007613	Tgfbr1	protein_coding	chr4	47411985	47411990	47411985	47411990	+	1	0	Ago2	1	0	0	0	0	0	0	1.1662	0.114
MIMAT0001537	mmu-miR-429-3p	ENSMUSG00000007613	Tgfbr1	protein_coding	chr4	47414257	47414262	47414257	47414262	+	0	0	NA	1	0	0	0	0	0	0	0.6208	0.279
MIMAT0001537	mmu-miR-429-3p	ENSMUSG00000028309	Rnf20	protein_coding	chr4	49656680	49656685	49656663	49656686	+	1	0	Ago2	1	0	0	0	1	0	0	1.0399	0.232
MIMAT0001537	mmu-miR-429-3p	ENSMUSG00000054752	Fsd1l	protein_coding	chr4	53701754	53701759	53701732	53701760	+	0	0	NA	0	0	1	1	0	0	0	0.7317	0.531
MIMAT0001537	mmu-miR-429-3p	ENSMUSG00000054752	Fsd1l	protein_coding	chr4	53701818	53701823	53701796	53701824	+	0	0	NA	0	0	1	1	0	0	0	1.2217	-0.114
MIMAT0001537	mmu-miR-429-3p	ENSMUSG00000054752	Fsd1l	protein_coding	chr4	53702120	53702125	53702098	53702126	+	1	0	Ago1-4	0	0	1	1	0	0	0	0.6752	0.755
MIMAT0001537	mmu-miR-429-3p	ENSMUSG00000054752	Fsd1l	protein_coding	chr4	53702810	53702815	53702788	53702816	+	0	0	NA	0	0	1	1	0	0	0	0.5533	0.123
MIMAT0001537	mmu-miR-429-3p	ENSMUSG00000054752	Fsd1l	protein_coding	chr4	53703594	53703599	53703572	53703600	+	0	0	NA	0	0	1	1	0	0	0	0.4183	0.573
MIMAT0001537	mmu-miR-429-3p	ENSMUSG00000054752	Fsd1l	protein_coding	chr4	53703890	53703895	53703868	53703896	+	0	0	NA	0	0	1	1	0	0	0	0.5698	1.18
MIMAT0001537	mmu-miR-429-3p	ENSMUSG00000054752	Fsd1l	protein_coding	chr4	53704056	53704061	53704034	53704062	+	0	0	NA	0	0	1	1	0	0	0	0.3237	1.246
MIMAT0001537	mmu-miR-429-3p	ENSMUSG00000054752	Fsd1l	protein_coding	chr4	53705326	53705332	53705305	53705333	+	0	0	NA	0	0	1	1	0	0	0	1.0399	0.431
MIMAT0001537	mmu-miR-429-3p	ENSMUSG00000054752	Fsd1l	protein_coding	chr4	53705970	53705975	53705948	53705976	+	0	0	NA	0	0	1	1	0	0	0	1.4393	0.782
MIMAT0001537	mmu-miR-429-3p	ENSMUSG00000038729	Pakap	protein_coding	chr4	57894381	57894387	57894367	57894388	+	1	0	Ago2	1	0	1	0	1	1	0	1.0255	1.143
MIMAT0001537	mmu-miR-429-3p	ENSMUSG00000089945	Pakap	protein_coding	chr4	57894381	57894387	57894367	57894388	+	1	0	Ago2	1	0	1	0	1	1	0	1.0255	1.143
MIMAT0001537	mmu-miR-429-3p	ENSMUSG00000038729	Pakap	protein_coding	chr4	57894471	57894477	57894471	57894477	+	0	0	NA	1	0	1	0	0	1	0	1.6399	3.13
MIMAT0001537	mmu-miR-429-3p	ENSMUSG00000089945	Pakap	protein_coding	chr4	57894471	57894477	57894471	57894477	+	0	0	NA	1	0	1	0	0	1	0	1.6399	3.13
MIMAT0001537	mmu-miR-429-3p	ENSMUSG00000038729	Pakap	protein_coding	chr4	57894987	57894992	57894987	57894992	+	0	0	NA	1	0	0	0	0	0	0	1.0666	0.524
MIMAT0001537	mmu-miR-429-3p	ENSMUSG00000089945	Pakap	protein_coding	chr4	57894987	57894992	57894987	57894992	+	0	0	NA	1	0	0	0	0	0	0	1.0666	0.524
MIMAT0001537	mmu-miR-429-3p	ENSMUSG00000039005	Tlr4	protein_coding	chr4	66841813	66841818	66841813	66841818	+	1	0	Ago2	1	0	0	0	0	0	0	0.6818	-0.052
MIMAT0001537	mmu-miR-429-3p	ENSMUSG00000070934	Rraga	protein_coding	chr4	86577005	86577010	86576983	86577011	+	4	0	Ago2	1	0	0	1	0	0	0	0.6518	0.162
MIMAT0001537	mmu-miR-429-3p	ENSMUSG00000070934	Rraga	protein_coding	chr4	86577152	86577157	86577130	86577179	+	4	0	Ago2	1	0	0	2	1	0	0	1.1352	0.338
MIMAT0001537	mmu-miR-429-3p	ENSMUSG00000062937	Mtap	protein_coding	chr4	89180557	89180563	89180557	89180563	+	1	0	Ago2	1	0	0	0	0	0	0	1.1497	0.225
MIMAT0001537	mmu-miR-429-3p	ENSMUSG00000028527	Ak4	protein_coding	chr4	101464552	101464558	101464552	101464558	+	4	0	Ago2	1	0	0	0	0	0	0	0.8781	0.429
MIMAT0001537	mmu-miR-429-3p	ENSMUSG00000028527	Ak4	protein_coding	chr4	101465855	101465861	101465840	101465862	+	0	0	NA	1	0	0	0	1	0	0	0.8248	-0.715
MIMAT0001537	mmu-miR-429-3p	ENSMUSG00000028522	Mier1	protein_coding	chr4	103164335	103164340	103164335	103164340	+	0	0	NA	1	0	0	0	0	0	0	1.0133	1.585
MIMAT0001537	mmu-miR-429-3p	ENSMUSG00000028522	Mier1	protein_coding	chr4	103164376	103164382	103164376	103164382	+	1	0	Ago2	1	0	0	0	0	0	0	1.0032	2.598
MIMAT0001537	mmu-miR-429-3p	ENSMUSG00000028517	Plpp3	protein_coding	chr4	105232618	105232624	105232597	105232625	+	1	0	Ago2	1	0	1	1	1	1	0	1.143	4.232
MIMAT0001537	mmu-miR-429-3p	ENSMUSG00000028613	Lrp8	protein_coding	chr4	107872714	107872720	107872693	107872721	+	1	0	Ago1-4	1	0	1	1	1	0	0	1.1242	2.189
MIMAT0001537	mmu-miR-429-3p	ENSMUSG00000028613	Lrp8	protein_coding	chr4	107872916	107872921	107872894	107872922	+	1	0	Ago1-4	1	0	1	1	0	0	0	0.551	4.232
MIMAT0001537	mmu-miR-429-3p	ENSMUSG00000028613	Lrp8	protein_coding	chr4	107875303	107875308	107875281	107875309	+	0	0	NA	1	0	0	1	0	0	0	0.3005	-0.007
MIMAT0001537	mmu-miR-429-3p	ENSMUSG00000028567	Txndc12	protein_coding	chr4	108861713	108861719	108861695	108861720	+	2	0	Ago2	1	0	0	0	1	0	0	1.2594	0.313
MIMAT0001537	mmu-miR-429-3p	ENSMUSG00000028708	Mknk1	protein_coding	chr4	115878800	115878806	115878779	115878807	+	8	0	Ago2	1	0	1	1	1	0	0	0.8266	1.588
MIMAT0001537	mmu-miR-429-3p	ENSMUSG00000028634	Hivep3	protein_coding	chr4	120137853	120137881	120137853	120137881	+	2	0	Ago2	0	0	0	1	0	0	0	0.8714	1.382
MIMAT0001537	mmu-miR-429-3p	ENSMUSG00000028626	Col9a2	protein_coding	chr4	121054985	121054990	121054985	121054990	+	0	0	NA	1	0	0	0	0	0	0	0.6818	-0.614
MIMAT0001537	mmu-miR-429-3p	ENSMUSG00000028626	Col9a2	protein_coding	chr4	121055228	121055234	121055213	121055235	+	1	0	Ago1-4	1	0	0	0	1	0	0	0.6777	1.604
MIMAT0001537	mmu-miR-429-3p	ENSMUSG00000032744	Heyl	protein_coding	chr4	123248501	123248506	123248501	123248506	+	1	0	Ago1-4	1	0	0	0	0	0	0	0.2594	0.148
MIMAT0001537	mmu-miR-429-3p	ENSMUSG00000028788	Ptp4a2	protein_coding	chr4	129849858	129849863	129849858	129849863	+	1	0	Ago2	1	0	0	0	0	0	0	0.4934	2.588
MIMAT0001537	mmu-miR-429-3p	ENSMUSG00000037266	Rsrp1	protein_coding	chr4	134927269	134927274	134927253	134927275	+	7	0	Ago2	1	0	0	0	1	0	0	1.1208	1.308
MIMAT0001537	mmu-miR-429-3p	ENSMUSG00000028676	Srsf10	protein_coding	chr4	135864299	135864304	135864299	135864304	+	2	0	Ago2	1	0	1	0	0	0	0	0.5012	2.204
MIMAT0001537	mmu-miR-429-3p	ENSMUSG00000028676	Srsf10	protein_coding	chr4	135865180	135865185	135865180	135865185	+	0	0	NA	1	0	1	0	0	0	0	0.6818	1.56
MIMAT0001537	mmu-miR-429-3p	ENSMUSG00000028676	Srsf10	protein_coding	chr4	135865458	135865463	135865444	135865464	+	0	0	NA	1	0	1	0	1	0	0	1.0565	2.448
MIMAT0001537	mmu-miR-429-3p	ENSMUSG00000028676	Srsf10	protein_coding	chr4	135867648	135867654	135867633	135867655	+	1	0	Ago2	1	0	0	0	1	0	0	0.9368	2.136
MIMAT0001537	mmu-miR-429-3p	ENSMUSG00000028676	Srsf10	protein_coding	chr4	135868051	135868056	135868051	135868056	+	0	0	NA	1	0	0	0	0	0	0	1.1152	1.984
MIMAT0001537	mmu-miR-429-3p	ENSMUSG00000028676	Srsf10	protein_coding	chr4	135868182	135868187	135868182	135868187	+	0	0	NA	1	0	0	0	0	0	0	0.5654	1.266
MIMAT0001537	mmu-miR-429-3p	ENSMUSG00000028671	Gale	protein_coding	chr4	135968146	135968151	135968131	135968152	+	2	0	Ago2	1	0	0	0	1	0	0	0.3049	1.078
MIMAT0001537	mmu-miR-429-3p	ENSMUSG00000028920	Fbxo42	protein_coding	chr4	141203018	141203024	141203004	141203025	+	1	0	Ago1-4	1	0	1	0	1	0	0	0.9467	2.617
MIMAT0001537	mmu-miR-429-3p	ENSMUSG00000028920	Fbxo42	protein_coding	chr4	141203027	141203032	141203027	141203032	+	1	0	Ago1-4	1	0	1	0	0	0	0	0.9467	2.308
MIMAT0001537	mmu-miR-429-3p	ENSMUSG00000028967	Errfi1	protein_coding	chr4	150868422	150868428	150868401	150868429	+	0	0	NA	1	0	1	1	1	1	0	0.6566	3.803
MIMAT0001537	mmu-miR-429-3p	ENSMUSG00000028967	Errfi1	protein_coding	chr4	150868793	150868799	150868772	150868800	+	13	0	Ago2	1	0	1	1	1	1	0	1.2782	4.034
MIMAT0001537	mmu-miR-429-3p	ENSMUSG00000028771	Ptpn12	protein_coding	chr5	20987232	20987237	20987231	20987259	-	4	0	Ago1-4,Ago2	1	0	1	1	1	1	0	0.3304	4.132
MIMAT0001537	mmu-miR-429-3p	ENSMUSG00000028771	Ptpn12	protein_coding	chr5	20987261	20987266	20987260	20987288	-	3	0	Ago1-4,Ago2	1	0	1	1	1	1	0	1.1873	3.921
MIMAT0001537	mmu-miR-429-3p	ENSMUSG00000028771	Ptpn12	protein_coding	chr5	20987360	20987365	20987360	20987367	-	0	0	NA	1	0	1	0	0	0	0	0.1601	3.062
MIMAT0001537	mmu-miR-429-3p	ENSMUSG00000062604	Srpk2	protein_coding	chr5	23503609	23503615	23503608	23503636	-	0	0	NA	1	0	0	1	1	1	0	0.8659	4.301
MIMAT0001537	mmu-miR-429-3p	ENSMUSG00000062604	Srpk2	protein_coding	chr5	23504255	23504260	23504254	23504282	-	0	0	NA	1	0	0	1	0	0	0	0.9844	-0.16
MIMAT0001537	mmu-miR-429-3p	ENSMUSG00000062604	Srpk2	protein_coding	chr5	23507164	23507169	23507163	23507191	-	3	0	Ago2	1	0	0	1	1	0	0	0.7339	2.981
MIMAT0001537	mmu-miR-429-3p	ENSMUSG00000028995	Fam126a	protein_coding	chr5	23961567	23961572	23961567	23961572	-	0	0	NA	1	0	0	0	0	0	0	0.357	0.181
MIMAT0001537	mmu-miR-429-3p	ENSMUSG00000028995	Fam126a	protein_coding	chr5	23963821	23963826	23963821	23963826	-	1	0	Ago2	1	0	0	0	0	0	0	0.4213	0.953
MIMAT0001537	mmu-miR-429-3p	ENSMUSG00000038056	Kmt2c	protein_coding	chr5	25271952	25271958	25271951	25271970	-	4	0	Ago2	1	0	0	0	1	1	0	0.9678	4.54
MIMAT0001537	mmu-miR-429-3p	ENSMUSG00000010721	Lmbr1	protein_coding	chr5	29229998	29230003	29229998	29230003	-	0	0	NA	1	0	0	0	0	0	0	0.4789	0.138
MIMAT0001537	mmu-miR-429-3p	ENSMUSG00000010721	Lmbr1	protein_coding	chr5	29231758	29231763	29231758	29231763	-	0	0	NA	1	0	0	0	0	0	0	0.9091	-0.522
MIMAT0001537	mmu-miR-429-3p	ENSMUSG00000010721	Lmbr1	protein_coding	chr5	29232991	29232998	29232991	29232998	-	2	0	Ago2	1	0	0	0	0	0	0	1.6419	-1.195
MIMAT0001537	mmu-miR-429-3p	ENSMUSG00000037235	Mxd4	protein_coding	chr5	34176687	34176692	34176686	34176714	-	6	0	Ago2	1	0	0	1	1	1	0	1.2018	2.478
MIMAT0001537	mmu-miR-429-3p	ENSMUSG00000029093	Sorcs2	protein_coding	chr5	36018215	36018221	36018214	36018235	-	6	0	Ago1-4,Ago2	1	0	0	0	1	0	0	0.5657	0.038
MIMAT0001537	mmu-miR-429-3p	ENSMUSG00000060708	Bloc1s4	protein_coding	chr5	36747711	36747718	36747711	36747718	-	0	0	NA	1	0	0	0	0	0	0	1.3153	0.856
MIMAT0001537	mmu-miR-429-3p	ENSMUSG00000060708	Bloc1s4	protein_coding	chr5	36747857	36747863	36747856	36747878	-	1	0	Ago1-4	1	0	0	0	1	0	0	1.2782	0.089
MIMAT0001537	mmu-miR-429-3p	ENSMUSG00000055302	Mrfap1	protein_coding	chr5	36794928	36794933	36794927	36794947	-	11	0	Ago2	1	0	0	0	1	0	0	0.8437	1.174
MIMAT0001537	mmu-miR-429-3p	ENSMUSG00000055302	Mrfap1	protein_coding	chr5	36795350	36795357	36795350	36795357	-	0	0	NA	1	0	0	0	0	0	0	0.8903	-0.116
MIMAT0001537	mmu-miR-429-3p	ENSMUSG00000005103	Wdr1	protein_coding	chr5	38527080	38527086	38527080	38527086	-	1	0	Ago2	1	0	0	0	0	0	0	1.8561	0.746
MIMAT0001537	mmu-miR-429-3p	ENSMUSG00000051022	Hs3st1	protein_coding	chr5	39614225	39614231	39614224	39614252	-	2	0	Ago2	1	0	1	1	1	1	0	0.8304	2.97
MIMAT0001537	mmu-miR-429-3p	ENSMUSG00000015882	Lcorl	protein_coding	chr5	45700314	45700319	45700314	45700319	-	0	0	NA	1	0	0	0	0	0	0	0.9867	0.228
MIMAT0001537	mmu-miR-429-3p	ENSMUSG00000015882	Lcorl	protein_coding	chr5	45730705	45730711	45730704	45730724	-	0	0	NA	1	0	1	0	1	1	0	0.9036	4.129
MIMAT0001537	mmu-miR-429-3p	ENSMUSG00000015882	Lcorl	protein_coding	chr5	45730910	45730915	45730910	45730915	-	0	0	NA	1	0	1	0	0	0	0	0.6552	3.797
MIMAT0001537	mmu-miR-429-3p	ENSMUSG00000015882	Lcorl	protein_coding	chr5	45732149	45732154	45732149	45732154	-	0	0	NA	1	0	1	0	0	0	0	0.0919	2.304
MIMAT0001537	mmu-miR-429-3p	ENSMUSG00000015882	Lcorl	protein_coding	chr5	45732906	45732912	45732905	45732928	-	8	0	Ago2	1	0	1	0	1	1	0	1.0565	3.029
MIMAT0001537	mmu-miR-429-3p	ENSMUSG00000029207	Apbb2	protein_coding	chr5	66302409	66302416	66302408	66302429	-	4	0	Ago2	1	1	0	0	0	0	0	1.2461	1.808
MIMAT0001537	mmu-miR-429-3p	ENSMUSG00000005220	Corin	protein_coding	chr5	72300268	72300274	72300267	72300286	-	2	0	Ago2	1	0	0	0	1	0	0	0.8868	0.281
MIMAT0001537	mmu-miR-429-3p	ENSMUSG00000005220	Corin	protein_coding	chr5	72300409	72300414	72300408	72300433	-	0	0	NA	1	0	0	0	1	0	0	1.3237	0.069
MIMAT0001537	mmu-miR-429-3p	ENSMUSG00000062960	Kdr	protein_coding	chr5	75933088	75933094	75933087	75933115	-	2	0	Ago1-4	0	0	1	1	0	0	0	0.7006	2.02
MIMAT0001537	mmu-miR-429-3p	ENSMUSG00000062960	Kdr	protein_coding	chr5	75933454	75933460	75933453	75933481	-	0	0	NA	1	0	1	1	1	0	0	0.3958	0.536
MIMAT0001537	mmu-miR-429-3p	ENSMUSG00000029238	Clock	protein_coding	chr5	76213468	76213473	76213468	76213473	-	0	0	NA	1	0	0	0	0	0	0	0.531	-0.008
MIMAT0001537	mmu-miR-429-3p	ENSMUSG00000029238	Clock	protein_coding	chr5	76214307	76214313	76214307	76214313	-	0	0	NA	1	0	0	0	0	0	0	0.2006	0.278
MIMAT0001537	mmu-miR-429-3p	ENSMUSG00000029238	Clock	protein_coding	chr5	76215072	76215077	76215072	76215077	-	1	0	Ago1-4	1	0	0	0	0	0	0	0.0692	0.614
MIMAT0001537	mmu-miR-429-3p	ENSMUSG00000035898	Uba6	protein_coding	chr5	86111425	86111431	86111424	86111452	-	0	0	NA	1	0	1	1	1	0	0	0.9079	0.846
MIMAT0001537	mmu-miR-429-3p	ENSMUSG00000035898	Uba6	protein_coding	chr5	86111764	86111769	86111763	86111786	-	0	0	NA	1	0	1	0	1	0	0	0.9323	0.614
MIMAT0001537	mmu-miR-429-3p	ENSMUSG00000035898	Uba6	protein_coding	chr5	86111894	86111899	86111894	86111901	-	0	0	NA	1	0	1	0	0	0	0	1.0232	-0.286
MIMAT0001537	mmu-miR-429-3p	ENSMUSG00000035898	Uba6	protein_coding	chr5	86112007	86112013	86112006	86112034	-	5	0	Ago1-4,Ago2	1	0	1	1	1	0	0	0.8636	0.949
MIMAT0001537	mmu-miR-429-3p	ENSMUSG00000029415	Sdad1	protein_coding	chr5	92284807	92284812	92284807	92284812	-	1	0	Ago2	1	0	0	0	0	0	0	0.8104	0.196
MIMAT0001537	mmu-miR-429-3p	ENSMUSG00000029415	Sdad1	protein_coding	chr5	92284851	92284856	92284851	92284856	-	1	0	Ago2	1	0	0	0	0	0	0	0.6796	0.099
MIMAT0001537	mmu-miR-429-3p	ENSMUSG00000034724	Cnot6l	protein_coding	chr5	96076408	96076413	96076407	96076413	-	0	0	NA	1	0	0	0	0	1	0	0.3008	1.734
MIMAT0001537	mmu-miR-429-3p	ENSMUSG00000034724	Cnot6l	protein_coding	chr5	96076987	96076992	96076987	96076992	-	2	0	Ago2	1	0	0	0	0	0	0	0.4479	2.286
MIMAT0001537	mmu-miR-429-3p	ENSMUSG00000000568	Hnrnpd	protein_coding	chr5	99958093	99958098	99958093	99958098	-	0	0	NA	1	0	0	0	0	0	0	1.123	0.071
MIMAT0001537	mmu-miR-429-3p	ENSMUSG00000000568	Hnrnpd	protein_coding	chr5	99959853	99959858	99959852	99959880	-	0	0	NA	1	0	1	1	0	0	0	0.6777	-0.727
MIMAT0001537	mmu-miR-429-3p	ENSMUSG00000000568	Hnrnpd	protein_coding	chr5	99960549	99960554	99960548	99960576	-	0	0	NA	1	0	1	1	0	0	0	1.0588	-0.124
MIMAT0001537	mmu-miR-429-3p	ENSMUSG00000000568	Hnrnpd	protein_coding	chr5	99961097	99961103	99961096	99961124	-	3	0	Ago1-4	1	0	1	1	0	1	0	0.7273	2.609
MIMAT0001537	mmu-miR-429-3p	ENSMUSG00000000568	Hnrnpd	protein_coding	chr5	99961318	99961324	99961318	99961324	-	0	0	NA	1	0	1	0	0	1	0	0.7849	4.523
MIMAT0001537	mmu-miR-429-3p	ENSMUSG00000043940	Wdfy3	protein_coding	chr5	101832995	101833000	101832994	101833022	-	0	0	NA	0	0	1	1	0	0	0	0.3115	2.682
MIMAT0001537	mmu-miR-429-3p	ENSMUSG00000043940	Wdfy3	protein_coding	chr5	101833352	101833357	101833351	101833379	-	1	0	Ago2	0	0	1	1	0	0	0	1.5354	4.553
MIMAT0001537	mmu-miR-429-3p	ENSMUSG00000043940	Wdfy3	protein_coding	chr5	101834946	101834952	101834945	101834973	-	0	0	NA	0	0	1	1	0	1	0	0.8037	3.442
MIMAT0001537	mmu-miR-429-3p	ENSMUSG00000043940	Wdfy3	protein_coding	chr5	101863868	101863896	101863868	101863896	-	0	0	NA	0	0	0	1	0	0	0	0.694	4.656
MIMAT0001537	mmu-miR-429-3p	ENSMUSG00000011831	Evi5	protein_coding	chr5	107747180	107747185	107747174	107747207	-	0	0	NA	1	0	0	2	0	0	0	0.1231	0.092
MIMAT0001537	mmu-miR-429-3p	ENSMUSG00000011831	Evi5	protein_coding	chr5	107747960	107747966	107747959	107747987	-	0	0	NA	1	0	0	1	1	1	0	1.3935	4.239
MIMAT0001537	mmu-miR-429-3p	ENSMUSG00000011831	Evi5	protein_coding	chr5	107820562	107820590	107820562	107820590	-	1	0	Ago2	0	0	0	1	0	0	0	0.8972	4.187
MIMAT0001537	mmu-miR-429-3p	ENSMUSG00000063406	Tmed5	protein_coding	chr5	108123544	108123550	108123544	108123550	-	0	0	NA	1	0	0	0	0	0	0	1.2809	0.39
MIMAT0001537	mmu-miR-429-3p	ENSMUSG00000063406	Tmed5	protein_coding	chr5	108123767	108123772	108123767	108123772	-	2	0	Ago2	1	0	1	0	0	0	0	1.0066	0.496
MIMAT0001537	mmu-miR-429-3p	ENSMUSG00000063406	Tmed5	protein_coding	chr5	108124792	108124797	108124792	108124797	-	0	0	NA	0	0	1	0	0	0	0	0.2783	0.571
MIMAT0001537	mmu-miR-429-3p	ENSMUSG00000063406	Tmed5	protein_coding	chr5	108125479	108125484	108125478	108125502	-	0	0	NA	0	0	1	0	1	0	0	1.1974	0.721
MIMAT0001537	mmu-miR-429-3p	ENSMUSG00000041740	Rnf10	protein_coding	chr5	115241784	115241789	115241783	115241807	-	6	0	Ago2	1	0	0	0	1	0	0	0.7687	3.53
MIMAT0001537	mmu-miR-429-3p	ENSMUSG00000041740	Rnf10	protein_coding	chr5	115241910	115241915	115241909	115241930	-	3	0	Ago1-4,Ago2	1	0	0	0	1	0	0	0.8104	3.217
MIMAT0001537	mmu-miR-429-3p	ENSMUSG00000029467	Atp2a2	protein_coding	chr5	122453680	122453685	122453680	122453685	-	1	0	Ago2	1	0	0	0	0	0	0	-0.2901	0.805
MIMAT0001537	mmu-miR-429-3p	ENSMUSG00000029467	Atp2a2	protein_coding	chr5	122456646	122456652	122456645	122456673	-	9	0	Ago1-4,Ago2	1	0	0	1	0	1	0	1.235	2.988
MIMAT0001537	mmu-miR-429-3p	ENSMUSG00000029422	Rsrc2	protein_coding	chr5	123728471	123728476	123728470	123728491	-	0	0	NA	1	0	1	0	1	0	0	0.6862	1.761
MIMAT0001537	mmu-miR-429-3p	ENSMUSG00000029422	Rsrc2	protein_coding	chr5	123728509	123728515	123728508	123728529	-	0	0	NA	1	0	1	0	1	1	0	1.1164	1.942
MIMAT0001537	mmu-miR-429-3p	ENSMUSG00000029422	Rsrc2	protein_coding	chr5	123729107	123729112	123729107	123729112	-	1	0	Ago2	1	0	1	0	0	0	0	0.9268	2.551
MIMAT0001537	mmu-miR-429-3p	ENSMUSG00000029422	Rsrc2	protein_coding	chr5	123733869	123733874	123733869	123733874	-	0	0	NA	1	0	0	0	0	0	0	0.6219	-0.052
MIMAT0001537	mmu-miR-429-3p	ENSMUSG00000029422	Rsrc2	protein_coding	chr5	123735666	123735673	123735665	123735686	-	0	0	NA	1	1	0	0	1	0	0	1.1885	-0.028
MIMAT0001537	mmu-miR-429-3p	ENSMUSG00000038126	Mphosph9	protein_coding	chr5	124252687	124252692	124252687	124252692	-	1	0	Ago2	1	0	0	0	0	0	0	1.4279	-1.619
MIMAT0001537	mmu-miR-429-3p	ENSMUSG00000005378	Bud23	protein_coding	chr5	135053194	135053201	135053194	135053201	-	3	0	Ago2	1	0	0	0	0	0	0	1.0666	0.084
MIMAT0001537	mmu-miR-429-3p	ENSMUSG00000051391	Ywhag	protein_coding	chr5	135908969	135908975	135908968	135908996	-	2	0	Ago2	1	0	1	1	1	0	0	1.1497	5.12
MIMAT0001537	mmu-miR-429-3p	ENSMUSG00000051391	Ywhag	protein_coding	chr5	135910348	135910354	135910347	135910375	-	2	0	Ago2	1	0	1	1	1	1	0	0.7727	3.021
MIMAT0001537	mmu-miR-429-3p	ENSMUSG00000051391	Ywhag	protein_coding	chr5	135910374	135910380	135910373	135910401	-	1	0	Ago2	1	0	1	1	1	1	0	0.6563	3.794
MIMAT0001537	mmu-miR-429-3p	ENSMUSG00000029705	Cux1	protein_coding	chr5	136272886	136272914	136272886	136272914	-	1	0	Ago1-4	0	0	0	1	0	0	0	0.8946	5.523
MIMAT0001537	mmu-miR-429-3p	ENSMUSG00000036948	Map11	protein_coding	chr5	138260050	138260056	138260049	138260069	-	1	0	Ago2	1	0	0	0	1	1	0	1.0232	2.519
MIMAT0001537	mmu-miR-429-3p	ENSMUSG00000056413	Adap1	protein_coding	chr5	139272559	139272564	139272559	139272564	-	1	0	Ago2	1	0	0	0	0	0	0	0.3196	0.667
MIMAT0001537	mmu-miR-429-3p	ENSMUSG00000001847	Rac1	protein_coding	chr5	143506282	143506288	143506281	143506309	-	2	0	Ago2	1	0	0	1	1	1	0	0.8382	2.32
MIMAT0001537	mmu-miR-429-3p	ENSMUSG00000001847	Rac1	protein_coding	chr5	143506351	143506356	143506350	143506378	-	4	0	Ago2	1	0	0	1	0	0	0	0.0692	1.347
MIMAT0001537	mmu-miR-429-3p	ENSMUSG00000029648	Flt1	protein_coding	chr5	147563367	147563372	147563367	147563372	-	0	0	NA	1	0	1	0	0	0	0	0.9867	0.591
MIMAT0001537	mmu-miR-429-3p	ENSMUSG00000029648	Flt1	protein_coding	chr5	147564180	147564186	147564179	147564200	-	1	0	Ago2	1	0	1	0	1	0	0	0.7893	1.388
MIMAT0001537	mmu-miR-429-3p	ENSMUSG00000001687	Ubl3	protein_coding	chr5	148504984	148504990	148504983	148505004	-	6	0	Ago1-4,Ago2	1	0	0	0	1	0	0	1.7308	2.437
MIMAT0001537	mmu-miR-429-3p	ENSMUSG00000029657	Hsph1	protein_coding	chr5	149616601	149616607	149616600	149616628	-	0	0	NA	0	0	1	1	0	0	0	0.8414	0.354
MIMAT0001537	mmu-miR-429-3p	ENSMUSG00000029657	Hsph1	protein_coding	chr5	149617270	149617276	149617269	149617297	-	3	0	Ago2	1	0	1	1	1	0	0	0.4493	2.302
MIMAT0001537	mmu-miR-429-3p	ENSMUSG00000029655	N4bp2l2	protein_coding	chr5	150636010	150636015	150636009	150636037	-	1	0	Ago2	1	0	0	1	0	0	0	0.1042	-0.046
MIMAT0001537	mmu-miR-429-3p	ENSMUSG00000029655	N4bp2l2	protein_coding	chr5	150636176	150636204	150636176	150636204	-	0	0	NA	0	0	0	1	0	0	0	0.9878	0.099
MIMAT0001537	mmu-miR-429-3p	ENSMUSG00000029655	N4bp2l2	protein_coding	chr5	150638681	150638686	150638680	150638708	-	1	0	Ago1-4	1	0	0	1	0	0	0	0.9678	-0.061
MIMAT0001537	mmu-miR-429-3p	ENSMUSG00000029655	N4bp2l2	protein_coding	chr5	150640080	150640085	150640079	150640107	-	0	0	NA	1	0	0	1	0	0	0	0.531	0.833
MIMAT0001537	mmu-miR-429-3p	ENSMUSG00000029655	N4bp2l2	protein_coding	chr5	150641749	150641756	150641748	150641776	-	0	0	NA	1	0	0	1	0	0	0	0.5092	0.094
MIMAT0001537	mmu-miR-429-3p	ENSMUSG00000029655	N4bp2l2	protein_coding	chr5	150642254	150642259	150642253	150642281	-	0	0	NA	1	0	0	1	0	0	0	0.3503	0.428
MIMAT0001537	mmu-miR-429-3p	ENSMUSG00000016128	Stard13	protein_coding	chr5	151037682	151037688	151037681	151037709	-	3	0	Ago2	1	0	1	1	1	0	0	0.8141	2.497
MIMAT0001537	mmu-miR-429-3p	ENSMUSG00000038525	Armc10	protein_coding	chr5	21651786	21651814	21651786	21651814	+	2	0	Ago1-4,Ago2	0	0	0	1	0	0	0	0.377	0.937
MIMAT0001537	mmu-miR-429-3p	ENSMUSG00000038525	Armc10	protein_coding	chr5	21660711	21660739	21660711	21660739	+	0	0	NA	0	0	0	1	0	0	0	0.3526	0.209
MIMAT0001537	mmu-miR-429-3p	ENSMUSG00000038525	Armc10	protein_coding	chr5	21660790	21660811	21660783	21660811	+	0	0	NA	0	0	0	1	1	0	0	0.6485	-0.061
MIMAT0001537	mmu-miR-429-3p	ENSMUSG00000001569	Nom1	protein_coding	chr5	29451329	29451334	29451314	29451335	+	1	3	Ago2	1	0	0	0	1	0	0	0.5576	0.411
MIMAT0001537	mmu-miR-429-3p	ENSMUSG00000039000	Ube3c	protein_coding	chr5	29675057	29675062	29675057	29675062	+	8	0	Ago2	1	0	0	0	0	0	0	0.705	0.964
MIMAT0001537	mmu-miR-429-3p	ENSMUSG00000039000	Ube3c	protein_coding	chr5	29675811	29675816	29675796	29675817	+	0	0	NA	1	0	0	0	1	0	0	0.3503	2.576
MIMAT0001537	mmu-miR-429-3p	ENSMUSG00000075703	Selenoi	protein_coding	chr5	30268020	30268025	30268020	30268025	+	1	0	Ago2	1	0	0	0	0	0	0	0.1789	0.405
MIMAT0001537	mmu-miR-429-3p	ENSMUSG00000075703	Selenoi	protein_coding	chr5	30270801	30270806	30270801	30270806	+	0	0	NA	1	0	0	0	0	0	0	0.4544	0.285
MIMAT0001537	mmu-miR-429-3p	ENSMUSG00000029146	Snx17	protein_coding	chr5	31198697	31198702	31198697	31198702	+	15	0	Ago1-4,Ago2	1	0	0	0	0	0	0	1.2261	2.839
MIMAT0001537	mmu-miR-429-3p	ENSMUSG00000029148	Nrbp1	protein_coding	chr5	31251209	31251215	31251188	31251216	+	2	0	Ago1-4	1	1	0	1	1	1	0	1.112	2.67
MIMAT0001537	mmu-miR-429-3p	ENSMUSG00000014956	Ppp1cb	protein_coding	chr5	32491731	32491736	32491731	32491736	+	1	0	Ago1-4	1	0	0	0	0	0	0	0.663	1.521
MIMAT0001537	mmu-miR-429-3p	ENSMUSG00000014956	Ppp1cb	protein_coding	chr5	32493112	32493117	32493112	32493117	+	1	0	Ago2	1	0	0	0	0	0	0	0.7128	0.877
MIMAT0001537	mmu-miR-429-3p	ENSMUSG00000057406	Nsd2	protein_coding	chr5	33869751	33869757	33869736	33869758	+	0	0	NA	0	0	1	0	1	0	0	0.8703	0.043
MIMAT0001537	mmu-miR-429-3p	ENSMUSG00000057406	Nsd2	protein_coding	chr5	33870587	33870593	33870587	33870593	+	0	0	NA	0	0	1	0	0	0	0	0.5533	-0.849
MIMAT0001537	mmu-miR-429-3p	ENSMUSG00000057406	Nsd2	protein_coding	chr5	33871937	33871943	33871916	33871944	+	1	0	Ago1-4	0	0	1	1	0	0	0	0.8448	0.793
MIMAT0001537	mmu-miR-429-3p	ENSMUSG00000057406	Nsd2	protein_coding	chr5	33873198	33873203	33873176	33873204	+	1	0	Ago2	0	0	1	1	0	0	0	0.3176	-0.45
MIMAT0001537	mmu-miR-429-3p	ENSMUSG00000057406	Nsd2	protein_coding	chr5	33873847	33873852	33873825	33873853	+	0	0	NA	0	0	1	1	0	0	0	0.5765	0.116
MIMAT0001537	mmu-miR-429-3p	ENSMUSG00000057406	Nsd2	protein_coding	chr5	33873894	33873900	33873873	33873901	+	0	0	NA	0	0	1	1	0	0	0	0.3558	0.334
MIMAT0001537	mmu-miR-429-3p	ENSMUSG00000057406	Nsd2	protein_coding	chr5	33875461	33875467	33875440	33875468	+	0	0	NA	0	0	1	1	0	0	0	0.9778	-0.25
MIMAT0001537	mmu-miR-429-3p	ENSMUSG00000057406	Nsd2	protein_coding	chr5	33876311	33876316	33876289	33876317	+	0	0	NA	0	0	1	1	0	0	0	0.8714	0.363
MIMAT0001537	mmu-miR-429-3p	ENSMUSG00000057406	Nsd2	protein_coding	chr5	33876631	33876636	33876609	33876637	+	0	0	NA	0	0	1	1	0	0	0	0.8063	0.295
MIMAT0001537	mmu-miR-429-3p	ENSMUSG00000029110	Rnf4	protein_coding	chr5	34353402	34353407	34353402	34353407	+	1	0	Ago2	1	0	0	0	0	0	0	0.9157	1.246
MIMAT0001537	mmu-miR-429-3p	ENSMUSG00000029120	Ppp2r2c	protein_coding	chr5	36954237	36954243	36954216	36954244	+	1	0	Ago2	1	0	0	1	1	1	0	1.3127	1.856
MIMAT0001537	mmu-miR-429-3p	ENSMUSG00000037795	N4bp2	protein_coding	chr5	65806822	65806850	65806822	65806850	+	0	0	NA	0	0	0	1	0	0	0	1.3448	0.219
MIMAT0001537	mmu-miR-429-3p	ENSMUSG00000037795	N4bp2	protein_coding	chr5	65827781	65827786	65827759	65827787	+	0	0	NA	0	0	1	1	0	0	0	0.6674	0.806
MIMAT0001537	mmu-miR-429-3p	ENSMUSG00000037795	N4bp2	protein_coding	chr5	65828046	65828051	65828024	65828052	+	0	0	NA	0	0	1	1	0	0	0	0.2099	1.824
MIMAT0001537	mmu-miR-429-3p	ENSMUSG00000037795	N4bp2	protein_coding	chr5	65828907	65828912	65828885	65828913	+	1	0	Ago1-4	0	0	1	1	0	0	0	0.3836	0.195
MIMAT0001537	mmu-miR-429-3p	ENSMUSG00000037795	N4bp2	protein_coding	chr5	65828933	65828938	65828933	65828938	+	0	0	NA	0	0	1	0	0	0	0	0.9424	0.375
MIMAT0001537	mmu-miR-429-3p	ENSMUSG00000037795	N4bp2	protein_coding	chr5	65829175	65829180	65829153	65829181	+	3	0	Ago2	0	0	1	1	0	0	0	0.7417	1.176
MIMAT0001537	mmu-miR-429-3p	ENSMUSG00000037795	N4bp2	protein_coding	chr5	65829707	65829713	65829686	65829714	+	21	1	Ago1-4,Ago2	0	0	1	1	0	0	0	0.9734	1.243
MIMAT0001537	mmu-miR-429-3p	ENSMUSG00000029208	Guf1	protein_coding	chr5	69558216	69558239	69558216	69558239	+	1	0	Ago2	0	0	0	0	1	0	0	1.1068	3.44
MIMAT0001537	mmu-miR-429-3p	ENSMUSG00000034663	Bmp2k	protein_coding	chr5	97088209	97088214	97088209	97088214	+	2	0	Ago2	1	0	0	0	0	0	0	0.4224	1.094
MIMAT0001537	mmu-miR-429-3p	ENSMUSG00000029313	Aff1	protein_coding	chr5	103853909	103853914	103853887	103853915	+	0	0	NA	1	0	0	1	0	0	0	1.1042	1.872
MIMAT0001537	mmu-miR-429-3p	ENSMUSG00000029313	Aff1	protein_coding	chr5	103854573	103854579	103854552	103854580	+	1	0	Ago2	1	0	0	1	0	0	0	1.0232	2.703
MIMAT0001537	mmu-miR-429-3p	ENSMUSG00000097392	Thoc2l	protein_coding	chr5	104552588	104552610	104552588	104552610	+	3	0	Ago2	0	0	0	0	1	0	0	1.3237	-0.1
MIMAT0001537	mmu-miR-429-3p	ENSMUSG00000029290	Zfp326	protein_coding	chr5	105915393	105915398	105915376	105915418	+	2	0	Ago2	1	0	1	0	2	0	0	1.2993	2.271
MIMAT0001537	mmu-miR-429-3p	ENSMUSG00000029290	Zfp326	protein_coding	chr5	105915412	105915417	105915412	105915417	+	2	0	Ago2	1	0	1	0	0	0	0	0.6596	2.134
MIMAT0001537	mmu-miR-429-3p	ENSMUSG00000029290	Zfp326	protein_coding	chr5	105915568	105915573	105915553	105915574	+	0	0	NA	1	0	1	0	1	0	0	0.2018	0.894
MIMAT0001537	mmu-miR-429-3p	ENSMUSG00000029290	Zfp326	protein_coding	chr5	105915615	105915620	105915615	105915620	+	0	0	NA	1	0	1	0	0	0	0	0.5388	0.768
MIMAT0001537	mmu-miR-429-3p	ENSMUSG00000111375	Btbd8	protein_coding	chr5	107509769	107509790	107509769	107509790	+	8	0	Ago2	0	0	0	0	1	0	0	-0.1503	1.458
MIMAT0001537	mmu-miR-429-3p	ENSMUSG00000029267	Mtf2	protein_coding	chr5	108107336	108107341	108107336	108107341	+	0	0	NA	1	0	1	0	0	0	0	-0.143	1.583
MIMAT0001537	mmu-miR-429-3p	ENSMUSG00000029267	Mtf2	protein_coding	chr5	108107671	108107677	108107655	108107678	+	1	0	Ago1-4	1	0	1	0	1	1	0	0.9922	4.514
MIMAT0001537	mmu-miR-429-3p	ENSMUSG00000029267	Mtf2	protein_coding	chr5	108108811	108108817	108108798	108108818	+	0	0	NA	1	0	1	0	1	1	0	1.1456	4.005
MIMAT0001537	mmu-miR-429-3p	ENSMUSG00000029364	Wsb2	protein_coding	chr5	117378055	117378060	117378039	117378061	+	1	0	Ago2	1	0	0	0	1	0	0	1.0941	0.72
MIMAT0001537	mmu-miR-429-3p	ENSMUSG00000018076	Med13l	protein_coding	chr5	118763946	118763951	118763946	118763951	+	2	0	Ago2	1	0	0	0	0	0	0	0.3098	2.325
MIMAT0001537	mmu-miR-429-3p	ENSMUSG00000018076	Med13l	protein_coding	chr5	118764194	118764199	118764194	118764199	+	0	0	NA	1	0	0	0	0	0	0	0.6607	3.76
MIMAT0001537	mmu-miR-429-3p	ENSMUSG00000038582	Pptc7	protein_coding	chr5	122324267	122324274	122324255	122324275	+	2	0	Ago2	1	0	0	0	1	0	0	0.6674	4.001
MIMAT0001537	mmu-miR-429-3p	ENSMUSG00000037905	Bri3bp	protein_coding	chr5	125456452	125456458	125456452	125456458	+	0	0	NA	1	0	1	0	0	0	0	1.3303	0.333
MIMAT0001537	mmu-miR-429-3p	ENSMUSG00000037905	Bri3bp	protein_coding	chr5	125458022	125458028	125458022	125458028	+	0	0	NA	1	0	1	0	0	0	0	0.3568	0.619
MIMAT0001537	mmu-miR-429-3p	ENSMUSG00000037905	Bri3bp	protein_coding	chr5	125460084	125460089	125460082	125460089	+	0	0	NA	1	0	1	0	0	0	0	1.0377	1.003
MIMAT0001537	mmu-miR-429-3p	ENSMUSG00000037905	Bri3bp	protein_coding	chr5	125460224	125460229	125460224	125460229	+	1	0	Ago2	1	0	1	0	0	0	0	0.7794	0.38
MIMAT0001537	mmu-miR-429-3p	ENSMUSG00000029714	Gigyf1	protein_coding	chr5	137527105	137527111	137527084	137527112	+	6	0	Ago1-4,Ago2	1	0	0	1	1	1	0	1.6818	2.708
MIMAT0001537	mmu-miR-429-3p	ENSMUSG00000044197	Gpr146	protein_coding	chr5	139393809	139393815	139393795	139393816	+	6	0	Ago2	1	0	0	0	1	1	0	0.9135	0.917
MIMAT0001537	mmu-miR-429-3p	ENSMUSG00000044197	Gpr146	protein_coding	chr5	139393891	139393896	139393891	139393896	+	0	0	NA	1	0	0	0	0	0	0	0.7339	0.629
MIMAT0001537	mmu-miR-429-3p	ENSMUSG00000029570	Lfng	protein_coding	chr5	140615121	140615127	140615100	140615128	+	1	0	Ago2	1	0	0	1	1	1	0	1.0299	3.423
MIMAT0001537	mmu-miR-429-3p	ENSMUSG00000056493	Foxk1	protein_coding	chr5	142461572	142461577	142461550	142461578	+	6	0	Ago1-4,Ago2	1	0	1	1	0	0	0	0.6031	2.017
MIMAT0001537	mmu-miR-429-3p	ENSMUSG00000056493	Foxk1	protein_coding	chr5	142461765	142461771	142461744	142461772	+	0	0	NA	1	0	1	1	1	1	0	0.5466	2.963
MIMAT0001537	mmu-miR-429-3p	ENSMUSG00000029581	Fscn1	protein_coding	chr5	142972757	142972763	142972736	142972764	+	1	0	Ago2	1	0	1	1	1	0	0	1.1352	2.025
MIMAT0001537	mmu-miR-429-3p	ENSMUSG00000018001	Cyth3	protein_coding	chr5	143708369	143708374	143708369	143708374	+	8	0	Ago2	1	0	0	0	0	0	0	0.7527	2.737
MIMAT0001537	mmu-miR-429-3p	ENSMUSG00000029635	Cdk8	protein_coding	chr5	146302799	146302804	146302784	146302805	+	1	0	Ago1-4	1	0	0	0	1	0	0	-0.3515	4.597
MIMAT0001537	mmu-miR-429-3p	ENSMUSG00000029647	Pan3	protein_coding	chr5	147546227	147546232	147546227	147546232	+	1	0	Ago2	0	0	1	0	0	0	0	0.4024	1.782
MIMAT0001537	mmu-miR-429-3p	ENSMUSG00000029647	Pan3	protein_coding	chr5	147546873	147546878	147546873	147546878	+	1	0	Ago2	1	0	1	0	0	0	0	0.3903	3.274
MIMAT0001537	mmu-miR-429-3p	ENSMUSG00000029647	Pan3	protein_coding	chr5	147548464	147548470	147548451	147548471	+	0	0	NA	1	0	1	0	1	0	0	1.0565	3.753
MIMAT0001537	mmu-miR-429-3p	ENSMUSG00000041264	Uspl1	protein_coding	chr5	149215324	149215329	149215324	149215329	+	1	0	Ago2	1	0	0	0	0	0	0	0.7661	0.561
MIMAT0001537	mmu-miR-429-3p	ENSMUSG00000019577	Pdk4	protein_coding	chr6	5483987	5483992	5483986	5484010	-	2	0	Ago2	1	0	0	0	1	0	0	1.4522	0.353
MIMAT0001537	mmu-miR-429-3p	ENSMUSG00000042742	Bmt2	protein_coding	chr6	13626085	13626090	13626084	13626112	-	0	0	NA	1	0	1	1	0	0	0	0.7727	0.61
MIMAT0001537	mmu-miR-429-3p	ENSMUSG00000042742	Bmt2	protein_coding	chr6	13627825	13627830	13627824	13627852	-	1	0	Ago1-4	1	0	1	1	0	0	0	1.6818	1.216
MIMAT0001537	mmu-miR-429-3p	ENSMUSG00000042742	Bmt2	protein_coding	chr6	13627959	13627965	13627958	13627986	-	0	0	NA	1	0	1	1	1	0	0	0.7916	0.622
MIMAT0001537	mmu-miR-429-3p	ENSMUSG00000042742	Bmt2	protein_coding	chr6	13628389	13628395	13628388	13628416	-	10	0	Ago2	1	0	1	1	1	0	0	0.9245	1.788
MIMAT0001537	mmu-miR-429-3p	ENSMUSG00000029684	Wasl	protein_coding	chr6	24614874	24614879	24614874	24614879	-	1	0	Ago2	1	0	0	0	0	0	0	0.5852	2.006
MIMAT0001537	mmu-miR-429-3p	ENSMUSG00000029684	Wasl	protein_coding	chr6	24615737	24615742	24615737	24615742	-	5	0	Ago2	1	0	0	0	0	0	0	0.9867	1.991
MIMAT0001537	mmu-miR-429-3p	ENSMUSG00000029708	Gcc1	protein_coding	chr6	28417784	28417790	28417784	28417790	-	1	0	Ago1-4	1	0	0	0	0	0	0	0.8703	-0.023
MIMAT0001537	mmu-miR-429-3p	ENSMUSG00000039159	Ube2h	protein_coding	chr6	30213004	30213011	30213004	30213011	-	2	0	Ago2	1	0	0	0	0	0	0	1.1286	2.616
MIMAT0001537	mmu-miR-429-3p	ENSMUSG00000047749	Zc3hav1l	protein_coding	chr6	38287653	38287658	38287653	38287658	-	0	0	NA	0	0	1	0	0	0	0	-0.0445	0.063
MIMAT0001537	mmu-miR-429-3p	ENSMUSG00000047749	Zc3hav1l	protein_coding	chr6	38291029	38291034	38291029	38291034	-	0	0	NA	0	0	1	0	0	0	0	1.0776	1
MIMAT0001537	mmu-miR-429-3p	ENSMUSG00000047749	Zc3hav1l	protein_coding	chr6	38291120	38291125	38291120	38291125	-	1	0	Ago2	0	0	1	0	0	0	0	1.0377	0.263
MIMAT0001537	mmu-miR-429-3p	ENSMUSG00000047749	Zc3hav1l	protein_coding	chr6	38292474	38292480	38292473	38292495	-	0	0	NA	1	0	1	0	1	0	0	0.694	0.378
MIMAT0001537	mmu-miR-429-3p	ENSMUSG00000042599	Kdm7a	protein_coding	chr6	39136735	39136763	39136735	39136763	-	0	0	NA	0	0	0	1	0	0	0	1.0477	2.714
MIMAT0001537	mmu-miR-429-3p	ENSMUSG00000042599	Kdm7a	protein_coding	chr6	39136785	39136790	39136784	39136812	-	0	0	NA	1	0	1	1	0	0	0	0.7128	2.32
MIMAT0001537	mmu-miR-429-3p	ENSMUSG00000042599	Kdm7a	protein_coding	chr6	39136885	39136891	39136884	39136912	-	3	0	Ago1-4,Ago2	1	0	1	1	0	1	0	0.9945	3.803
MIMAT0001537	mmu-miR-429-3p	ENSMUSG00000042599	Kdm7a	protein_coding	chr6	39136925	39136931	39136924	39136952	-	2	0	Ago2	1	0	1	1	0	1	0	1.4357	3.966
MIMAT0001537	mmu-miR-429-3p	ENSMUSG00000042599	Kdm7a	protein_coding	chr6	39140525	39140531	39140524	39140552	-	7	0	Ago2	1	0	1	1	0	0	0	0.969	0.591
MIMAT0001537	mmu-miR-429-3p	ENSMUSG00000056429	Tgoln1	protein_coding	chr6	72608521	72608526	72608521	72608526	-	0	0	NA	1	0	0	0	0	0	0	1.2227	0.882
MIMAT0001537	mmu-miR-429-3p	ENSMUSG00000056429	Tgoln1	protein_coding	chr6	72608779	72608784	72608779	72608784	-	5	0	Ago2	1	0	0	0	0	0	0	0.5843	-0.245
MIMAT0001537	mmu-miR-429-3p	ENSMUSG00000045896	Paip2b	protein_coding	chr6	83806462	83806468	83806461	83806489	-	0	0	NA	1	0	1	1	1	0	0	0.6112	0.679
MIMAT0001537	mmu-miR-429-3p	ENSMUSG00000045896	Paip2b	protein_coding	chr6	83808494	83808500	83808493	83808521	-	2	0	Ago2	1	0	1	1	1	0	0	0.7018	1.122
MIMAT0001537	mmu-miR-429-3p	ENSMUSG00000030064	Frmd4b	protein_coding	chr6	97287865	97287871	97287864	97287892	-	0	0	NA	1	0	0	1	1	1	0	1.3104	3.06
MIMAT0001537	mmu-miR-429-3p	ENSMUSG00000030064	Frmd4b	protein_coding	chr6	97296205	97296233	97296205	97296233	-	1	0	Ago2	0	0	0	1	0	0	0	0.1895	3.698
MIMAT0001537	mmu-miR-429-3p	ENSMUSG00000030101	Sumf1	protein_coding	chr6	108108384	108108389	108108384	108108389	-	1	0	Ago2	1	0	0	0	0	0	0	0.7583	-0.038
MIMAT0001537	mmu-miR-429-3p	ENSMUSG00000030298	Sec13	protein_coding	chr6	113728170	113728175	113728169	113728190	-	2	0	Ago2	1	0	0	0	1	0	0	0.1147	0.379
MIMAT0001537	mmu-miR-429-3p	ENSMUSG00000030126	Tmcc1	protein_coding	chr6	116021482	116021488	116021481	116021502	-	0	0	NA	0	0	1	0	1	1	0	0.98	2.12
MIMAT0001537	mmu-miR-429-3p	ENSMUSG00000030126	Tmcc1	protein_coding	chr6	116021924	116021929	116021924	116021929	-	1	0	Ago2	0	0	1	0	0	0	0	1.1042	2.77
MIMAT0001537	mmu-miR-429-3p	ENSMUSG00000051331	Cacna1c	protein_coding	chr6	118592441	118592447	118592440	118592468	-	2	0	Ago2	0	0	1	1	0	1	0	0.6552	3.373
MIMAT0001537	mmu-miR-429-3p	ENSMUSG00000030168	Adipor2	protein_coding	chr6	119353317	119353323	119353316	119353344	-	1	0	Ago1-4	1	0	0	1	1	1	0	1.1341	3.219
MIMAT0001537	mmu-miR-429-3p	ENSMUSG00000030168	Adipor2	protein_coding	chr6	119353927	119353932	119353926	119353954	-	1	1	Ago2	1	0	0	1	0	0	0	0.837	0.556
MIMAT0001537	mmu-miR-429-3p	ENSMUSG00000045962	Wnk1	protein_coding	chr6	119924779	119924785	119924778	119924806	-	0	0	NA	1	0	0	1	1	0	0	1.4811	2.606
MIMAT0001537	mmu-miR-429-3p	ENSMUSG00000045962	Wnk1	protein_coding	chr6	119925512	119925518	119925511	119925539	-	23	0	Ago1-4,Ago2	1	0	0	1	1	0	0	0.3836	2.682
MIMAT0001537	mmu-miR-429-3p	ENSMUSG00000045962	Wnk1	protein_coding	chr6	119956150	119956178	119956150	119956178	-	2	0	Ago2	0	0	0	1	0	0	0	0.8969	1.699
MIMAT0001537	mmu-miR-429-3p	ENSMUSG00000040649	Rimklb	protein_coding	chr6	122454463	122454468	122454462	122454490	-	0	0	NA	1	0	0	1	0	0	0	0.5721	3.055
MIMAT0001537	mmu-miR-429-3p	ENSMUSG00000040649	Rimklb	protein_coding	chr6	122454857	122454862	122454856	122454884	-	3	0	Ago1-4	1	0	0	1	0	0	0	0.6286	0.904
MIMAT0001537	mmu-miR-429-3p	ENSMUSG00000040649	Rimklb	protein_coding	chr6	122455547	122455553	122455546	122455574	-	0	0	NA	1	0	0	1	1	1	0	0.5843	2.605
MIMAT0001537	mmu-miR-429-3p	ENSMUSG00000003153	Slc2a3	protein_coding	chr6	122728037	122728043	122728036	122728060	-	10	1	Ago2	1	0	0	0	1	0	0	0.9734	0.107
MIMAT0001537	mmu-miR-429-3p	ENSMUSG00000040552	C3ar1	protein_coding	chr6	122847665	122847671	122847664	122847684	-	1	0	Ago2	1	0	1	0	1	0	0	1.0588	0.254
MIMAT0001537	mmu-miR-429-3p	ENSMUSG00000040552	C3ar1	protein_coding	chr6	122849504	122849510	122849503	122849524	-	0	0	NA	1	0	1	0	1	0	0	0.6696	0.275
MIMAT0001537	mmu-miR-429-3p	ENSMUSG00000030342	Cd9	protein_coding	chr6	125460578	125460583	125460577	125460597	-	1	0	Ago2	1	0	0	0	1	0	0	1.0299	1.525
MIMAT0001537	mmu-miR-429-3p	ENSMUSG00000000184	Ccnd2	protein_coding	chr6	127127044	127127049	127127044	127127049	-	0	0	NA	1	0	0	0	0	0	0	1.0498	0.312
MIMAT0001537	mmu-miR-429-3p	ENSMUSG00000000184	Ccnd2	protein_coding	chr6	127128310	127128315	127128310	127128315	-	3	0	Ago2	1	0	0	0	0	0	0	1.2782	0.904
MIMAT0001537	mmu-miR-429-3p	ENSMUSG00000015766	Eps8	protein_coding	chr6	137477707	137477713	137477706	137477734	-	1	0	Ago2	1	0	1	1	1	1	0	0.857	2.668
MIMAT0001537	mmu-miR-429-3p	ENSMUSG00000015766	Eps8	protein_coding	chr6	137478065	137478071	137478064	137478092	-	0	0	NA	1	0	1	1	1	1	0	1.4279	2.507
MIMAT0001537	mmu-miR-429-3p	ENSMUSG00000030268	Bcat1	protein_coding	chr6	144999346	144999352	144999345	144999366	-	2	0	Ago1-4,Ago2	1	0	0	0	1	0	0	1.2406	0.275
MIMAT0001537	mmu-miR-429-3p	ENSMUSG00000030265	Kras	protein_coding	chr6	145220416	145220422	145220416	145220422	-	2	0	Ago2	1	0	0	0	0	0	0	0.5843	2.66
MIMAT0001537	mmu-miR-429-3p	ENSMUSG00000030313	Dennd5b	protein_coding	chr6	148988184	148988189	148988183	148988211	-	1	0	Ago2	1	0	1	1	0	0	0	0.6419	3.024
MIMAT0001537	mmu-miR-429-3p	ENSMUSG00000030313	Dennd5b	protein_coding	chr6	148989457	148989463	148989456	148989484	-	2	0	Ago2	1	0	1	1	1	1	0	0.6031	2.468
MIMAT0001537	mmu-miR-429-3p	ENSMUSG00000030313	Dennd5b	protein_coding	chr6	148989553	148989558	148989552	148989580	-	0	0	NA	1	0	1	1	0	0	0	1.3691	0.639
MIMAT0001537	mmu-miR-429-3p	ENSMUSG00000030313	Dennd5b	protein_coding	chr6	148989616	148989622	148989615	148989643	-	0	0	NA	1	0	1	1	0	0	0	1.4123	0.552
MIMAT0001537	mmu-miR-429-3p	ENSMUSG00000030313	Dennd5b	protein_coding	chr6	148991949	148991954	148991948	148991976	-	0	0	NA	1	0	1	1	0	0	0	0.8558	-0.321
MIMAT0001537	mmu-miR-429-3p	ENSMUSG00000030313	Dennd5b	protein_coding	chr6	148993085	148993090	148993084	148993112	-	0	0	NA	1	0	1	1	0	0	0	-0.1193	1.184
MIMAT0001537	mmu-miR-429-3p	ENSMUSG00000030313	Dennd5b	protein_coding	chr6	148993501	148993506	148993500	148993528	-	2	0	Ago2	1	0	1	1	0	0	0	0.8825	4.055
MIMAT0001537	mmu-miR-429-3p	ENSMUSG00000030313	Dennd5b	protein_coding	chr6	149005190	149005218	149005190	149005218	-	0	0	NA	0	0	0	1	0	0	0	0.4934	1.671
MIMAT0001537	mmu-miR-429-3p	ENSMUSG00000001376	Vps50	protein_coding	chr6	3603143	3603150	3603130	3603151	+	1	0	Ago2	1	0	0	0	1	0	0	1.0377	1.24
MIMAT0001537	mmu-miR-429-3p	ENSMUSG00000092035	Peg10	protein_coding	chr6	4756029	4756035	4756029	4756035	+	0	0	NA	1	0	0	0	0	0	0	1.4146	0.896
MIMAT0001537	mmu-miR-429-3p	ENSMUSG00000092035	Peg10	protein_coding	chr6	4759638	4759643	4759638	4759643	+	1	0	Ago2	1	0	0	0	0	0	0	0.6097	1.006
MIMAT0001537	mmu-miR-429-3p	ENSMUSG00000032827	Ppp1r9a	protein_coding	chr6	5078426	5078432	5078426	5078432	+	0	0	NA	0	0	1	0	0	0	0	0.9756	0.437
MIMAT0001537	mmu-miR-429-3p	ENSMUSG00000032827	Ppp1r9a	protein_coding	chr6	5160934	5160940	5160913	5160941	+	0	0	NA	1	0	1	1	0	0	0	1.011	1.272
MIMAT0001537	mmu-miR-429-3p	ENSMUSG00000032827	Ppp1r9a	protein_coding	chr6	5164556	5164561	5164534	5164562	+	0	0	NA	1	0	1	1	0	0	0	1.3259	0.307
MIMAT0001537	mmu-miR-429-3p	ENSMUSG00000032827	Ppp1r9a	protein_coding	chr6	5164785	5164791	5164764	5164792	+	0	0	NA	1	0	1	1	0	0	0	1.0854	0.033
MIMAT0001537	mmu-miR-429-3p	ENSMUSG00000032827	Ppp1r9a	protein_coding	chr6	5165613	5165618	5165591	5165619	+	1	0	Ago1-4	1	0	1	1	0	0	0	0.9988	3.719
MIMAT0001537	mmu-miR-429-3p	ENSMUSG00000029638	Glcci1	protein_coding	chr6	8594393	8594398	8594371	8594399	+	1	0	Ago2	1	0	0	1	0	0	0	0.7195	0.965
MIMAT0001537	mmu-miR-429-3p	ENSMUSG00000107705	Gm45062	protein_coding	chr6	8594393	8594398	8594371	8594399	+	1	0	Ago2	1	0	0	1	0	0	0	0.7195	0.965
MIMAT0001537	mmu-miR-429-3p	ENSMUSG00000029638	Glcci1	protein_coding	chr6	8597431	8597437	8597410	8597438	+	0	0	NA	1	0	0	1	1	1	0	1.0643	4.359
MIMAT0001537	mmu-miR-429-3p	ENSMUSG00000107705	Gm45062	protein_coding	chr6	8597431	8597437	8597410	8597438	+	0	0	NA	1	0	0	1	1	1	0	1.0643	4.359
MIMAT0001537	mmu-miR-429-3p	ENSMUSG00000041390	Mdfic	protein_coding	chr6	15799963	15799969	15799949	15799970	+	3	0	Ago2	1	0	1	0	1	0	0	0.7916	1.33
MIMAT0001537	mmu-miR-429-3p	ENSMUSG00000041390	Mdfic	protein_coding	chr6	15800889	15800895	15800875	15800896	+	0	0	NA	1	0	1	0	1	0	0	0.2927	0.401
MIMAT0001537	mmu-miR-429-3p	ENSMUSG00000041390	Mdfic	protein_coding	chr6	15801653	15801658	15801653	15801658	+	1	0	Ago2	1	0	1	0	0	0	0	1.2617	1.971
MIMAT0001537	mmu-miR-429-3p	ENSMUSG00000000058	Cav2	protein_coding	chr6	17288823	17288830	17288823	17288830	+	1	0	Ago2	1	0	0	0	0	0	0	0.9734	-0.213
MIMAT0001537	mmu-miR-429-3p	ENSMUSG00000015733	Capza2	protein_coding	chr6	17665494	17665499	17665494	17665499	+	1	0	Ago2	1	0	0	0	0	0	0	0.8662	2.943
MIMAT0001537	mmu-miR-429-3p	ENSMUSG00000029767	Calu	protein_coding	chr6	29375570	29375576	29375558	29375577	+	0	0	NA	1	0	0	0	1	1	0	1.011	3.058
MIMAT0001537	mmu-miR-429-3p	ENSMUSG00000029767	Calu	protein_coding	chr6	29376572	29376577	29376572	29376577	+	1	0	Ago2	1	0	0	0	0	0	0	0.5188	1.039
MIMAT0001537	mmu-miR-429-3p	ENSMUSG00000029920	Smarcad1	protein_coding	chr6	65099316	65099344	65099316	65099344	+	0	0	NA	0	0	0	1	0	0	0	1.0854	3.384
MIMAT0001537	mmu-miR-429-3p	ENSMUSG00000029920	Smarcad1	protein_coding	chr6	65114634	65114640	65114613	65114641	+	1	0	Ago2	1	0	1	1	1	1	0	1.0211	3.941
MIMAT0001537	mmu-miR-429-3p	ENSMUSG00000053119	Chmp3	protein_coding	chr6	71580775	71580781	71580775	71580781	+	2	0	Ago2	1	0	0	0	0	0	0	1.1474	-0.313
MIMAT0001537	mmu-miR-429-3p	ENSMUSG00000052852	Reep1	protein_coding	chr6	71810443	71810449	71810422	71810459	+	0	0	NA	1	0	1	2	1	1	0	0.9235	0.941
MIMAT0001537	mmu-miR-429-3p	ENSMUSG00000052852	Reep1	protein_coding	chr6	71810453	71810458	71810453	71810458	+	0	0	NA	1	0	1	0	0	0	0	0.5987	0.545
MIMAT0001537	mmu-miR-429-3p	ENSMUSG00000052852	Reep1	protein_coding	chr6	71810622	71810628	71810601	71810629	+	8	0	Ago1-4,Ago2	1	0	1	1	1	1	0	1.113	3.26
MIMAT0001537	mmu-miR-429-3p	ENSMUSG00000043131	Mob1a	protein_coding	chr6	83341168	83341173	83341168	83341173	+	1	0	Ago2	0	0	1	0	0	0	0	1.2594	0.646
MIMAT0001537	mmu-miR-429-3p	ENSMUSG00000043131	Mob1a	protein_coding	chr6	83341744	83341749	83341744	83341749	+	0	0	NA	0	0	1	0	0	0	0	1.1685	0.993
MIMAT0001537	mmu-miR-429-3p	ENSMUSG00000043131	Mob1a	protein_coding	chr6	83343422	83343427	83343422	83343427	+	0	0	NA	0	0	1	0	0	0	0	1.1584	1.309
MIMAT0001537	mmu-miR-429-3p	ENSMUSG00000043131	Mob1a	protein_coding	chr6	83343640	83343645	83343640	83343645	+	0	0	NA	0	0	1	0	0	0	0	0.6219	0.991
MIMAT0001537	mmu-miR-429-3p	ENSMUSG00000005893	Nr2c2	protein_coding	chr6	92167920	92167925	92167898	92167926	+	0	0	NA	1	0	0	1	0	0	0	1.1042	2.738
MIMAT0001537	mmu-miR-429-3p	ENSMUSG00000005893	Nr2c2	protein_coding	chr6	92168701	92168729	92168701	92168729	+	0	0	NA	0	0	0	1	0	0	0	0.2473	0.258
MIMAT0001537	mmu-miR-429-3p	ENSMUSG00000005893	Nr2c2	protein_coding	chr6	92170472	92170500	92170472	92170500	+	2	0	Ago2	0	0	0	1	0	0	0	0.8226	0.835
MIMAT0001537	mmu-miR-429-3p	ENSMUSG00000035158	Mitf	protein_coding	chr6	98018378	98018383	98018378	98018383	+	1	0	Ago2	1	0	0	0	0	0	0	0.0669	3.297
MIMAT0001537	mmu-miR-429-3p	ENSMUSG00000035158	Mitf	protein_coding	chr6	98019394	98019399	98019394	98019400	+	0	0	NA	1	0	0	0	0	1	0	0.98	1.768
MIMAT0001537	mmu-miR-429-3p	ENSMUSG00000030077	Chl1	protein_coding	chr6	103730842	103730847	103730842	103730847	+	0	0	NA	1	0	0	0	0	0	0	0.7527	0.268
MIMAT0001537	mmu-miR-429-3p	ENSMUSG00000030077	Chl1	protein_coding	chr6	103731216	103731222	103731202	103731223	+	0	0	NA	1	0	0	0	1	0	0	0.4745	0.412
MIMAT0001537	mmu-miR-429-3p	ENSMUSG00000030077	Chl1	protein_coding	chr6	103732623	103732628	103732623	103732628	+	1	0	Ago1-4	1	0	0	0	0	0	0	0.7527	1.385
MIMAT0001537	mmu-miR-429-3p	ENSMUSG00000030104	Edem1	protein_coding	chr6	108856929	108856934	108856929	108856934	+	2	0	Ago2	1	0	0	0	0	0	0	0.5391	0.441
MIMAT0001537	mmu-miR-429-3p	ENSMUSG00000030104	Edem1	protein_coding	chr6	108857277	108857282	108857277	108857282	+	1	0	Ago2	1	0	0	0	0	0	0	0.2487	-0.154
MIMAT0001537	mmu-miR-429-3p	ENSMUSG00000033933	Vhl	protein_coding	chr6	113631211	113631216	113631211	113631216	+	1	0	Ago2	1	0	0	0	0	0	0	0.7771	0.312
MIMAT0001537	mmu-miR-429-3p	ENSMUSG00000030310	Slc6a1	protein_coding	chr6	114317366	114317372	114317345	114317373	+	1	0	Ago2	1	0	1	1	1	1	0	0.4745	2.676
MIMAT0001537	mmu-miR-429-3p	ENSMUSG00000071226	Cecr2	protein_coding	chr6	120766821	120766827	120766799	120766827	+	2	0	Ago2	0	0	0	1	0	1	0	1.2782	2.252
MIMAT0001537	mmu-miR-429-3p	ENSMUSG00000071226	Cecr2	protein_coding	chr6	120767639	120767645	120767618	120767646	+	0	0	NA	0	0	0	1	1	1	0	0.8903	2.66
MIMAT0001537	mmu-miR-429-3p	ENSMUSG00000009112	Bcl2l13	protein_coding	chr6	120889048	120889053	120889048	120889053	+	1	0	Ago1-4	1	0	0	0	0	0	0	0.5765	0.322
MIMAT0001537	mmu-miR-429-3p	ENSMUSG00000003031	Cdkn1b	protein_coding	chr6	134922243	134922264	134922243	134922264	+	1	0	Ago2	0	0	0	0	1	0	0	1.2571	0.263
MIMAT0001537	mmu-miR-429-3p	ENSMUSG00000060032	H2aj	protein_coding	chr6	136809159	136809164	136809159	136809164	+	1	0	Ago2	1	0	1	0	0	0	0	0.8329	0.11
MIMAT0001537	mmu-miR-429-3p	ENSMUSG00000060032	H2aj	protein_coding	chr6	136809891	136809897	136809878	136809898	+	0	0	NA	1	0	1	0	1	0	0	0.8636	0.546
MIMAT0001537	mmu-miR-429-3p	ENSMUSG00000060032	H2aj	protein_coding	chr6	136809922	136809928	136809912	136809929	+	0	0	NA	1	0	1	0	1	0	0	1.123	0.097
MIMAT0001537	mmu-miR-429-3p	ENSMUSG00000030232	Aebp2	protein_coding	chr6	140650908	140650914	140650887	140650915	+	0	0	NA	1	0	1	1	1	1	0	0.9734	1.514
MIMAT0001537	mmu-miR-429-3p	ENSMUSG00000030232	Aebp2	protein_coding	chr6	140651424	140651429	140651402	140651430	+	1	0	Ago2	1	0	1	1	0	0	0	0.9922	3.166
MIMAT0001537	mmu-miR-429-3p	ENSMUSG00000030232	Aebp2	protein_coding	chr6	140652722	140652727	140652700	140652728	+	2	0	Ago1-4,Ago2	1	0	1	1	1	0	0	1.1109	3.594
MIMAT0001537	mmu-miR-429-3p	ENSMUSG00000030232	Aebp2	protein_coding	chr6	140652790	140652795	140652768	140652796	+	14	0	Ago1-4,Ago2	1	0	1	1	1	0	0	-0.0695	3.688
MIMAT0001537	mmu-miR-429-3p	ENSMUSG00000030232	Aebp2	protein_coding	chr6	140653795	140653800	140653795	140653800	+	0	0	NA	1	0	0	0	0	0	0	0.7794	-0.375
MIMAT0001537	mmu-miR-429-3p	ENSMUSG00000030259	Rassf8	protein_coding	chr6	145817357	145817363	145817336	145817364	+	2	0	Ago1-4,Ago2	1	0	1	1	1	0	0	0.837	1.407
MIMAT0001537	mmu-miR-429-3p	ENSMUSG00000030259	Rassf8	protein_coding	chr6	145817789	145817795	145817768	145817796	+	0	0	NA	0	0	1	1	0	0	0	0.8226	0.392
MIMAT0001537	mmu-miR-429-3p	ENSMUSG00000030259	Rassf8	protein_coding	chr6	145820432	145820437	145820410	145820438	+	2	0	Ago2	0	0	1	1	0	0	0	1.0588	1.613
MIMAT0001537	mmu-miR-429-3p	ENSMUSG00000030259	Rassf8	protein_coding	chr6	145820552	145820558	145820531	145820559	+	0	0	NA	0	0	1	1	1	0	0	1.0299	1.998
MIMAT0001537	mmu-miR-429-3p	ENSMUSG00000032712	Resf1	protein_coding	chr6	149335527	149335532	149335527	149335532	+	3	0	Ago2	1	0	0	0	0	0	0	0.2594	1.499
MIMAT0001537	mmu-miR-429-3p	ENSMUSG00000008435	Rdh13	protein_coding	chr7	4426690	4426711	4426690	4426711	-	1	0	Ago2	0	0	0	0	1	0	0	1.4899	0.054
MIMAT0001537	mmu-miR-429-3p	ENSMUSG00000008435	Rdh13	protein_coding	chr7	4427481	4427487	4427481	4427487	-	0	0	NA	1	0	0	0	0	0	0	0.7539	-0.069
MIMAT0001537	mmu-miR-429-3p	ENSMUSG00000002265	Peg3	protein_coding	chr7	6706083	6706088	6706083	6706088	-	0	0	NA	1	0	0	0	0	0	0	0.9656	0.164
MIMAT0001537	mmu-miR-429-3p	ENSMUSG00000002265	Peg3	protein_coding	chr7	6706965	6706970	6706965	6706970	-	1	0	Ago2	1	0	0	0	0	0	0	1.2971	0.52
MIMAT0001537	mmu-miR-429-3p	ENSMUSG00000030378	Sult2a8	protein_coding	chr7	14411586	14411591	14411586	14411591	-	1	0	Ago2	1	0	0	0	0	0	0	0.7916	0.384
MIMAT0001537	mmu-miR-429-3p	ENSMUSG00000040511	Pvr	protein_coding	chr7	19904607	19904612	19904607	19904612	-	7	0	Ago2	1	0	0	0	0	0	0	0.6796	-0.422
MIMAT0001537	mmu-miR-429-3p	ENSMUSG00000056978	Hamp2	protein_coding	chr7	30922449	30922455	30922448	30922469	-	3	0	Ago2	1	0	0	0	1	0	0	0.326	1.1
MIMAT0001537	mmu-miR-429-3p	ENSMUSG00000043262	Uevld	protein_coding	chr7	46924365	46924370	46924365	46924370	-	0	0	NA	1	0	0	0	0	0	0	0.9123	-0.084
MIMAT0001537	mmu-miR-429-3p	ENSMUSG00000043262	Uevld	protein_coding	chr7	46924903	46924908	46924903	46924908	-	0	0	NA	1	0	0	0	0	0	0	0.4007	-0.208
MIMAT0001537	mmu-miR-429-3p	ENSMUSG00000043262	Uevld	protein_coding	chr7	46925489	46925495	46925488	46925513	-	0	0	NA	1	0	0	0	1	0	0	1.4922	0.499
MIMAT0001537	mmu-miR-429-3p	ENSMUSG00000043262	Uevld	protein_coding	chr7	46925824	46925829	46925824	46925829	-	1	0	Ago2	1	0	0	0	0	0	0	0.7875	0.89
MIMAT0001537	mmu-miR-429-3p	ENSMUSG00000052040	Klf13	protein_coding	chr7	63886545	63886551	63886545	63886573	-	24	0	Ago1-4,Ago2	0	0	0	1	0	1	0	0.9534	4.548
MIMAT0001537	mmu-miR-429-3p	ENSMUSG00000030516	Tjp1	protein_coding	chr7	65297452	65297457	65297451	65297479	-	0	0	NA	1	0	0	1	0	0	0	0.8448	1.081
MIMAT0001537	mmu-miR-429-3p	ENSMUSG00000030516	Tjp1	protein_coding	chr7	65297489	65297494	65297488	65297516	-	1	0	Ago2	1	0	0	1	1	0	0	0.3503	3.484
MIMAT0001537	mmu-miR-429-3p	ENSMUSG00000078671	Chd2	protein_coding	chr7	73428290	73428296	73428289	73428317	-	0	0	NA	0	0	0	1	0	1	0	1.174	2.547
MIMAT0001537	mmu-miR-429-3p	ENSMUSG00000078671	Chd2	protein_coding	chr7	73428674	73428702	73428674	73428702	-	4	0	Ago2	0	0	0	1	0	0	0	1.0066	0.165
MIMAT0001537	mmu-miR-429-3p	ENSMUSG00000078671	Chd2	protein_coding	chr7	73484412	73484440	73484412	73484440	-	0	0	NA	0	0	0	1	0	0	0	0.8304	4.35
MIMAT0001537	mmu-miR-429-3p	ENSMUSG00000030541	Idh2	protein_coding	chr7	80094919	80094925	80094919	80094925	-	1	0	Ago2	1	0	0	0	0	0	0	1.1563	0.222
MIMAT0001537	mmu-miR-429-3p	ENSMUSG00000030530	Furin	protein_coding	chr7	80390641	80390646	80390641	80390646	-	1	0	Ago2	1	0	0	0	0	0	0	0.8914	2.111
MIMAT0001537	mmu-miR-429-3p	ENSMUSG00000030747	Dgat2	protein_coding	chr7	99154362	99154368	99154361	99154382	-	1	0	Ago2	1	0	1	0	1	0	0	0.7994	-0.011
MIMAT0001537	mmu-miR-429-3p	ENSMUSG00000058761	Rnf169	protein_coding	chr7	99922051	99922073	99922051	99922073	-	1	0	Ago2	0	0	0	0	1	0	0	1.0023	0.621
MIMAT0001537	mmu-miR-429-3p	ENSMUSG00000005610	Eif4g2	protein_coding	chr7	111072018	111072025	111072018	111072025	-	3	0	Ago2	1	0	0	0	0	0	0	0.9678	3.458
MIMAT0001537	mmu-miR-429-3p	ENSMUSG00000038187	Btbd10	protein_coding	chr7	113315977	113315982	113315977	113315982	-	2	0	Ago2	1	0	0	0	0	0	0	0.6153	1.213
MIMAT0001537	mmu-miR-429-3p	ENSMUSG00000055723	Rras2	protein_coding	chr7	114047013	114047018	114047012	114047040	-	0	0	NA	1	0	0	1	0	0	0	0.5987	1.828
MIMAT0001537	mmu-miR-429-3p	ENSMUSG00000055723	Rras2	protein_coding	chr7	114047193	114047198	114047192	114047220	-	5	0	Ago2	1	0	0	1	1	0	0	0.3385	4.563
[truncated: 422 more rows]
