# Supplementary material for: Circ-0000197 derived from porcine milk small extracellular vesicles promotes intestinal barrier function by sponging miR-429
Source: J Anim Sci Biotechnol. 2025 Jun 25;16:89. doi: 10.1186/s40104-025-01218-5 (PMC12188651; doi:10.1186/s40104-025-01218-5)
Supplement: Supplementary file 3 — Supplementary Material 3: Table S3 TargetScan database. [file 40104_2025_1218_MOESM3_ESM.xlsx]

## Sheet: TargetScanHuman_8.0
TargetScan database was used to predict the target gene of miR-429
Ortholog of target gene	Representative transcript	Gene name	3P-seq tags + 5	Conserved sites total	Conserved 8mer sites	Conserved 7mer-m8 sites	Conserved 7mer-A1 sites	Poorly conserved sites total	Poorly conserved 8mer sites	Poorly conserved 7mer-m8 sites	Poorly conserved 7mer-A1 sites	6mer sites	Representative miRNA	Predicted occupancy (low miRNA)	Predicted occupancy (high miRNA)	Predicted occupancy (transfected miRNA)	Cumulative weighted context++ score	Total context++ score	Aggregate PCT	Previous TargetScan publication(s)
ZEB1	ENST00000361642.5	zinc finger E-box binding homeobox 1	59	5	3	2	0	0	0	0	0	1	mmu-miR-429-3p				-0.9	-0.92	> 0.99	2007, 2009, 2011
SEC23A	ENST00000537403.1	Sec23 homolog A (S. cerevisiae)	413	2	2	0	0	1	0	1	0	0	mmu-miR-200b-3p				-0.78	-0.83	0.83	2005, 2007, 2009, 2011
GPM6A	ENST00000280187.7	glycoprotein M6A	335	3	2	0	1	0	0	0	0	1	mmu-miR-200b-3p				-0.67	-0.69	0.96	2005, 2007, 2009, 2011
TWISTNB	ENST00000222567.5	TWIST neighbor	133	2	1	1	0	2	0	1	1	1	mmu-miR-200b-3p				-0.66	-0.79	0.58	2009, 2011
INTS8	ENST00000523731.1	integrator complex subunit 8	554	1	1	0	0	0	0	0	0	0	mmu-miR-200b-3p				-0.66	-0.66	0.68	2007, 2009, 2011
CRTAP	ENST00000320954.6	cartilage associated protein	3154	1	1	0	0	1	0	1	0	0	mmu-miR-200c-3p				-0.62	-0.62	0.87	2011
ST3GAL6	ENST00000265261.6	ST3 beta-galactoside alpha-2,3-sialyltransferase 6	150	1	1	0	0	0	0	0	0	1	mmu-miR-200b-3p				-0.59	-0.59	0.83	2009, 2011
RAP1B	ENST00000250559.9	RAP1B, member of RAS oncogene family	3599	2	1	1	0	1	1	0	0	0	mmu-miR-200b-3p				-0.59	-0.85	0.95	2005, 2007, 2009, 2011
IMMP2L	ENST00000405709.2	IMP2 inner mitochondrial membrane peptidase-like (S. cerevisiae)	560	1	1	0	0	1	0	0	1	0	mmu-miR-200b-3p				-0.59	-0.71	< 0.1	2011
APOO	ENST00000379226.4	apolipoprotein O	5	1	0	1	0	1	0	1	0	0	mmu-miR-200b-3p				-0.56	-0.56	0.64	2009, 2011
ZEB2	ENST00000558170.2	zinc finger E-box binding homeobox 2	33	6	4	1	1	1	0	0	1	3	mmu-miR-200b-3p				-0.55	-0.56	> 0.99	2007, 2009, 2011
MMD	ENST00000262065.3	monocyte to macrophage differentiation-associated	558	1	1	0	0	1	0	0	1	0	mmu-miR-200b-3p				-0.54	-0.54	0.84	2005, 2007, 2009, 2011
BAG5	ENST00000299204.4	BCL2-associated athanogene 5	267	1	0	1	0	2	0	2	0	0	mmu-miR-429-3p				-0.54	-0.63	0.88	2009, 2011
RAP2C	ENST00000342983.2	RAP2C, member of RAS oncogene family	604	1	1	0	0	1	0	1	0	1	mmu-miR-200b-3p				-0.53	-0.54	0.91	2005, 2007, 2009, 2011
MSN	ENST00000360270.5	moesin	5947	2	2	0	0	0	0	0	0	2	mmu-miR-200b-3p				-0.53	-0.53	0.99	2005, 2007, 2009, 2011
AP1S2	ENST00000329235.2	adaptor-related protein complex 1, sigma 2 subunit	357	1	1	0	0	1	0	0	1	1	mmu-miR-200b-3p				-0.53	-0.53	0.9	2005, 2007, 2009, 2011
TRERF1	ENST00000541110.1	transcriptional regulating factor 1	52	1	0	1	0	0	0	0	0	1	mmu-miR-429-3p				-0.53	-0.53	0.78	2011
TCEB1	ENST00000518127.1	transcription elongation factor B (SIII), polypeptide 1 (15kDa, elongin C)	637	2	0	2	0	0	0	0	0	0	mmu-miR-200b-3p				-0.52	-0.73	0.97	2005, 2007, 2009, 2011
LHFP	ENST00000379589.3	lipoma HMGIC fusion partner	5	1	0	1	0	1	1	0	0	0	mmu-miR-200b-3p				-0.52	-0.52	0.57	2005, 2007, 2009, 2011
CNEP1R1	ENST00000562576.1	CTD nuclear envelope phosphatase 1 regulatory subunit 1	546	2	1	1	0	0	0	0	0	0	mmu-miR-200b-3p				-0.49	-0.5	0.83	2007, 2009, 2011
YWHAG	ENST00000307630.3	tyrosine 3-monooxygenase/tryptophan 5-monooxygenase activation protein, gamma polypeptide	5623	2	1	1	0	1	0	1	0	0	mmu-miR-200c-3p				-0.49	-0.49	0.89	2005, 2007, 2009, 2011
RBFOX3	ENST00000583458.1	RNA binding protein, fox-1 homolog (C. elegans) 3	5	1	1	0	0	0	0	0	0	0	mmu-miR-200b-3p				-0.49	-0.49	0.88	2007, 2009, 2011
NOG	ENST00000332822.4	noggin	107	1	1	0	0	0	0	0	0	0	mmu-miR-200b-3p				-0.48	-0.48	0.85	2005, 2007, 2009, 2011
TMEFF2	ENST00000392314.1	transmembrane protein with EGF-like and two follistatin-like domains 2	179	1	1	0	0	1	0	1	0	0	mmu-miR-200b-3p				-0.48	-0.53	0.8	2005, 2007, 2009, 2011
FEZ2	ENST00000379245.4	fasciculation and elongation protein zeta 2 (zygin II)	323	1	1	0	0	0	0	0	0	0	mmu-miR-200b-3p				-0.47	-0.47	0.87	2005, 2007, 2009, 2011
FHOD1	ENST00000258201.4	formin homology 2 domain containing 1	131	1	1	0	0	1	0	1	0	0	mmu-miR-200c-3p				-0.47	-0.47	0.88	2005, 2007, 2009, 2011
WNT16	ENST00000222462.2	wingless-type MMTV integration site family, member 16	153	2	0	2	0	0	0	0	0	1	mmu-miR-200b-3p				-0.47	-0.47	0.62	2009, 2011
CTD-2510F5.6	ENST00000577660.1	Uncharacterized protein	93	1	0	1	0	0	0	0	0	1	mmu-miR-200b-3p				-0.47	-0.47	0.43	NULL
ZFPM2	ENST00000407775.2	zinc finger protein, FOG family member 2	595	2	0	2	0	0	0	0	0	1	mmu-miR-200b-3p				-0.46	-0.46	0.91	2005, 2007, 2009, 2011
SMG8	ENST00000300917.5	SMG8 nonsense mediated mRNA decay factor	93	1	0	1	0	0	0	0	0	1	mmu-miR-200b-3p				-0.44	-0.44	0.43	2007, 2009, 2011
RP6-24A23.6	ENST00000563887.1	Uncharacterized protein	937	1	0	1	0	1	0	1	0	0	mmu-miR-200b-3p				-0.44	-0.59	0.9	NULL
FLI1	ENST00000527786.2	Fli-1 proto-oncogene, ETS transcription factor	116	1	1	0	0	0	0	0	0	0	mmu-miR-200b-3p				-0.44	-0.44	0.87	2007, 2009, 2011
GPR146	ENST00000297468.3	G protein-coupled receptor 146	5	1	0	1	0	1	0	0	1	0	mmu-miR-200b-3p				-0.43	-0.43	0.68	2005, 2007, 2009, 2011
PTPN13	ENST00000436978.1	protein tyrosine phosphatase, non-receptor type 13 (APO-1/CD95 (Fas)-associated phosphatase)	97	1	0	1	0	1	0	1	0	0	mmu-miR-200b-3p				-0.43	-0.43	0.65	2005, 2007, 2011
RNFT1	ENST00000442346.2	ring finger protein, transmembrane 1	6	1	1	0	0	0	0	0	0	2	mmu-miR-200b-3p				-0.43	-0.45	< 0.1	NULL
MARCKS	ENST00000368635.4	myristoylated alanine-rich protein kinase C substrate	188	1	1	0	0	1	0	0	1	1	mmu-miR-200b-3p				-0.42	-0.43	0.9	2011
NOVA1	ENST00000465357.2	neuro-oncological ventral antigen 1	5	2	1	1	0	0	0	0	0	1	mmu-miR-429-3p				-0.42	-0.42	0.96	2005, 2007, 2009, 2011
SPRYD7	ENST00000361840.3	SPRY domain containing 7	863	1	1	0	0	1	1	0	0	0	mmu-miR-200b-3p				-0.42	-0.88	0.9	2009, 2011
PTHLH	ENST00000395872.1	parathyroid hormone-like hormone	32	2	0	1	1	0	0	0	0	0	mmu-miR-200b-3p				-0.42	-0.42	0.51	NULL
EFNA1	ENST00000368407.3	ephrin-A1	423	1	1	0	0	0	0	0	0	0	mmu-miR-200b-3p				-0.41	-0.41	0.84	2005, 2007, 2009, 2011
USP27X	ENST00000508866.2	ubiquitin specific peptidase 27, X-linked	260	1	1	0	0	0	0	0	0	0	mmu-miR-200b-3p				-0.4	-0.4	0.47	2011
PLCL1	ENST00000428675.1	phospholipase C-like 1	31	1	0	1	0	1	0	1	0	0	mmu-miR-200b-3p				-0.4	-0.4	0.94	2005, 2007, 2009, 2011
WAPAL	ENST00000298767.5	wings apart-like homolog (Drosophila)	185	2	0	2	0	0	0	0	0	0	mmu-miR-200b-3p				-0.4	-0.44	0.9	2007, 2009, 2011
ZNF597	ENST00000301744.4	zinc finger protein 597	159	1	1	0	0	1	0	1	0	1	mmu-miR-200c-3p				-0.4	-0.43	< 0.1	2011
CEP41	ENST00000223208.5	centrosomal protein 41kDa	346	2	1	1	0	0	0	0	0	0	mmu-miR-200b-3p				-0.4	-0.44	0.97	2005, 2007, 2009, 2011
KIAA0087	ENST00000242109.3	KIAA0087	5	1	1	0	0	0	0	0	0	2	mmu-miR-200b-3p				-0.4	-0.4	0.9	NULL
XKR8	ENST00000373884.5	XK, Kell blood group complex subunit-related family, member 8	7	1	1	0	0	0	0	0	0	1	mmu-miR-429-3p				-0.39	-0.52	0.89	2007, 2009, 2011
ZFAND6	ENST00000261749.6	zinc finger, AN1-type domain 6	11	2	1	0	1	0	0	0	0	0	mmu-miR-429-3p				-0.39	-0.39	0.55	2007, 2009, 2011
C16orf52	ENST00000542527.2	chromosome 16 open reading frame 52	102	1	1	0	0	2	1	0	1	2	mmu-miR-200b-3p				-0.39	-0.54	0.79	2011
LATS2	ENST00000382592.4	large tumor suppressor kinase 2	464	1	0	1	0	2	0	1	1	0	mmu-miR-429-3p				-0.39	-0.41	0.66	2007, 2009, 2011
PPP4R2	ENST00000356692.5	protein phosphatase 4, regulatory subunit 2	310	2	0	2	0	0	0	0	0	0	mmu-miR-200b-3p				-0.39	-0.39	0.91	2005, 2007, 2009, 2011
PPM1F	ENST00000263212.5	protein phosphatase, Mg2+/Mn2+ dependent, 1F	786	3	1	1	1	0	0	0	0	1	mmu-miR-429-3p				-0.39	-0.45	0.98	2005, 2007, 2009, 2011
GPR27	ENST00000304411.2	G protein-coupled receptor 27	781	1	0	1	0	1	0	1	0	0	mmu-miR-429-3p				-0.39	-0.39	0.63	NULL
ELMOD1	ENST00000265840.7	ELMO/CED-12 domain containing 1	24	1	0	1	0	1	0	0	1	1	mmu-miR-200b-3p				-0.39	-0.39	0.56	2005, 2007, 2009, 2011
BAG6	ENST00000375976.4	BCL2-associated athanogene 6	1221	1	0	1	0	0	0	0	0	0	mmu-miR-200b-3p				-0.39	-0.39	0.59	2011
ZNF711	ENST00000360700.4	zinc finger protein 711	5614	1	0	1	0	1	1	0	0	0	mmu-miR-200b-3p				-0.39	-0.39	0.64	2007, 2009, 2011
MTFR1	ENST00000458689.2	mitochondrial fission regulator 1	1051	1	0	1	0	1	0	1	0	0	mmu-miR-200b-3p				-0.38	-0.4	0.39	2007, 2009, 2011
CRKL	ENST00000354336.3	v-crk avian sarcoma virus CT10 oncogene homolog-like	2142	1	1	0	0	0	0	0	0	0	mmu-miR-200b-3p				-0.38	-0.39	0.9	2005, 2007, 2009, 2011
YPEL2	ENST00000312655.4	yippee-like 2 (Drosophila)	62	2	1	1	0	1	1	0	0	0	mmu-miR-200b-3p				-0.38	-0.38	0.94	2005, 2007, 2009, 2011
ZNF131	ENST00000505606.2	zinc finger protein 131	1015	1	1	0	0	0	0	0	0	1	mmu-miR-200b-3p				-0.38	-0.38	0.78	NULL
DUSP1	ENST00000239223.3	dual specificity phosphatase 1	37211	1	1	0	0	0	0	0	0	0	mmu-miR-200c-3p				-0.38	-0.38	0.89	NULL
ASF1A	ENST00000229595.5	anti-silencing function 1A histone chaperone	790	1	0	1	0	2	0	2	0	1	mmu-miR-200b-3p				-0.38	-0.78	0.89	2005, 2007, 2009, 2011
LPAR1	ENST00000374431.3	lysophosphatidic acid receptor 1	2111	2	0	2	0	0	0	0	0	0	mmu-miR-200b-3p				-0.37	-0.39	0.74	2005, 2007, 2009, 2011
ETS1	ENST00000531611.1	v-ets avian erythroblastosis virus E26 oncogene homolog 1	1423	2	0	2	0	1	0	1	0	0	mmu-miR-200b-3p				-0.37	-0.39	0.98	2005, 2007, 2009, 2011
RANBP9	ENST00000011619.3	RAN binding protein 9	885	1	1	0	0	0	0	0	0	0	mmu-miR-200b-3p				-0.37	-0.37	0.86	2005, 2007, 2009, 2011
ATP6V0E1	ENST00000519374.1	ATPase, H+ transporting, lysosomal 9kDa, V0 subunit e1	1195	1	0	1	0	0	0	0	0	0	mmu-miR-200b-3p				-0.37	-0.37	0.72	2009, 2011
RAB37	ENST00000392610.1	RAB37, member RAS oncogene family	875	1	0	1	0	0	0	0	0	0	mmu-miR-200b-3p				-0.37	-0.37	0.85	2011
EGLN1	ENST00000366641.3	egl-9 family hypoxia-inducible factor 1	505	1	1	0	0	0	0	0	0	0	mmu-miR-200b-3p				-0.37	-0.37	0.8	2005, 2007, 2009, 2011
LPPR1	ENST00000374874.3	Lipid phosphate phosphatase-related protein type 1	19	2	1	0	1	0	0	0	0	0	mmu-miR-429-3p				-0.37	-0.37	0.44	2007, 2009, 2011
NUP107	ENST00000229179.4	nucleoporin 107kDa	630	1	0	1	0	0	0	0	0	1	mmu-miR-200b-3p				-0.37	-0.44	0.48	NULL
SNAP25	ENST00000254976.2	synaptosomal-associated protein, 25kDa	54	2	0	2	0	1	0	1	0	1	mmu-miR-200b-3p				-0.37	-0.52	> 0.99	2005, 2007, 2009, 2011
FAM118B	ENST00000533050.1	family with sequence similarity 118, member B	788	1	0	1	0	0	0	0	0	0	mmu-miR-200b-3p				-0.36	-0.38	0.83	2007, 2009, 2011
KIAA1432	ENST00000414202.2	KIAA1432	1366	2	2	0	0	1	0	0	1	2	mmu-miR-200b-3p				-0.36	-0.39	0.99	2007, 2009, 2011
YIPF5	ENST00000274496.5	Yip1 domain family, member 5	594	1	0	1	0	1	1	0	0	1	mmu-miR-200b-3p				-0.36	-0.39	0.58	2009, 2011
GIT2	ENST00000355312.3	G protein-coupled receptor kinase interacting ArfGAP 2	924	1	1	0	0	0	0	0	0	0	mmu-miR-200b-3p				-0.36	-0.36	0.87	2005, 2007, 2009, 2011
NRG1	ENST00000341377.5	neuregulin 1	113	2	0	2	0	0	0	0	0	1	mmu-miR-200b-3p				-0.36	-0.37	0.87	2011
DNAJC1	ENST00000376980.3	DnaJ (Hsp40) homolog, subfamily C, member 1	5	1	0	1	0	0	0	0	0	0	mmu-miR-200b-3p				-0.36	-0.36	0.54	2009, 2011
MBLAC2	ENST00000316610.6	metallo-beta-lactamase domain containing 2	498	1	0	1	0	2	0	1	1	1	mmu-miR-200b-3p				-0.36	-0.4	0.63	2005, 2007, 2009, 2011
NAA50	ENST00000240922.3	N(alpha)-acetyltransferase 50, NatE catalytic subunit	260	1	0	1	0	3	0	0	3	3	mmu-miR-200b-3p				-0.36	-0.51	0.88	2011
MMD2	ENST00000406755.1	monocyte to macrophage differentiation-associated 2	5	1	1	0	0	0	0	0	0	1	mmu-miR-200c-3p				-0.36	-0.36	0.67	2005, 2007, 2009, 2011
NTF3	ENST00000423158.3	neurotrophin 3	154	2	0	2	0	0	0	0	0	0	mmu-miR-200b-3p				-0.36	-0.51	0.85	2005, 2007, 2009, 2011
CDH20	ENST00000262717.4	cadherin 20, type 2	5	1	1	0	0	1	0	0	1	0	mmu-miR-200b-3p				-0.35	-0.35	0.8	NULL
JUN	ENST00000371222.2	jun proto-oncogene	7432	1	1	0	0	0	0	0	0	0	mmu-miR-200b-3p				-0.35	-0.35	0.87	2009, 2011
UBE2I	ENST00000355803.4	ubiquitin-conjugating enzyme E2I	291	1	0	1	0	0	0	0	0	1	mmu-miR-200b-3p				-0.35	-0.39	0.93	2005, 2007, 2009, 2011
RAB21	ENST00000261263.3	RAB21, member RAS oncogene family	1823	1	0	1	0	0	0	0	0	1	mmu-miR-200b-3p				-0.35	-0.35	0.92	2005, 2007, 2009, 2011
MMGT1	ENST00000305963.2	membrane magnesium transporter 1	113	1	0	1	0	1	0	1	0	2	mmu-miR-200b-3p				-0.35	-0.55	0.92	2009, 2011
GNAQ	ENST00000286548.4	guanine nucleotide binding protein (G protein), q polypeptide	47	2	0	2	0	1	0	0	1	1	mmu-miR-200b-3p				-0.35	-0.41	0.81	NULL
CHRDL1	ENST00000372045.1	chordin-like 1	5	1	1	0	0	0	0	0	0	2	mmu-miR-429-3p				-0.35	-0.35	0.75	2011
REV1	ENST00000393445.3	REV1, polymerase (DNA directed)	1210	1	0	1	0	0	0	0	0	0	mmu-miR-200b-3p				-0.34	-0.34	0.92	2007, 2009, 2011
HMBOX1	ENST00000397358.3	homeobox containing 1	27	1	1	0	0	0	0	0	0	0	mmu-miR-200b-3p				-0.34	-0.34	0.81	2007, 2009, 2011
LCA5	ENST00000369846.4	Leber congenital amaurosis 5	8	1	0	1	0	1	0	1	0	3	mmu-miR-200b-3p				-0.34	-0.34	0.57	2011
CERS6	ENST00000305747.6	ceramide synthase 6	1932	1	0	1	0	2	0	2	0	3	mmu-miR-200b-3p				-0.34	-0.37	0.91	2005, 2007, 2009, 2011
SLIT2	ENST00000504154.1	slit homolog 2 (Drosophila)	579	2	1	1	0	0	0	0	0	0	mmu-miR-200b-3p				-0.34	-0.34	> 0.99	NULL
HS3ST1	ENST00000002596.5	heparan sulfate (glucosamine) 3-O-sulfotransferase 1	9	1	1	0	0	2	0	0	2	1	mmu-miR-200b-3p				-0.34	-0.34	0.9	2005, 2007, 2009, 2011
FLJ20373	ENST00000414004.2		75	1	1	0	0	0	0	0	0	0	mmu-miR-200b-3p				-0.34	-0.34	0.89	NULL
TFAP2A	ENST00000379613.3	transcription factor AP-2 alpha (activating enhancer binding protein 2 alpha)	367	2	0	2	0	1	0	0	1	0	mmu-miR-200b-3p				-0.33	-0.51	0.94	2007, 2009, 2011
DEK	ENST00000397239.3	DEK oncogene	561	1	0	1	0	1	0	0	1	1	mmu-miR-200b-3p				-0.33	-0.38	0.86	2009, 2011
NBR1	ENST00000542611.1	neighbor of BRCA1 gene 1	1982	1	0	1	0	1	0	0	1	1	mmu-miR-200b-3p				-0.33	-0.35	0.7	2007, 2009, 2011
FBXO33	ENST00000298097.7	F-box protein 33	306	1	1	0	0	0	0	0	0	0	mmu-miR-200b-3p				-0.33	-0.33	0.87	2005, 2007, 2009, 2011
PIN1	ENST00000247970.4	peptidylprolyl cis/trans isomerase, NIMA-interacting 1	934	1	0	1	0	0	0	0	0	0	mmu-miR-200b-3p				-0.33	-0.33	0.82	2005, 2007, 2009, 2011
PARD6B	ENST00000371610.2	par-6 family cell polarity regulator beta	277	1	0	1	0	0	0	0	0	0	mmu-miR-200b-3p				-0.33	-0.34	0.91	2007, 2009, 2011
RHOA	ENST00000454011.2	ras homolog family member A	8507	1	0	1	0	0	0	0	0	1	mmu-miR-200b-3p				-0.33	-0.33	0.68	2005, 2007, 2009, 2011
CLASP1	ENST00000409078.3	cytoplasmic linker associated protein 1	210	1	0	1	0	0	0	0	0	0	mmu-miR-200b-3p				-0.33	-0.33	0.92	2005, 2007, 2009, 2011
ELAVL2	ENST00000380110.4	ELAV like neuron-specific RNA binding protein 2	78	1	0	1	0	0	0	0	0	2	mmu-miR-200b-3p				-0.33	-0.36	0.56	2005, 2007
CNOT7	ENST00000361272.4	CCR4-NOT transcription complex, subunit 7	415	1	0	1	0	0	0	0	0	0	mmu-miR-200b-3p				-0.33	-0.33	0.71	2005, 2007
RND3	ENST00000375734.2	Rho family GTPase 3	574	2	1	1	0	0	0	0	0	1	mmu-miR-429-3p				-0.33	-0.43	0.94	2005, 2007, 2009, 2011
SLC6A1	ENST00000287766.4	solute carrier family 6 (neurotransmitter transporter), member 1	5	1	1	0	0	0	0	0	0	0	mmu-miR-200b-3p				-0.33	-0.33	0.88	2005, 2007, 2009, 2011
XKR6	ENST00000304437.2	XK, Kell blood group complex subunit-related family, member 6	5	1	0	1	0	2	0	2	0	0	mmu-miR-200b-3p				-0.33	-0.56	0.64	2007, 2009, 2011
PPP2CA	ENST00000481195.1	protein phosphatase 2, catalytic subunit, alpha isozyme	11344	1	0	1	0	1	0	1	0	0	mmu-miR-200b-3p				-0.33	-0.38	0.93	2005, 2007, 2009, 2011
FSCN1	ENST00000382361.3	fascin homolog 1, actin-bundling protein (Strongylocentrotus purpuratus)	192	1	0	1	0	0	0	0	0	0	mmu-miR-200b-3p				-0.33	-0.33	0.89	2011
HIPK3	ENST00000303296.4	homeodomain interacting protein kinase 3	933	3	1	2	0	0	0	0	0	2	mmu-miR-200b-3p				-0.33	-0.34	> 0.99	NULL
ZCCHC24	ENST00000372336.3	zinc finger, CCHC domain containing 24	359	1	1	0	0	0	0	0	0	2	mmu-miR-200c-3p				-0.32	-0.33	0.9	2005, 2007, 2009, 2011
CCDC68	ENST00000591504.1	coiled-coil domain containing 68	72	1	0	1	0	2	0	1	1	0	mmu-miR-200b-3p				-0.32	-0.33	0.42	NULL
RUSC2	ENST00000455600.1	RUN and SH3 domain containing 2	575	2	1	1	0	0	0	0	0	0	mmu-miR-200b-3p				-0.32	-0.32	0.84	2009, 2011
DGKA	ENST00000551156.1	diacylglycerol kinase, alpha 80kDa	186	1	0	1	0	0	0	0	0	0	mmu-miR-200c-3p				-0.32	-0.32	0.52	2005, 2007, 2009, 2011
HSPA13	ENST00000285667.3	heat shock protein 70kDa family, member 13	2175	1	1	0	0	1	0	1	0	2	mmu-miR-429-3p				-0.31	-0.33	0.86	2009, 2011
NFYA	ENST00000341376.6	nuclear transcription factor Y, alpha	177	1	1	0	0	0	0	0	0	0	mmu-miR-200b-3p				-0.31	-0.31	0.84	2005, 2007, 2009, 2011
FUBP3	ENST00000319725.9	far upstream element (FUSE) binding protein 3	121	2	0	1	1	0	0	0	0	0	mmu-miR-200b-3p				-0.31	-0.33	0.67	2007, 2009, 2011
PTPN21	ENST00000328736.3	protein tyrosine phosphatase, non-receptor type 21	104	1	1	0	0	0	0	0	0	0	mmu-miR-200b-3p				-0.31	-0.36	0.9	2009, 2011
FOXG1	ENST00000382535.3	forkhead box G1	40	1	1	0	0	2	1	0	1	2	mmu-miR-429-3p				-0.31	-0.39	0.87	2005, 2007, 2009, 2011
UBE2W	ENST00000517608.1	ubiquitin-conjugating enzyme E2W (putative)	102	1	1	0	0	0	0	0	0	0	mmu-miR-200b-3p				-0.31	-0.31	0.9	2007, 2009, 2011
LRP1B	ENST00000389484.3	low density lipoprotein receptor-related protein 1B	26	2	1	1	0	0	0	0	0	0	mmu-miR-200b-3p				-0.31	-0.34	0.89	2005, 2007, 2009, 2011
CLIC4	ENST00000374379.4	chloride intracellular channel 4	226	1	1	0	0	0	0	0	0	0	mmu-miR-200b-3p				-0.3	-0.3	0.88	2005, 2007, 2009, 2011
CALHM1	ENST00000329905.5	calcium homeostasis modulator 1	5	1	1	0	0	0	0	0	0	0	mmu-miR-200b-3p				-0.3	-0.3	0.83	2009, 2011
CTDSPL2	ENST00000260327.4	CTD (carboxy-terminal domain, RNA polymerase II, polypeptide A) small phosphatase like 2	457	2	0	2	0	0	0	0	0	2	mmu-miR-200b-3p				-0.3	-0.34	0.98	2007, 2009, 2011
SLC14A1	ENST00000321925.4	solute carrier family 14 (urea transporter), member 1	190	1	1	0	0	1	0	0	1	0	mmu-miR-200b-3p				-0.3	-0.46	0.88	2005, 2007, 2009, 2011
SMARCAD1	ENST00000354268.4	SWI/SNF-related, matrix-associated actin-dependent regulator of chromatin, subfamily a, containing DEAD/H box 1	371	1	0	1	0	0	0	0	0	0	mmu-miR-200b-3p				-0.3	-0.3	0.87	2005, 2007, 2009, 2011
HDHD2	ENST00000300605.6	haloacid dehalogenase-like hydrolase domain containing 2	501	1	0	1	0	0	0	0	0	0	mmu-miR-200b-3p				-0.3	-0.34	0.49	2005, 2007
TMEM41B	ENST00000528080.1	transmembrane protein 41B	191	1	1	0	0	1	0	1	0	0	mmu-miR-200b-3p				-0.3	-0.3	0.74	2011
TOB1	ENST00000499247.2	transducer of ERBB2, 1	102	1	0	1	0	0	0	0	0	1	mmu-miR-200b-3p				-0.3	-0.32	0.74	2005, 2007, 2009, 2011
HNRNPD	ENST00000313899.7	heterogeneous nuclear ribonucleoprotein D (AU-rich element RNA binding protein 1, 37kDa)	1763	2	0	2	0	1	0	0	1	1	mmu-miR-200c-3p				-0.3	-0.57	> 0.99	2005, 2007, 2009, 2011
DESI2	ENST00000302550.11	desumoylating isopeptidase 2	147	1	0	1	0	0	0	0	0	0	mmu-miR-200b-3p				-0.3	-0.3	0.91	2011
FXR2	ENST00000250113.7	fragile X mental retardation, autosomal homolog 2	5	1	0	1	0	0	0	0	0	0	mmu-miR-200b-3p				-0.3	-0.3	0.41	2011
ERRFI1	ENST00000377482.5	ERBB receptor feedback inhibitor 1	3807	2	0	2	0	0	0	0	0	0	mmu-miR-200c-3p				-0.3	-0.31	0.85	2007, 2009, 2011
RDH10	ENST00000240285.5	retinol dehydrogenase 10 (all-trans)	640	1	0	1	0	0	0	0	0	0	mmu-miR-200b-3p				-0.29	-0.29	0.9	2005, 2007, 2009, 2011
SERINC1	ENST00000339697.4	serine incorporator 1	2408	1	0	1	0	0	0	0	0	1	mmu-miR-200b-3p				-0.29	-0.31	0.93	2007, 2009, 2011
MXD3	ENST00000439742.2	MAX dimerization protein 3	175	1	0	1	0	0	0	0	0	0	mmu-miR-200b-3p				-0.29	-0.29	< 0.1	2007, 2009, 2011
CEBPD	ENST00000408965.3	CCAAT/enhancer binding protein (C/EBP), delta	61	1	0	1	0	0	0	0	0	0	mmu-miR-200b-3p				-0.29	-0.33	0.54	NULL
GATA4	ENST00000335135.4	GATA binding protein 4	5	1	0	1	0	0	0	0	0	0	mmu-miR-200b-3p				-0.29	-0.29	0.86	2005, 2007, 2009, 2011
ST6GALNAC5	ENST00000477717.1	ST6 (alpha-N-acetyl-neuraminyl-2,3-beta-galactosyl-1,3)-N-acetylgalactosaminide alpha-2,6-sialyltransferase 5	7	1	0	1	0	1	0	1	0	1	mmu-miR-200b-3p				-0.29	-0.29	0.9	2005, 2007, 2009, 2011
EVI5	ENST00000370331.1	ecotropic viral integration site 5	172	1	1	0	0	0	0	0	0	2	mmu-miR-200b-3p				-0.29	-0.29	0.9	2005, 2007, 2009, 2011
NRBP1	ENST00000233557.3	nuclear receptor binding protein 1	455	1	1	0	0	0	0	0	0	0	mmu-miR-200b-3p				-0.29	-0.29	0.58	2009, 2011
C16orf72	ENST00000327827.7	chromosome 16 open reading frame 72	379	1	0	1	0	1	0	0	1	1	mmu-miR-200b-3p				-0.29	-0.31	0.91	2007, 2009, 2011
ADAMTS8	ENST00000257359.6	ADAM metallopeptidase with thrombospondin type 1 motif, 8	80	1	1	0	0	0	0	0	0	1	mmu-miR-200c-3p				-0.29	-0.29	< 0.1	2009, 2011
SLC35E2B	ENST00000378662.1	solute carrier family 35, member E2B	5	1	0	1	0	0	0	0	0	0	mmu-miR-200b-3p				-0.29	-0.29	0.81	2009, 2011
CNTFR	ENST00000351266.4	ciliary neurotrophic factor receptor	19	1	0	1	0	0	0	0	0	0	mmu-miR-200c-3p				-0.28	-0.28	0.74	2005, 2007, 2009, 2011
MFAP5	ENST00000359478.2	microfibrillar associated protein 5	216	1	0	1	0	1	0	1	0	0	mmu-miR-200b-3p				-0.28	-0.42	0.48	2005, 2007
JHDM1D	ENST00000397560.2	jumonji C domain containing histone demethylase 1 homolog D (S. cerevisiae)	470	2	0	2	0	1	0	1	0	1	mmu-miR-429-3p				-0.28	-0.32	> 0.99	2009, 2011
TBC1D12	ENST00000225235.4	TBC1 domain family, member 12	172	1	1	0	0	1	0	0	1	0	mmu-miR-200b-3p				-0.28	-0.38	0.92	2009, 2011
EIF2S1	ENST00000256383.4	eukaryotic translation initiation factor 2, subunit 1 alpha, 35kDa	3360	1	0	1	0	0	0	0	0	3	mmu-miR-200b-3p				-0.28	-0.28	0.92	2005, 2007, 2009, 2011
CCNYL1	ENST00000295414.3	cyclin Y-like 1	111	1	1	0	0	0	0	0	0	1	mmu-miR-200b-3p				-0.28	-0.28	0.87	2007, 2009, 2011
MAPRE1	ENST00000375571.5	microtubule-associated protein, RP/EB family, member 1	39	1	1	0	0	0	0	0	0	1	mmu-miR-200b-3p				-0.28	-0.29	0.78	2009, 2011
SPATS2L	ENST00000358677.5	spermatogenesis associated, serine-rich 2-like	3387	1	0	1	0	0	0	0	0	1	mmu-miR-200b-3p				-0.28	-0.28	0.81	2009, 2011
PCNP	ENST00000296024.5	PEST proteolytic signal containing nuclear protein	944	1	0	1	0	1	0	0	1	0	mmu-miR-200b-3p				-0.28	-0.29	0.9	2005, 2007, 2011
LFNG	ENST00000402045.1	LFNG O-fucosylpeptide 3-beta-N-acetylglucosaminyltransferase	346	1	0	1	0	0	0	0	0	0	mmu-miR-200b-3p				-0.28	-0.28	0.83	2005, 2007, 2009, 2011
AP3S1	ENST00000316788.7	adaptor-related protein complex 3, sigma 1 subunit	24	1	0	1	0	0	0	0	0	0	mmu-miR-200b-3p				-0.28	-0.28	0.47	2009, 2011
WASF3	ENST00000335327.5	WAS protein family, member 3	24	1	1	0	0	2	1	1	0	1	mmu-miR-200b-3p				-0.28	-0.32	0.81	2011
SIX1	ENST00000247182.6	SIX homeobox 1	1264	1	1	0	0	0	0	0	0	0	mmu-miR-200b-3p				-0.28	-0.28	0.81	2011
PSIP1	ENST00000380738.4	PC4 and SFRS1 interacting protein 1	377	1	1	0	0	0	0	0	0	0	mmu-miR-200b-3p				-0.27	-0.28	0.9	2005, 2007, 2009, 2011
USP6NL	ENST00000609104.1	USP6 N-terminal like	183	1	0	1	0	1	0	0	1	0	mmu-miR-429-3p				-0.27	-0.31	0.92	2007, 2009, 2011
QKI	ENST00000392127.2	QKI, KH domain containing, RNA binding	323	5	3	1	1	2	0	1	1	6	mmu-miR-200b-3p				-0.27	-0.45	> 0.99	2005, 2007, 2011
CDK17	ENST00000543119.2	cyclin-dependent kinase 17	475	1	1	0	0	0	0	0	0	0	mmu-miR-200b-3p				-0.27	-0.28	0.87	2005, 2007, 2009, 2011
ELL2	ENST00000237853.4	elongation factor, RNA polymerase II, 2	397	1	1	0	0	0	0	0	0	1	mmu-miR-200b-3p				-0.27	-0.28	0.74	2009, 2011
HSPA9	ENST00000297185.3	heat shock 70kDa protein 9 (mortalin)	573	1	0	1	0	0	0	0	0	0	mmu-miR-200b-3p				-0.27	-0.34	0.93	2007, 2009, 2011
CDH11	ENST00000394156.3	cadherin 11, type 2, OB-cadherin (osteoblast)	448	1	0	1	0	0	0	0	0	0	mmu-miR-200b-3p				-0.27	-0.27	0.9	2005, 2007, 2009, 2011
E2F3	ENST00000346618.3	E2F transcription factor 3	91	2	0	2	0	0	0	0	0	0	mmu-miR-200b-3p				-0.27	-0.27	0.87	2005, 2007, 2009, 2011
BASP1	ENST00000322611.3	brain abundant, membrane attached signal protein 1	239	1	0	1	0	0	0	0	0	1	mmu-miR-200b-3p				-0.27	-0.27	0.58	2005, 2007, 2009, 2011
CISH	ENST00000443053.2	cytokine inducible SH2-containing protein	19	1	0	1	0	0	0	0	0	0	mmu-miR-200b-3p				-0.27	-0.27	0.48	2009, 2011
CBX4	ENST00000269397.4	chromobox homolog 4	3211	1	0	0	1	1	0	1	0	0	mmu-miR-200b-3p				-0.27	-0.33	0.36	2005, 2007, 2009, 2011
TSC22D2	ENST00000361875.3	TSC22 domain family, member 2	1062	1	1	0	0	1	1	0	0	1	mmu-miR-200b-3p				-0.27	-0.3	0.9	2005, 2007, 2009, 2011
RPS6KB1	ENST00000225577.4	ribosomal protein S6 kinase, 70kDa, polypeptide 1	16	1	1	0	0	2	0	1	1	1	mmu-miR-200b-3p				-0.27	-0.27	0.92	2005, 2007, 2009, 2011
RAB11FIP2	ENST00000355624.3	RAB11 family interacting protein 2 (class I)	449	1	1	0	0	2	0	1	1	1	mmu-miR-200b-3p				-0.27	-0.28	0.55	2005, 2007, 2009, 2011
DNMT3B	ENST00000344505.4	DNA (cytosine-5-)-methyltransferase 3 beta	259	1	0	1	0	0	0	0	0	1	mmu-miR-200b-3p				-0.27	-0.27	0.46	2011
PAK7	ENST00000378423.1	p21 protein (Cdc42/Rac)-activated kinase 7	6	1	0	1	0	1	0	1	0	1	mmu-miR-429-3p				-0.27	-0.27	0.41	2005, 2007, 2009
DCAF16	ENST00000382247.1	DDB1 and CUL4 associated factor 16	202	1	1	0	0	0	0	0	0	1	mmu-miR-200b-3p				-0.27	-0.27	< 0.1	2009, 2011
UBA6	ENST00000322244.5	ubiquitin-like modifier activating enzyme 6	169	2	2	0	0	0	0	0	0	3	mmu-miR-200b-3p				-0.27	-0.37	0.96	2007, 2009, 2011
SOX2	ENST00000325404.1	SRY (sex determining region Y)-box 2	506	1	0	1	0	0	0	0	0	0	mmu-miR-200b-3p				-0.27	-0.27	0.69	2005, 2007, 2009, 2011
BNIP3L	ENST00000380629.2	BCL2/adenovirus E1B 19kDa interacting protein 3-like	191	1	0	1	0	1	0	0	1	0	mmu-miR-200b-3p				-0.26	-0.33	0.6	2009, 2011
PCDH8	ENST00000377942.3	protocadherin 8	11	1	0	1	0	0	0	0	0	0	mmu-miR-200b-3p				-0.26	-0.26	0.88	2005, 2007, 2009, 2011
KCTD10	ENST00000228495.6	potassium channel tetramerization domain containing 10	147	1	0	1	0	0	0	0	0	0	mmu-miR-200b-3p				-0.26	-0.26	0.86	2009, 2011
FOXF1	ENST00000262426.4	forkhead box F1	836	1	1	0	0	0	0	0	0	1	mmu-miR-200c-3p				-0.26	-0.27	0.9	2009, 2011
AGFG1	ENST00000310078.8	ArfGAP with FG repeats 1	2019	1	0	1	0	1	0	1	0	0	mmu-miR-200b-3p				-0.26	-0.26	0.93	2005, 2007, 2009, 2011
ZNF532	ENST00000336078.4	zinc finger protein 532	5	2	0	2	0	0	0	0	0	0	mmu-miR-200b-3p				-0.26	-0.26	0.94	2005, 2007, 2009, 2011
CXorf23	ENST00000379687.3	chromosome X open reading frame 23	30	1	0	1	0	1	0	1	0	1	mmu-miR-200b-3p				-0.26	-0.28	0.88	2007, 2009, 2011
GLIS2	ENST00000262366.3	GLIS family zinc finger 2	17	1	0	1	0	0	0	0	0	0	mmu-miR-200b-3p				-0.26	-0.26	0.92	2007, 2009, 2011
CFL2	ENST00000341223.3	cofilin 2 (muscle)	902	1	1	0	0	1	0	1	0	0	mmu-miR-200b-3p				-0.26	-0.63	0.9	2011
RANBP10	ENST00000317506.3	RAN binding protein 10	140	2	0	2	0	0	0	0	0	0	mmu-miR-200b-3p				-0.26	-0.26	0.98	2005, 2007, 2009, 2011
NDN	ENST00000331837.4	necdin, melanoma antigen (MAGE) family member	5	1	0	1	0	0	0	0	0	1	mmu-miR-429-3p				-0.26	-0.26	0.67	2005, 2007, 2009, 2011
SESN1	ENST00000436639.2	sestrin 1	96	1	1	0	0	0	0	0	0	0	mmu-miR-200b-3p				-0.26	-0.26	0.86	2005, 2007, 2009, 2011
MYB	ENST00000367814.4	v-myb avian myeloblastosis viral oncogene homolog	39	1	0	1	0	1	0	1	0	1	mmu-miR-200b-3p				-0.26	-0.26	0.7	2007, 2009, 2011
ARIH1	ENST00000379887.4	ariadne RBR E3 ubiquitin protein ligase 1	671	2	0	2	0	0	0	0	0	1	mmu-miR-200b-3p				-0.26	-0.43	0.99	2011
FUBP1	ENST00000370767.1	far upstream element (FUSE) binding protein 1	2021	1	0	1	0	2	0	1	1	1	mmu-miR-200b-3p				-0.25	-0.3	0.82	2009, 2011
C7orf43	ENST00000394035.2	chromosome 7 open reading frame 43	5436	1	0	1	0	0	0	0	0	0	mmu-miR-200b-3p				-0.25	-0.25	0.67	2007, 2009, 2011
SLC39A14	ENST00000381237.1	solute carrier family 39 (zinc transporter), member 14	2413	1	0	1	0	0	0	0	0	0	mmu-miR-200b-3p				-0.25	-0.25	0.87	2009, 2011
TUBB3	ENST00000315491.7	Tubulin beta-3 chain	11	1	0	1	0	0	0	0	0	0	mmu-miR-200b-3p				-0.25	-0.25	0.36	2005, 2007, 2009, 2011
PIGH	ENST00000216452.4	phosphatidylinositol glycan anchor biosynthesis, class H	107	1	0	1	0	1	0	0	1	1	mmu-miR-429-3p				-0.25	-0.26	0.38	2009, 2011
STX12	ENST00000373943.4	syntaxin 12	1082	1	0	1	0	0	0	0	0	0	mmu-miR-200b-3p				-0.25	-0.25	0.76	2009, 2011
NRBF2	ENST00000277746.6	nuclear receptor binding factor 2	11	1	0	1	0	0	0	0	0	0	mmu-miR-200b-3p				-0.25	-0.25	0.49	2009, 2011
SLITRK1	ENST00000377084.2	SLIT and NTRK-like family, member 1	5	1	1	0	0	0	0	0	0	0	mmu-miR-429-3p				-0.25	-0.25	0.83	2005, 2007, 2009, 2011
ARID4B	ENST00000349213.3	AT rich interactive domain 4B (RBP1-like)	940	1	0	1	0	0	0	0	0	0	mmu-miR-200b-3p				-0.25	-0.25	0.66	2005, 2007, 2009, 2011
SCRT2	ENST00000246104.6	scratch homolog 2, zinc finger protein (Drosophila)	5	1	1	0	0	0	0	0	0	0	mmu-miR-200b-3p				-0.25	-0.25	0.89	2005, 2007, 2009, 2011
FBXW7	ENST00000281708.4	F-box and WD repeat domain containing 7, E3 ubiquitin protein ligase	12	2	1	1	0	0	0	0	0	0	mmu-miR-429-3p				-0.24	-0.24	0.96	2007, 2009, 2011
GOLGA7	ENST00000405786.2	golgin A7	34	1	0	1	0	1	0	1	0	0	mmu-miR-200b-3p				-0.24	-0.47	0.55	2005, 2007
CORO1C	ENST00000261401.3	coronin, actin binding protein, 1C	1970	1	0	1	0	0	0	0	0	0	mmu-miR-200b-3p				-0.24	-0.25	0.92	2005, 2007, 2009, 2011
MKNK1	ENST00000341183.5	MAP kinase interacting serine/threonine kinase 1	150	1	1	0	0	0	0	0	0	0	mmu-miR-200b-3p				-0.24	-0.24	0.38	2009, 2011
TBK1	ENST00000331710.5	TANK-binding kinase 1	54	1	0	1	0	0	0	0	0	1	mmu-miR-200b-3p				-0.24	-0.24	0.47	2005, 2007, 2009, 2011
NFIA	ENST00000403491.3	nuclear factor I/A	5	3	1	2	0	1	0	0	1	1	mmu-miR-200b-3p				-0.24	-0.24	0.98	2005, 2007, 2011
SOX1	ENST00000330949.1	SRY (sex determining region Y)-box 1	5	1	0	1	0	0	0	0	0	0	mmu-miR-200b-3p				-0.24	-0.24	0.9	2005, 2007, 2009, 2011
PDIK1L	ENST00000374271.4	PDLIM1 interacting kinase 1 like	5	1	1	0	0	0	0	0	0	2	mmu-miR-200b-3p				-0.24	-0.24	0.89	2005, 2007, 2009, 2011
CSRNP3	ENST00000314499.7	cysteine-serine-rich nuclear protein 3	24	1	0	1	0	1	0	1	0	1	mmu-miR-429-3p				-0.24	-0.24	0.86	2011
RIMS2	ENST00000507740.1	regulating synaptic membrane exocytosis 2	8	1	0	1	0	1	0	0	1	0	mmu-miR-200b-3p				-0.24	-0.24	0.76	2011
HS3ST3A1	ENST00000284110.1	heparan sulfate (glucosamine) 3-O-sulfotransferase 3A1	148	1	0	1	0	0	0	0	0	0	mmu-miR-200b-3p				-0.24	-0.24	0.54	2011
KANK1	ENST00000382303.1	KN motif and ankyrin repeat domains 1	6	1	0	1	0	1	0	1	0	0	mmu-miR-200b-3p				-0.24	-0.24	0.62	2005, 2007, 2009, 2011
CNN3	ENST00000370206.4	calponin 3, acidic	4490	1	0	1	0	0	0	0	0	0	mmu-miR-200b-3p				-0.24	-0.24	0.54	2005, 2007, 2009, 2011
SRSF1	ENST00000258962.4	serine/arginine-rich splicing factor 1	1430	1	0	1	0	5	1	0	4	1	mmu-miR-200b-3p				-0.24	-0.55	0.92	2005, 2007, 2009, 2011
GABPA	ENST00000354828.3	GA binding protein transcription factor, alpha subunit 60kDa	8	1	1	0	0	1	0	0	1	1	mmu-miR-200b-3p				-0.24	-0.24	0.88	2005, 2007, 2009, 2011
OSBPL11	ENST00000296220.5	oxysterol binding protein-like 11	101	1	1	0	0	0	0	0	0	1	mmu-miR-200b-3p				-0.24	-0.24	0.34	2005, 2007, 2009, 2011
PCMTD1	ENST00000360540.5	protein-L-isoaspartate (D-aspartate) O-methyltransferase domain containing 1	136	1	0	1	0	2	0	0	2	0	mmu-miR-200b-3p				-0.24	-0.24	0.47	2007, 2009, 2011
C11orf87	ENST00000327419.6	chromosome 11 open reading frame 87	5	1	1	0	0	2	0	0	2	0	mmu-miR-200b-3p				-0.24	-0.24	0.88	2011
CITED2	ENST00000367651.2	Cbp/p300-interacting transactivator, with Glu/Asp-rich carboxy-terminal domain, 2	1071	1	0	1	0	0	0	0	0	0	mmu-miR-200b-3p				-0.24	-0.29	0.74	2005, 2007, 2009, 2011
MATR3	ENST00000510056.1	matrin 3	216	1	1	0	0	0	0	0	0	0	mmu-miR-200b-3p				-0.23	-0.28	0.9	2005, 2007, 2009, 2011
NFIB	ENST00000397575.3	nuclear factor I/B	1149	3	0	3	0	0	0	0	0	3	mmu-miR-200b-3p				-0.23	-0.24	0.92	2007, 2009, 2011
TSC22D1	ENST00000458659.2	TSC22 domain family, member 1	4146	1	1	0	0	0	0	0	0	0	mmu-miR-200b-3p				-0.23	-0.23	0.9	2005, 2007, 2009, 2011
SLC10A7	ENST00000264986.3	solute carrier family 10, member 7	77	1	0	1	0	0	0	0	0	0	mmu-miR-200b-3p				-0.23	-0.23	0.56	2009, 2011
TMEM257	ENST00000408967.2	transmembrane protein 257	5	1	0	1	0	0	0	0	0	0	mmu-miR-200b-3p				-0.23	-0.23	0.52	2009, 2011
MYZAP	ENST00000267853.5	myocardial zonula adherens protein	10	1	0	0	1	1	0	1	0	0	mmu-miR-200c-3p				-0.23	-0.23	0.18	NULL
MAPK7	ENST00000299612.7	mitogen-activated protein kinase 7	617	1	0	1	0	0	0	0	0	0	mmu-miR-200b-3p				-0.23	-0.23	0.61	2009, 2011
S100PBP	ENST00000373475.5	S100P binding protein	428	1	0	1	0	0	0	0	0	1	mmu-miR-200b-3p				-0.23	-0.23	0.55	2007, 2009, 2011
MARCH8	ENST00000453424.2	membrane-associated ring finger (C3HC4) 8, E3 ubiquitin protein ligase	48	1	1	0	0	0	0	0	0	0	mmu-miR-200b-3p				-0.23	-0.23	0.9	NULL
KLF4	ENST00000374672.4	Kruppel-like factor 4 (gut)	22	1	0	1	0	0	0	0	0	0	mmu-miR-200c-3p				-0.23	-0.23	0.67	2005, 2007, 2009, 2011
GOLGA1	ENST00000373555.4	golgin A1	334	1	0	1	0	1	0	0	1	0	mmu-miR-200b-3p				-0.23	-0.23	0.9	2009, 2011
DPY19L1	ENST00000310974.4	dpy-19-like 1 (C. elegans)	80	2	1	1	0	2	1	0	1	1	mmu-miR-200b-3p				-0.23	-0.5	0.98	2009, 2011
ELF2	ENST00000394235.2	E74-like factor 2 (ets domain transcription factor)	26	1	0	1	0	0	0	0	0	2	mmu-miR-200b-3p				-0.23	-0.23	0.9	2005, 2007, 2009, 2011
NUDT4	ENST00000337179.5	nudix (nucleoside diphosphate linked moiety X)-type motif 4	41	1	0	1	0	0	0	0	0	0	mmu-miR-200b-3p				-0.23	-0.23	0.77	2005, 2007, 2009, 2011
MDFIC	ENST00000393486.1	MyoD family inhibitor domain containing	601	1	0	1	0	1	0	1	0	1	mmu-miR-200b-3p				-0.23	-0.23	0.57	2009, 2011
GPR161	ENST00000367838.1	G protein-coupled receptor 161	1712	1	0	1	0	4	1	3	0	1	mmu-miR-200b-3p				-0.23	-0.28	0.52	NULL
SLC6A11	ENST00000254488.2	solute carrier family 6 (neurotransmitter transporter), member 11	83	1	1	0	0	0	0	0	0	1	mmu-miR-200b-3p				-0.23	-0.31	0.87	NULL
RELN	ENST00000428762.1	reelin	252	2	0	2	0	0	0	0	0	0	mmu-miR-429-3p				-0.22	-0.22	0.78	2009, 2011
MIEF1	ENST00000325301.2	mitochondrial elongation factor 1	2319	2	0	2	0	1	0	0	1	1	mmu-miR-200b-3p				-0.22	-0.23	0.88	2007, 2009, 2011
SLC30A4	ENST00000261867.4	solute carrier family 30 (zinc transporter), member 4	19	1	0	1	0	2	1	1	0	3	mmu-miR-429-3p				-0.22	-0.23	0.88	2009, 2011
ERI1	ENST00000250263.7	exoribonuclease 1	120	1	0	1	0	0	0	0	0	0	mmu-miR-200b-3p				-0.22	-0.22	0.74	2009, 2011
PPP1R18	ENST00000399199.3	protein phosphatase 1, regulatory subunit 18	265	1	1	0	0	0	0	0	0	0	mmu-miR-200b-3p				-0.22	-0.22	0.87	2011
SLC6A15	ENST00000309283.7	solute carrier family 6 (neutral amino acid transporter), member 15	508	1	1	0	0	0	0	0	0	1	mmu-miR-429-3p				-0.22	-0.22	0.78	2011
MEX3B	ENST00000558133.1	mex-3 RNA binding family member B	1401	1	0	1	0	0	0	0	0	3	mmu-miR-200b-3p				-0.22	-0.23	0.68	2005, 2007, 2009, 2011
EFNB2	ENST00000245323.4	ephrin-B2	25	1	1	0	0	0	0	0	0	0	mmu-miR-200b-3p				-0.22	-0.3	0.87	2005, 2007, 2009, 2011
KCTD15	ENST00000284006.6	potassium channel tetramerization domain containing 15	2483	1	0	1	0	0	0	0	0	0	mmu-miR-200b-3p				-0.22	-0.23	0.57	2005, 2007, 2009, 2011
ACE2	ENST00000252519.3	angiotensin I converting enzyme 2	5	1	0	1	0	0	0	0	0	0	mmu-miR-200b-3p				-0.22	-0.22	0.41	2005, 2007, 2011
VEGFA	ENST00000417285.2	vascular endothelial growth factor A	907	1	0	1	0	0	0	0	0	0	mmu-miR-200b-3p				-0.22	-0.23	0.62	2007, 2009, 2011
SCAMP1	ENST00000538629.1	secretory carrier membrane protein 1	816	1	0	1	0	1	0	1	0	2	mmu-miR-200b-3p				-0.22	-0.38	0.85	2005, 2007, 2009, 2011
NR5A2	ENST00000367362.3	nuclear receptor subfamily 5, group A, member 2	121	3	1	1	1	0	0	0	0	0	mmu-miR-200c-3p				-0.22	-0.27	0.94	2005, 2007, 2009, 2011
ADAMTS3	ENST00000286657.4	ADAM metallopeptidase with thrombospondin type 1 motif, 3	5	1	1	0	0	0	0	0	0	0	mmu-miR-200b-3p				-0.22	-0.22	0.83	2005, 2007, 2009, 2011
SEMA3F	ENST00000002829.3	sema domain, immunoglobulin domain (Ig), short basic domain, secreted, (semaphorin) 3F	263	1	0	1	0	0	0	0	0	0	mmu-miR-200c-3p				-0.22	-0.22	0.78	2005, 2007, 2009, 2011
DLC1	ENST00000276297.4	deleted in liver cancer 1	970	2	2	0	0	0	0	0	0	1	mmu-miR-200b-3p				-0.22	-0.29	0.93	2005, 2007, 2009, 2011
NPC1	ENST00000269228.5	Niemann-Pick disease, type C1	257	1	1	0	0	0	0	0	0	0	mmu-miR-200b-3p				-0.22	-0.22	0.64	2005, 2007, 2009, 2011
NXPH1	ENST00000405863.1	neurexophilin 1	5	1	0	1	0	0	0	0	0	1	mmu-miR-200b-3p				-0.22	-0.22	0.46	2005, 2007
VAT1L	ENST00000302536.2	vesicle amine transport 1-like	123	1	0	1	0	1	0	1	0	2	mmu-miR-200b-3p				-0.22	-0.22	0.89	2005, 2007, 2009, 2011
RAC1	ENST00000348035.4	ras-related C3 botulinum toxin substrate 1 (rho family, small GTP binding protein Rac1)	739	1	0	1	0	0	0	0	0	1	mmu-miR-200b-3p				-0.22	-0.22	0.63	2005, 2007, 2009, 2011
TARDBP	ENST00000240185.3	TAR DNA binding protein	410	1	0	1	0	0	0	0	0	0	mmu-miR-200b-3p				-0.22	-0.22	0.57	2011
APAF1	ENST00000333991.1	apoptotic peptidase activating factor 1	23	1	0	1	0	0	0	0	0	1	mmu-miR-200b-3p				-0.22	-0.22	0.5	2009, 2011
RSPRY1	ENST00000394420.4	ring finger and SPRY domain containing 1	735	1	0	1	0	0	0	0	0	0	mmu-miR-200b-3p				-0.22	-0.22	0.45	NULL
SPTSSA	ENST00000298130.4	serine palmitoyltransferase, small subunit A	27	1	0	1	0	1	0	1	0	0	mmu-miR-200b-3p				-0.22	-0.43	0.92	2005, 2007, 2009, 2011
AMFR	ENST00000290649.5	autocrine motility factor receptor, E3 ubiquitin protein ligase	1350	1	1	0	0	0	0	0	0	1	mmu-miR-200b-3p				-0.22	-0.23	0.89	2005, 2007, 2009, 2011
SCD	ENST00000370355.2	stearoyl-CoA desaturase (delta-9-desaturase)	9726	1	0	1	0	1	0	1	0	3	mmu-miR-200b-3p				-0.22	-0.22	0.79	2007, 2009, 2011
RAPGEF2	ENST00000264431.4	Rap guanine nucleotide exchange factor (GEF) 2	484	1	1	0	0	0	0	0	0	0	mmu-miR-200b-3p				-0.21	-0.21	0.86	2009, 2011
ARHGAP20	ENST00000260283.4	Rho GTPase activating protein 20	85	1	1	0	0	0	0	0	0	1	mmu-miR-200b-3p				-0.21	-0.21	0.56	2005, 2007, 2009, 2011
SNAI2	ENST00000020945.1	snail family zinc finger 2	1233	1	0	1	0	0	0	0	0	1	mmu-miR-200b-3p				-0.21	-0.21	0.43	NULL
DOT1L	ENST00000398665.3	DOT1-like histone H3K79 methyltransferase	439	1	0	1	0	0	0	0	0	1	mmu-miR-200b-3p				-0.21	-0.25	0.89	2009, 2011
PRKAR1A	ENST00000589228.1	protein kinase, cAMP-dependent, regulatory, type I, alpha	1257	1	0	1	0	0	0	0	0	0	mmu-miR-200b-3p				-0.21	-0.23	0.87	2011
MAP4K3	ENST00000263881.3	mitogen-activated protein kinase kinase kinase kinase 3	796	1	0	1	0	1	0	0	1	1	mmu-miR-200b-3p				-0.21	-0.21	0.58	2005, 2007, 2009, 2011
MSL2	ENST00000309993.2	male-specific lethal 2 homolog (Drosophila)	175	1	1	0	0	0	0	0	0	0	mmu-miR-200b-3p				-0.21	-0.21	0.84	2007, 2009, 2011
RPS6KA6	ENST00000262752.2	ribosomal protein S6 kinase, 90kDa, polypeptide 6	156	1	0	1	0	0	0	0	0	4	mmu-miR-200b-3p				-0.21	-0.22	0.54	2011
UBE2D1	ENST00000373910.4	ubiquitin-conjugating enzyme E2D 1	200	1	0	1	0	0	0	0	0	1	mmu-miR-200c-3p				-0.21	-0.21	0.63	2005, 2007, 2009, 2011
GLIPR2	ENST00000396613.3	GLI pathogenesis-related 2	218	1	0	1	0	0	0	0	0	0	mmu-miR-200b-3p				-0.21	-0.21	< 0.1	NULL
MCFD2	ENST00000444761.2	multiple coagulation factor deficiency 2	1648	1	0	1	0	0	0	0	0	2	mmu-miR-429-3p				-0.21	-0.24	0.62	2009, 2011
ZBTB12	ENST00000375527.2	zinc finger and BTB domain containing 12	18	1	0	1	0	0	0	0	0	0	mmu-miR-200b-3p				-0.21	-0.3	0.78	NULL
NEK9	ENST00000238616.5	NIMA-related kinase 9	733	1	0	1	0	0	0	0	0	1	mmu-miR-200b-3p				-0.21	-0.21	0.82	2011
ANLN	ENST00000265748.2	anillin, actin binding protein	2637	1	0	1	0	0	0	0	0	1	mmu-miR-200b-3p				-0.21	-0.21	0.77	2005, 2007, 2009, 2011
FAM60A	ENST00000539409.1	family with sequence similarity 60, member A	58	1	0	1	0	0	0	0	0	2	mmu-miR-200b-3p				-0.21	-0.21	0.51	2009, 2011
PLS3	ENST00000420625.2	plastin 3	8789	1	0	1	0	0	0	0	0	0	mmu-miR-200b-3p				-0.21	-0.21	0.38	2005, 2007, 2009, 2011
C5orf51	ENST00000381647.2	chromosome 5 open reading frame 51	124	1	0	0	1	2	0	1	1	1	mmu-miR-200b-3p				-0.21	-0.21	0.14	NULL
PLCG1	ENST00000244007.3	phospholipase C, gamma 1	69	1	1	0	0	0	0	0	0	1	mmu-miR-200b-3p				-0.2	-0.2	0.89	2009, 2011
PHF6	ENST00000332070.3	PHD finger protein 6	630	2	0	1	1	1	0	0	1	0	mmu-miR-200b-3p				-0.2	-0.2	0.52	2005, 2007, 2011
LRP4	ENST00000378623.1	low density lipoprotein receptor-related protein 4	152	1	0	1	0	0	0	0	0	0	mmu-miR-200b-3p				-0.2	-0.2	0.89	2005, 2007, 2009, 2011
BNC2	ENST00000380672.4	basonuclin 2	770	2	0	1	1	0	0	0	0	0	mmu-miR-200b-3p				-0.2	-0.2	0.83	2009, 2011
ZNF281	ENST00000294740.3	zinc finger protein 281	595	2	1	1	0	0	0	0	0	1	mmu-miR-200b-3p				-0.2	-0.23	0.59	NULL
TENM1	ENST00000371130.3	teneurin transmembrane protein 1	5	1	0	1	0	2	0	2	0	2	mmu-miR-200b-3p				-0.2	-0.2	0.88	2007, 2009, 2011
SLC24A4	ENST00000393265.2	solute carrier family 24 (sodium/potassium/calcium exchanger), member 4	5	1	1	0	0	0	0	0	0	0	mmu-miR-200b-3p				-0.2	-0.2	0.85	2009, 2011
BMI1	ENST00000376663.3	BMI1 polycomb ring finger oncogene	200	1	0	1	0	0	0	0	0	0	mmu-miR-200b-3p				-0.2	-0.21	0.72	2007, 2009, 2011
HLF	ENST00000226067.5	hepatic leukemia factor	15	1	0	1	0	1	0	0	1	0	mmu-miR-200b-3p				-0.2	-0.2	0.88	2005, 2007, 2009, 2011
AKT3	ENST00000366539.1	v-akt murine thymoma viral oncogene homolog 3	168	1	0	1	0	0	0	0	0	4	mmu-miR-429-3p				-0.2	-0.21	0.74	2011
PTPN12	ENST00000248594.6	protein tyrosine phosphatase, non-receptor type 12	167	2	0	0	2	0	0	0	0	1	mmu-miR-200b-3p				-0.2	-0.2	0.27	2005, 2007, 2009, 2011
DNAJC5	ENST00000360864.4	DnaJ (Hsp40) homolog, subfamily C, member 5	1089	1	0	1	0	1	0	1	0	0	mmu-miR-200b-3p				-0.2	-0.34	0.94	2009, 2011
CCNJ	ENST00000265992.5	cyclin J	5	1	1	0	0	1	0	0	1	1	mmu-miR-200b-3p				-0.2	-0.2	0.9	2005, 2007, 2009, 2011
FLT1	ENST00000282397.4	fms-related tyrosine kinase 1	7	1	1	0	0	1	0	0	1	0	mmu-miR-200c-3p				-0.2	-0.2	0.89	2009, 2011
NPTX1	ENST00000306773.4	neuronal pentraxin I	1876	1	1	0	0	0	0	0	0	2	mmu-miR-200b-3p				-0.2	-0.21	0.81	2005, 2007, 2009, 2011
BAP1	ENST00000460680.1	BRCA1 associated protein-1 (ubiquitin carboxy-terminal hydrolase)	445	2	1	0	1	0	0	0	0	0	mmu-miR-200b-3p				-0.2	-0.21	0.87	2011
PPP6R3	ENST00000393800.2	protein phosphatase 6, regulatory subunit 3	400	1	0	1	0	1	0	0	1	1	mmu-miR-200b-3p				-0.2	-0.24	0.63	2007, 2009, 2011
MTSS1L	ENST00000338779.6	metastasis suppressor 1-like	2982	1	1	0	0	1	0	0	1	0	mmu-miR-200b-3p				-0.2	-0.2	0.9	2007, 2009, 2011
ERG	ENST00000398905.1	v-ets avian erythroblastosis virus E26 oncogene homolog	184	1	1	0	0	2	0	1	1	1	mmu-miR-200c-3p				-0.2	-0.22	0.34	2011
PHACTR3	ENST00000359926.3	phosphatase and actin regulator 3	84	1	0	1	0	0	0	0	0	0	mmu-miR-200b-3p				-0.2	-0.2	0.42	2005, 2007, 2009, 2011
RASSF8	ENST00000541490.1	Ras association (RalGDS/AF-6) domain family (N-terminal) member 8	1290	1	0	1	0	2	0	2	0	1	mmu-miR-200b-3p				-0.2	-0.2	0.83	2011
NCS1	ENST00000372398.3	neuronal calcium sensor 1	1083	1	0	1	0	0	0	0	0	0	mmu-miR-200b-3p				-0.2	-0.21	0.88	2005, 2007, 2009, 2011
SRF	ENST00000265354.4	serum response factor (c-fos serum response element-binding transcription factor)	596	1	0	1	0	1	0	0	1	0	mmu-miR-200b-3p				-0.2	-0.21	0.62	2005, 2007, 2009, 2011
KCNA2	ENST00000485317.1	potassium voltage-gated channel, shaker-related subfamily, member 2	5	1	0	1	0	1	0	0	1	0	mmu-miR-200b-3p				-0.2	-0.2	0.61	NULL
NEDD1	ENST00000266742.4	neural precursor cell expressed, developmentally down-regulated 1	58	1	0	1	0	0	0	0	0	0	mmu-miR-200b-3p				-0.2	-0.2	0.55	2005, 2007, 2009, 2011
AP4E1	ENST00000261842.5	adaptor-related protein complex 4, epsilon 1 subunit	57	1	0	1	0	1	0	0	1	1	mmu-miR-200b-3p				-0.2	-0.2	0.46	2009, 2011
DDX26B	ENST00000370752.4	DEAD/H (Asp-Glu-Ala-Asp/His) box polypeptide 26B	289	1	0	1	0	0	0	0	0	0	mmu-miR-200b-3p				-0.19	-0.19	0.59	2009, 2011
BTRC	ENST00000370187.3	beta-transducin repeat containing E3 ubiquitin protein ligase	96	1	0	1	0	0	0	0	0	0	mmu-miR-200b-3p				-0.19	-0.19	0.5	2009, 2011
VASH2	ENST00000366968.4	vasohibin 2	70	1	1	0	0	1	1	0	0	0	mmu-miR-200b-3p				-0.19	-0.2	0.89	2009, 2011
PTBP1	ENST00000350092.4	polypyrimidine tract binding protein 1	7007	1	0	1	0	0	0	0	0	0	mmu-miR-200b-3p				-0.19	-0.2	0.89	2005, 2007, 2009, 2011
AC068987.1	ENST00000599343.1	HCG1997999; cDNA FLJ33996 fis, clone DFNES2008881	44	1	0	1	0	0	0	0	0	1	mmu-miR-200b-3p				-0.19	-0.19	0.65	NULL
FNBP4	ENST00000263773.5	formin binding protein 4	91	1	0	1	0	0	0	0	0	0	mmu-miR-200b-3p				-0.19	-0.19	0.52	2009, 2011
LHX5	ENST00000261731.3	LIM homeobox 5	5	1	1	0	0	0	0	0	0	0	mmu-miR-200c-3p				-0.19	-0.19	< 0.1	NULL
FAM217B	ENST00000358293.3	family with sequence similarity 217, member B	175	1	0	1	0	1	0	1	0	1	mmu-miR-200b-3p				-0.19	-0.19	0.56	2011
IMPAD1	ENST00000262644.4	inositol monophosphatase domain containing 1	1488	1	0	1	0	1	1	0	0	1	mmu-miR-200b-3p				-0.19	-0.41	0.47	NULL
NANOS1	ENST00000425699.1	nanos homolog 1 (Drosophila)	158	1	0	1	0	2	1	1	0	1	mmu-miR-200b-3p				-0.19	-0.34	0.53	2011
MTF2	ENST00000370298.4	metal response element binding transcription factor 2	653	2	0	2	0	0	0	0	0	1	mmu-miR-200b-3p				-0.19	-0.35	0.88	2009, 2011
R3HDM2	ENST00000347140.3	R3H domain containing 2	5	1	0	1	0	0	0	0	0	0	mmu-miR-200b-3p				-0.19	-0.19	0.59	2007, 2009, 2011
WDR82	ENST00000296490.3	WD repeat domain 82	319	2	1	1	0	0	0	0	0	1	mmu-miR-429-3p				-0.19	-0.2	0.98	2007, 2009, 2011
DCUN1D1	ENST00000292782.4	DCN1, defective in cullin neddylation 1, domain containing 1	267	1	0	1	0	1	0	1	0	0	mmu-miR-200b-3p				-0.19	-0.31	0.86	2007
ESCO1	ENST00000269214.5	establishment of sister chromatid cohesion N-acetyltransferase 1	94	1	1	0	0	0	0	0	0	0	mmu-miR-200b-3p				-0.19	-0.19	< 0.1	NULL
USP25	ENST00000285681.2	ubiquitin specific peptidase 25	2012	1	0	1	0	0	0	0	0	0	mmu-miR-200b-3p				-0.19	-0.19	0.69	2007, 2009, 2011
COMMD3-BMI1	ENST00000602390.1	COMMD3-BMI1 readthrough	195	1	0	1	0	0	0	0	0	0	mmu-miR-200b-3p				-0.19	-0.2	0.72	2011
KLF9	ENST00000377126.2	Kruppel-like factor 9	20	1	1	0	0	0	0	0	0	0	mmu-miR-200b-3p				-0.19	-0.28	0.49	2005, 2007, 2009, 2011
KHDRBS1	ENST00000327300.7	KH domain containing, RNA binding, signal transduction associated 1	266	1	0	1	0	0	0	0	0	2	mmu-miR-200b-3p				-0.19	-0.27	0.34	2005, 2007
INHBA	ENST00000242208.4	inhibin, beta A	1260	2	0	2	0	1	0	1	0	3	mmu-miR-200b-3p				-0.19	-0.21	0.76	NULL
ADCY2	ENST00000338316.4	adenylate cyclase 2 (brain)	13	1	0	1	0	0	0	0	0	0	mmu-miR-200c-3p				-0.18	-0.18	0.92	2005, 2007, 2009, 2011
ZC3H6	ENST00000343936.4	zinc finger CCCH-type containing 6	10	1	0	1	0	0	0	0	0	3	mmu-miR-200b-3p				-0.18	-0.18	0.82	2007, 2009, 2011
PHF21B	ENST00000403565.1	PHD finger protein 21B	8	1	1	0	0	0	0	0	0	0	mmu-miR-200b-3p				-0.18	-0.18	0.49	2005, 2007, 2009, 2011
PRRG4	ENST00000257836.3	proline rich Gla (G-carboxyglutamic acid) 4 (transmembrane)	47	1	0	1	0	2	0	2	0	1	mmu-miR-200b-3p				-0.18	-0.33	0.39	NULL
SYVN1	ENST00000294256.8	synovial apoptosis inhibitor 1, synoviolin	95	1	1	0	0	0	0	0	0	0	mmu-miR-200b-3p				-0.18	-0.18	0.85	2005, 2007, 2009, 2011
KIAA1456	ENST00000524591.2	KIAA1456	24	1	1	0	0	1	0	1	0	1	mmu-miR-200b-3p				-0.18	-0.19	0.79	2005, 2007, 2009, 2011
SOCS5	ENST00000306503.5	suppressor of cytokine signaling 5	72	1	0	1	0	0	0	0	0	0	mmu-miR-200b-3p				-0.18	-0.19	0.84	NULL
ERI3	ENST00000372259.5	ERI1 exoribonuclease family member 3	540	1	1	0	0	0	0	0	0	0	mmu-miR-200b-3p				-0.18	-0.18	0.25	2009, 2011
CDR2	ENST00000268383.2	cerebellar degeneration-related protein 2, 62kDa	70	1	0	1	0	0	0	0	0	0	mmu-miR-200b-3p				-0.18	-0.22	0.63	2005, 2007, 2009, 2011
SIX3	ENST00000260653.3	SIX homeobox 3	15	1	0	1	0	0	0	0	0	2	mmu-miR-200b-3p				-0.18	-0.26	0.66	2011
CREB5	ENST00000357727.2	cAMP responsive element binding protein 5	54	1	0	1	0	1	0	1	0	1	mmu-miR-200b-3p				-0.18	-0.28	0.47	2007, 2009, 2011
SH3GL1	ENST00000269886.3	SH3-domain GRB2-like 1	739	1	0	0	1	0	0	0	0	0	mmu-miR-200b-3p				-0.18	-0.18	0.14	2009, 2011
MGAT2	ENST00000305386.2	mannosyl (alpha-1,6-)-glycoprotein beta-1,2-N-acetylglucosaminyltransferase	1470	2	1	0	1	0	0	0	0	1	mmu-miR-200b-3p				-0.18	-0.55	0.86	2005, 2007, 2009, 2011
SNX30	ENST00000374232.3	sorting nexin family member 30	33	1	0	0	1	0	0	0	0	2	mmu-miR-200b-3p				-0.18	-0.2	0.14	2009, 2011
KIAA1468	ENST00000398130.2	KIAA1468	756	1	0	1	0	0	0	0	0	1	mmu-miR-429-3p				-0.18	-0.27	0.57	2007
GLI3	ENST00000395925.3	GLI family zinc finger 3	544	1	0	1	0	0	0	0	0	1	mmu-miR-200b-3p				-0.18	-0.18	0.92	2005, 2007, 2009, 2011
GATA2	ENST00000341105.2	GATA binding protein 2	231	1	0	1	0	0	0	0	0	0	mmu-miR-200c-3p				-0.18	-0.18	0.9	2011
FRMD4B	ENST00000398540.3	FERM domain containing 4B	12	1	0	1	0	0	0	0	0	0	mmu-miR-200b-3p				-0.18	-0.18	0.89	2009, 2011
SCHIP1	ENST00000445224.2	schwannomin interacting protein 1	891	1	0	1	0	0	0	0	0	0	mmu-miR-200b-3p				-0.18	-0.18	0.47	2011
RNF2	ENST00000367510.3	ring finger protein 2	414	1	0	1	0	0	0	0	0	0	mmu-miR-200b-3p				-0.18	-0.26	0.49	2009, 2011
NYAP1	ENST00000300179.2	neuronal tyrosine-phosphorylated phosphoinositide-3-kinase adaptor 1	5	1	0	1	0	0	0	0	0	0	mmu-miR-200b-3p				-0.17	-0.17	0.41	2005, 2007, 2011
ZIC3	ENST00000287538.5	Zic family member 3	9	1	0	1	0	1	0	1	0	0	mmu-miR-200b-3p				-0.17	-0.19	0.43	2005, 2007, 2011
SURF4	ENST00000545297.1	surfeit 4	3667	1	0	1	0	0	0	0	0	0	mmu-miR-200b-3p				-0.17	-0.19	0.74	2009, 2011
PBX3	ENST00000342287.5	pre-B-cell leukemia homeobox 3	1142	1	0	1	0	0	0	0	0	1	mmu-miR-200b-3p				-0.17	-0.18	0.66	2009, 2011
KRAS	ENST00000256078.4	Kirsten rat sarcoma viral oncogene homolog	40	1	0	1	0	0	0	0	0	0	mmu-miR-200b-3p				-0.17	-0.17	0.88	2005, 2007, 2009, 2011
ETV5	ENST00000306376.5	ets variant 5	1085	1	0	1	0	1	0	0	1	0	mmu-miR-200b-3p				-0.17	-0.17	0.63	2005, 2007, 2009, 2011
ARHGAP6	ENST00000380736.1	Rho GTPase activating protein 6	12	1	0	1	0	0	0	0	0	1	mmu-miR-200b-3p				-0.17	-0.17	0.41	NULL
ADIPOR2	ENST00000357103.4	adiponectin receptor 2	138	1	0	1	0	0	0	0	0	1	mmu-miR-200b-3p				-0.17	-0.19	0.68	2005, 2007, 2009, 2011
NR2C2	ENST00000425241.1	nuclear receptor subfamily 2, group C, member 2	227	2	1	0	1	1	0	0	1	0	mmu-miR-429-3p				-0.17	-0.26	0.85	2005, 2007, 2009, 2011
RHOT1	ENST00000333942.6	ras homolog family member T1	71	1	0	1	0	0	0	0	0	2	mmu-miR-200b-3p				-0.17	-0.18	0.59	2007, 2009, 2011
PAN3	ENST00000282391.5	PAN3 poly(A) specific ribonuclease subunit homolog (S. cerevisiae)	361	1	0	1	0	0	0	0	0	2	mmu-miR-200b-3p				-0.17	-0.17	0.62	2009, 2011
FAM219A	ENST00000379089.1	family with sequence similarity 219, member A	13	1	0	1	0	0	0	0	0	0	mmu-miR-200b-3p				-0.17	-0.17	0.57	2005, 2007, 2009, 2011
TBP	ENST00000230354.6	TATA box binding protein	1997	1	0	1	0	0	0	0	0	0	mmu-miR-200b-3p				-0.17	-0.17	0.55	2005, 2007, 2009, 2011
PAM	ENST00000438793.3	peptidylglycine alpha-amidating monooxygenase	17149	1	0	1	0	0	0	0	0	0	mmu-miR-200b-3p				-0.17	-0.17	0.57	2005, 2007, 2011
XRN1	ENST00000264951.4	5'-3' exoribonuclease 1	612	1	0	1	0	0	0	0	0	1	mmu-miR-200b-3p				-0.17	-0.17	0.92	2009, 2011
DACH1	ENST00000305425.4	dachshund homolog 1 (Drosophila)	18	1	1	0	0	0	0	0	0	3	mmu-miR-200b-3p				-0.17	-0.17	0.87	2011
SBF1	ENST00000380817.3	SET binding factor 1	2045	1	0	1	0	0	0	0	0	0	mmu-miR-200c-3p				-0.17	-0.17	0.87	2007, 2009, 2011
ZNF217	ENST00000371471.2	zinc finger protein 217	668	1	1	0	0	0	0	0	0	0	mmu-miR-200b-3p				-0.17	-0.17	0.8	2005, 2007, 2009, 2011
GTF2E1	ENST00000283875.5	general transcription factor IIE, polypeptide 1, alpha 56kDa	218	1	0	0	1	0	0	0	0	2	mmu-miR-200b-3p				-0.17	-0.17	0.14	2005, 2007, 2009, 2011
ATL2	ENST00000406122.1	atlastin GTPase 2	1135	1	1	0	0	0	0	0	0	0	mmu-miR-200b-3p				-0.17	-0.17	0.7	2011
LRRTM3	ENST00000361320.4	leucine rich repeat transmembrane neuronal 3	5	1	0	1	0	1	0	1	0	0	mmu-miR-200b-3p				-0.17	-0.23	0.86	2007, 2009, 2011
MED13	ENST00000397786.2	mediator complex subunit 13	561	2	0	1	1	1	0	1	0	1	mmu-miR-200b-3p				-0.17	-0.18	0.79	2005, 2007, 2009, 2011
TMEM120B	ENST00000449592.2	transmembrane protein 120B	60	1	1	0	0	0	0	0	0	0	mmu-miR-200c-3p				-0.17	-0.17	0.88	2011
BHLHE41	ENST00000242728.4	basic helix-loop-helix family, member e41	50	1	0	1	0	0	0	0	0	2	mmu-miR-200b-3p				-0.16	-0.18	0.66	2005, 2007, 2011
CNTN4	ENST00000427331.1	contactin 4	191	1	0	1	0	0	0	0	0	1	mmu-miR-200b-3p				-0.16	-0.18	0.81	2005, 2007, 2009, 2011
CHD2	ENST00000394196.4	chromodomain helicase DNA binding protein 2	1237	2	0	2	0	0	0	0	0	0	mmu-miR-429-3p				-0.16	-0.16	0.83	2007, 2009, 2011
LRCH1	ENST00000311191.6	leucine-rich repeats and calponin homology (CH) domain containing 1	381	1	0	1	0	0	0	0	0	1	mmu-miR-200b-3p				-0.16	-0.18	0.33	2011
CALU	ENST00000535011.2	calumenin	3079	1	0	1	0	0	0	0	0	1	mmu-miR-200b-3p				-0.16	-0.18	0.7	2005, 2007, 2009, 2011
SCN3B	ENST00000392770.2	sodium channel, voltage-gated, type III, beta subunit	10	1	1	0	0	0	0	0	0	0	mmu-miR-200b-3p				-0.16	-0.16	0.85	2011
TRIM33	ENST00000358465.2	tripartite motif containing 33	201	1	1	0	0	0	0	0	0	1	mmu-miR-200b-3p				-0.16	-0.16	0.84	2007, 2009, 2011
TMEM170B	ENST00000379426.1	transmembrane protein 170B	489	1	0	1	0	1	0	0	1	2	mmu-miR-200b-3p				-0.16	-0.31	0.8	2009, 2011
NEK10	ENST00000295720.6	NIMA-related kinase 10	66	2	1	1	0	0	0	0	0	0	mmu-miR-200b-3p				-0.16	-0.34	0.88	NULL
TBC1D22B	ENST00000373491.3	TBC1 domain family, member 22B	127	1	0	1	0	0	0	0	0	0	mmu-miR-200b-3p				-0.16	-0.16	0.8	2005, 2007, 2009, 2011
PPP1R9B	ENST00000316878.6	protein phosphatase 1, regulatory subunit 9B	120	1	0	1	0	0	0	0	0	0	mmu-miR-200b-3p				-0.16	-0.16	0.56	2007, 2009, 2011
CDC40	ENST00000368932.1	cell division cycle 40	741	1	0	1	0	0	0	0	0	0	mmu-miR-200b-3p				-0.16	-0.16	0.54	2009, 2011
DACT1	ENST00000395153.3	dishevelled-binding antagonist of beta-catenin 1	248	1	0	1	0	0	0	0	0	0	mmu-miR-200b-3p				-0.16	-0.16	0.48	2005, 2007, 2011
HS2ST1	ENST00000370550.5	heparan sulfate 2-O-sulfotransferase 1	787	1	0	1	0	1	0	0	1	2	mmu-miR-200b-3p				-0.16	-0.17	0.7	2005, 2007, 2009, 2011
RIPK2	ENST00000220751.4	receptor-interacting serine-threonine kinase 2	312	1	0	1	0	1	0	0	1	0	mmu-miR-200b-3p				-0.16	-0.42	0.58	2009, 2011
SYDE1	ENST00000342784.2	synapse defective 1, Rho GTPase, homolog 1 (C. elegans)	249	1	1	0	0	0	0	0	0	0	mmu-miR-200b-3p				-0.16	-0.16	0.88	2007, 2009, 2011
SLC16A2	ENST00000587091.1	solute carrier family 16, member 2 (thyroid hormone transporter)	22	1	1	0	0	0	0	0	0	1	mmu-miR-200b-3p				-0.16	-0.16	0.81	2005, 2007, 2009, 2011
GPR173	ENST00000332582.4	G protein-coupled receptor 173	99	1	0	1	0	0	0	0	0	0	mmu-miR-200b-3p				-0.16	-0.21	0.58	2011
PHF21A	ENST00000257821.4	PHD finger protein 21A	301	1	0	1	0	0	0	0	0	0	mmu-miR-200b-3p				-0.16	-0.17	0.89	2005, 2007, 2009, 2011
TBX5	ENST00000349716.5	T-box 5	68	1	1	0	0	0	0	0	0	0	mmu-miR-200b-3p				-0.16	-0.23	< 0.1	2011
FAM3C	ENST00000359943.3	family with sequence similarity 3, member C	15	1	0	1	0	0	0	0	0	0	mmu-miR-200b-3p				-0.16	-0.16	0.4	2011
TMOD3	ENST00000308580.7	tropomodulin 3 (ubiquitous)	1533	1	0	1	0	0	0	0	0	2	mmu-miR-200b-3p				-0.16	-0.17	0.42	2011
WASF1	ENST00000392587.2	WAS protein family, member 1	55	1	0	0	1	1	0	0	1	0	mmu-miR-200b-3p				-0.16	-0.16	0.14	2005, 2007, 2009, 2011
AFF3	ENST00000409236.2	AF4/FMR2 family, member 3	296	1	1	0	0	2	0	1	1	0	mmu-miR-200b-3p				-0.16	-0.17	0.83	2007, 2009, 2011
SYNJ1	ENST00000357345.3	synaptojanin 1	143	2	2	0	0	1	0	1	0	1	mmu-miR-200b-3p				-0.16	-0.17	0.56	2005, 2007, 2009, 2011
ULK2	ENST00000395544.4	unc-51 like autophagy activating kinase 2	489	1	1	0	0	0	0	0	0	0	mmu-miR-200b-3p				-0.16	-0.17	0.9	2005, 2007, 2009, 2011
PCSK5	ENST00000376752.4	proprotein convertase subtilisin/kexin type 5	68	1	0	1	0	0	0	0	0	1	mmu-miR-200b-3p				-0.16	-0.16	0.84	NULL
PTGDR	ENST00000553372.1	prostaglandin D2 receptor (DP)	5	1	0	1	0	0	0	0	0	0	mmu-miR-200b-3p				-0.16	-0.16	< 0.1	NULL
CDYL2	ENST00000570137.2	chromodomain protein, Y-like 2	239	2	0	2	0	0	0	0	0	1	mmu-miR-200b-3p				-0.16	-0.21	0.99	NULL
ANKRD28	ENST00000399451.2	ankyrin repeat domain 28	798	1	0	1	0	1	0	1	0	0	mmu-miR-200b-3p				-0.16	-0.2	0.84	2007, 2009, 2011
PALM2	ENST00000448454.2	paralemmin 2	35	1	0	1	0	0	0	0	0	0	mmu-miR-200b-3p				-0.15	-0.15	0.89	2007, 2009, 2011
FOXK1	ENST00000328914.4	forkhead box K1	368	1	0	1	0	0	0	0	0	1	mmu-miR-200b-3p				-0.15	-0.21	0.91	2007, 2009, 2011
CACNA1C	ENST00000399655.1	calcium channel, voltage-dependent, L type, alpha 1C subunit	69	1	0	1	0	0	0	0	0	0	mmu-miR-200b-3p				-0.15	-0.23	0.91	2011
PRDM16	ENST00000511072.1	PR domain containing 16	64	1	0	1	0	0	0	0	0	0	mmu-miR-200b-3p				-0.15	-0.21	0.92	2009, 2011
OXR1	ENST00000312046.6	oxidation resistance 1	27	1	1	0	0	0	0	0	0	0	mmu-miR-200b-3p				-0.15	-0.15	0.84	2007, 2009, 2011
FOXN2	ENST00000340553.3	forkhead box N2	441	1	0	0	1	1	0	1	0	2	mmu-miR-200b-3p				-0.15	-0.15	0.17	2007, 2009, 2011
THRA	ENST00000450525.2	thyroid hormone receptor, alpha	547	3	1	2	0	0	0	0	0	0	mmu-miR-200b-3p				-0.15	-0.15	0.93	NULL
PRKACB	ENST00000370689.2	protein kinase, cAMP-dependent, catalytic, beta	344	2	0	2	0	0	0	0	0	2	mmu-miR-200b-3p				-0.15	-0.15	0.86	2005, 2007, 2009, 2011
DNMT3A	ENST00000380746.4	DNA (cytosine-5-)-methyltransferase 3 alpha	221	1	0	1	0	0	0	0	0	0	mmu-miR-200b-3p				-0.15	-0.16	0.78	2005, 2007, 2011
RBM38	ENST00000440234.2	RNA binding motif protein 38	18	1	0	1	0	0	0	0	0	0	mmu-miR-200b-3p				-0.15	-0.21	0.71	2009, 2011
NR3C1	ENST00000394464.2	nuclear receptor subfamily 3, group C, member 1 (glucocorticoid receptor)	682	1	0	1	0	2	0	2	0	0	mmu-miR-200b-3p				-0.15	-0.19	0.56	2005, 2007, 2011
ZBTB38	ENST00000514251.1	zinc finger and BTB domain containing 38	1270	1	1	0	0	1	0	0	1	1	mmu-miR-200b-3p				-0.15	-0.16	0.86	2007, 2009, 2011
SYT1	ENST00000457153.2	synaptotagmin I	13	1	0	1	0	0	0	0	0	0	mmu-miR-200b-3p				-0.15	-0.15	0.69	2005, 2007, 2009, 2011
ROR2	ENST00000375708.3	receptor tyrosine kinase-like orphan receptor 2	43	1	0	1	0	0	0	0	0	0	mmu-miR-200b-3p				-0.15	-0.15	0.34	2009, 2011
PTPN14	ENST00000366956.5	protein tyrosine phosphatase, non-receptor type 14	301	2	0	2	0	1	1	0	0	1	mmu-miR-200b-3p				-0.15	-0.17	0.71	2011
FGD1	ENST00000375135.3	FYVE, RhoGEF and PH domain containing 1	138	1	0	1	0	0	0	0	0	0	mmu-miR-200b-3p				-0.15	-0.18	0.59	2005, 2007, 2009, 2011
CCSER1	ENST00000509176.1	coiled-coil serine-rich protein 1	5	1	0	1	0	0	0	0	0	1	mmu-miR-200b-3p				-0.15	-0.15	0.71	2011
SULF1	ENST00000458141.2	sulfatase 1	11	1	1	0	0	0	0	0	0	0	mmu-miR-200b-3p				-0.15	-0.15	0.52	2005, 2007, 2009, 2011
PI4KB	ENST00000368874.4	phosphatidylinositol 4-kinase, catalytic, beta	1504	2	1	0	1	0	0	0	0	0	mmu-miR-200b-3p				-0.15	-0.21	0.89	2009, 2011
SDC2	ENST00000302190.4	syndecan 2	774	1	0	1	0	0	0	0	0	2	mmu-miR-200b-3p				-0.15	-0.23	0.91	2007, 2009, 2011
REEP1	ENST00000165698.5	receptor accessory protein 1	49	2	0	2	0	1	0	0	1	0	mmu-miR-200b-3p				-0.15	-0.34	0.92	2007, 2009, 2011
CASR	ENST00000498619.1	calcium-sensing receptor	5	1	1	0	0	0	0	0	0	0	mmu-miR-200b-3p				-0.15	-0.15	0.84	2005, 2007, 2009, 2011
EIF2B5	ENST00000273783.3	eukaryotic translation initiation factor 2B, subunit 5 epsilon, 82kDa	789	1	0	1	0	0	0	0	0	0	mmu-miR-200b-3p				-0.15	-0.15	0.57	2005, 2007, 2009, 2011
CDYL	ENST00000343762.5	chromodomain protein, Y-like	24	1	0	1	0	0	0	0	0	1	mmu-miR-200b-3p				-0.15	-0.26	0.69	2005, 2007, 2009, 2011
SPAG9	ENST00000262013.7	sperm associated antigen 9	509	2	0	1	1	0	0	0	0	0	mmu-miR-200b-3p				-0.15	-0.26	0.88	2011
RECK	ENST00000377966.3	reversion-inducing-cysteine-rich protein with kazal motifs	10	1	0	1	0	0	0	0	0	1	mmu-miR-200b-3p				-0.15	-0.33	0.49	2007, 2009, 2011
SCN1A	ENST00000423058.2	sodium channel, voltage-gated, type I, alpha subunit	21	1	0	1	0	0	0	0	0	0	mmu-miR-200b-3p				-0.15	-0.15	0.9	NULL
IQCJ-SCHIP1	ENST00000337808.6	IQCJ-SCHIP1 readthrough	891	1	0	1	0	0	0	0	0	0	mmu-miR-200b-3p				-0.15	-0.15	0.47	2005, 2007, 2009, 2011
HNRNPU	ENST00000444376.2	heterogeneous nuclear ribonucleoprotein U (scaffold attachment factor A)	5343	1	0	1	0	0	0	0	0	1	mmu-miR-200b-3p				-0.15	-0.24	0.93	2005, 2007, 2009, 2011
TMCC1	ENST00000432054.2	transmembrane and coiled-coil domain family 1	97	1	0	1	0	1	0	0	1	1	mmu-miR-200b-3p				-0.15	-0.15	0.76	2005, 2007, 2009, 2011
SDK2	ENST00000392650.3	sidekick cell adhesion molecule 2	8	1	0	1	0	0	0	0	0	1	mmu-miR-200b-3p				-0.15	-0.15	0.7	2011
CASZ1	ENST00000377022.3	castor zinc finger 1	5	1	0	1	0	0	0	0	0	0	mmu-miR-200c-3p				-0.14	-0.14	0.82	2007, 2009, 2011
STRN	ENST00000263918.4	striatin, calmodulin binding protein	476	2	0	2	0	1	0	1	0	4	mmu-miR-200b-3p				-0.14	-0.27	0.96	2011
POLK	ENST00000241436.4	polymerase (DNA directed) kappa	294	1	1	0	0	1	0	1	0	0	mmu-miR-200b-3p				-0.14	-0.19	0.14	2005, 2007, 2011
CNOT4	ENST00000541284.1	CCR4-NOT transcription complex, subunit 4	27	1	0	1	0	0	0	0	0	0	mmu-miR-200b-3p				-0.14	-0.14	0.74	2005, 2007, 2009, 2011
SEMA6D	ENST00000355997.3	sema domain, transmembrane domain (TM), and cytoplasmic domain, (semaphorin) 6D	179	1	0	1	0	1	0	1	0	0	mmu-miR-200b-3p				-0.14	-0.17	0.75	2005, 2007, 2009, 2011
VLDLR	ENST00000382100.3	very low density lipoprotein receptor	977	1	0	1	0	1	0	0	1	2	mmu-miR-200c-3p				-0.14	-0.16	0.92	2005, 2007, 2009, 2011
SLC23A2	ENST00000338244.1	solute carrier family 23 (ascorbic acid transporter), member 2	121	1	0	1	0	3	1	1	1	3	mmu-miR-429-3p				-0.14	-0.27	0.93	2005, 2007, 2009, 2011
AEBP2	ENST00000266508.9	AE binding protein 2	1228	1	0	1	0	0	0	0	0	4	mmu-miR-200b-3p				-0.14	-0.15	0.33	2005, 2007, 2011
HIPK1	ENST00000369558.1	homeodomain interacting protein kinase 1	930	1	0	1	0	0	0	0	0	2	mmu-miR-200b-3p				-0.14	-0.15	0.4	2005, 2007, 2011
TXLNG	ENST00000380122.5	taxilin gamma	96	1	1	0	0	0	0	0	0	0	mmu-miR-200b-3p				-0.14	-0.21	0.25	2011
VTI1A	ENST00000393077.2	vesicle transport through interaction with t-SNAREs 1A	376	1	0	1	0	0	0	0	0	0	mmu-miR-200b-3p				-0.14	-0.2	0.69	2007, 2009, 2011
ICK	ENST00000350082.5	intestinal cell (MAK-like) kinase	18	1	0	1	0	0	0	0	0	0	mmu-miR-200b-3p				-0.14	-0.14	0.85	2005, 2007, 2009, 2011
ELMOD2	ENST00000323570.3	ELMO/CED-12 domain containing 2	32	1	1	0	0	1	0	1	0	1	mmu-miR-200b-3p				-0.14	-0.28	0.17	NULL
PCSK2	ENST00000377899.1	proprotein convertase subtilisin/kexin type 2	9	1	1	0	0	0	0	0	0	1	mmu-miR-200b-3p				-0.14	-0.14	0.5	2005, 2007, 2009, 2011
XKR4	ENST00000327381.6	XK, Kell blood group complex subunit-related family, member 4	5	1	0	1	0	2	0	1	1	5	mmu-miR-200b-3p				-0.14	-0.14	0.88	NULL
PIK3CA	ENST00000263967.3	phosphatidylinositol-4,5-bisphosphate 3-kinase, catalytic subunit alpha	112	2	0	1	1	0	0	0	0	1	mmu-miR-200b-3p				-0.14	-0.24	0.81	NULL
ARL2BP	ENST00000219204.3	ADP-ribosylation factor-like 2 binding protein	450	1	0	0	1	0	0	0	0	1	mmu-miR-200b-3p				-0.14	-0.14	0.14	2007, 2009, 2011
PFN2	ENST00000239940.7	profilin 2	2184	1	0	0	1	0	0	0	0	1	mmu-miR-200b-3p				-0.14	-0.14	0.14	2011
STYX	ENST00000354586.4	serine/threonine/tyrosine interacting protein	250	1	0	0	1	2	1	1	0	1	mmu-miR-200b-3p				-0.14	-0.47	0.36	2011
ARIH2	ENST00000356401.4	ariadne RBR E3 ubiquitin protein ligase 2	938	1	0	0	1	1	0	1	0	0	mmu-miR-200b-3p				-0.14	-0.14	0.29	2005, 2007, 2009, 2011
B3GNT2	ENST00000301998.4	UDP-GlcNAc:betaGal beta-1,3-N-acetylglucosaminyltransferase 2	1860	1	0	1	0	0	0	0	0	1	mmu-miR-200c-3p				-0.14	-0.14	0.4	2007
RIMKLB	ENST00000357529.3	ribosomal modification protein rimK-like family member B	164	1	0	1	0	1	0	0	1	1	mmu-miR-429-3p				-0.14	-0.15	0.49	2007, 2009, 2011
OTUD4	ENST00000454497.2	OTU domain containing 4	18	2	0	2	0	0	0	0	0	3	mmu-miR-200b-3p				-0.14	-0.14	0.89	2007, 2009
CTNND2	ENST00000304623.8	catenin (cadherin-associated protein), delta 2	25	1	0	1	0	0	0	0	0	1	mmu-miR-200b-3p				-0.14	-0.14	0.73	2007, 2009, 2011
PKD1	ENST00000262304.4	polycystic kidney disease 1 (autosomal dominant)	14	2	1	1	0	1	0	1	0	0	mmu-miR-200b-3p				-0.13	-0.14	0.95	2005, 2007, 2009, 2011
CLIP1	ENST00000361654.4	CAP-GLY domain containing linker protein 1	17	1	1	0	0	0	0	0	0	0	mmu-miR-200b-3p				-0.13	-0.23	0.78	2007, 2009, 2011
PRKAR2B	ENST00000265717.4	protein kinase, cAMP-dependent, regulatory, type II, beta	148	1	0	1	0	0	0	0	0	0	mmu-miR-200b-3p				-0.13	-0.18	0.7	2005, 2007, 2009, 2011
STARD13	ENST00000336934.5	StAR-related lipid transfer (START) domain containing 13	314	1	0	1	0	0	0	0	0	0	mmu-miR-200b-3p				-0.13	-0.2	0.69	2009, 2011
ESRRG	ENST00000361525.3	estrogen-related receptor gamma	5	1	1	0	0	2	0	2	0	0	mmu-miR-200b-3p				-0.13	-0.13	0.85	2005, 2007, 2009, 2011
MYBL1	ENST00000522677.3	v-myb avian myeloblastosis viral oncogene homolog-like 1	53	1	0	1	0	0	0	0	0	0	mmu-miR-200b-3p				-0.13	-0.13	0.71	2009, 2011
EGR3	ENST00000519492.1	early growth response 3	21	1	0	1	0	0	0	0	0	0	mmu-miR-200b-3p				-0.13	-0.18	0.55	2005, 2007, 2009, 2011
FMR1	ENST00000370471.3	fragile X mental retardation 1	1155	1	0	1	0	0	0	0	0	2	mmu-miR-200b-3p				-0.13	-0.13	0.43	2005, 2007
OCLN	ENST00000355237.2	occludin	5	1	0	1	0	0	0	0	0	2	mmu-miR-200b-3p				-0.13	-0.13	0.83	2011
HNF1B	ENST00000225893.4	HNF1 homeobox B	25	1	0	1	0	0	0	0	0	0	mmu-miR-200b-3p				-0.13	-0.13	0.53	2011
KCTD6	ENST00000355076.6	potassium channel tetramerization domain containing 6	19	1	0	1	0	0	0	0	0	0	mmu-miR-200b-3p				-0.13	-0.13	0.36	NULL
SMIM13	ENST00000416247.2	small integral membrane protein 13	199	1	1	0	0	0	0	0	0	0	mmu-miR-200b-3p				-0.13	-0.32	0.59	2011
AKT2	ENST00000392038.2	v-akt murine thymoma viral oncogene homolog 2	525	1	0	1	0	0	0	0	0	0	mmu-miR-200b-3p				-0.13	-0.13	0.84	2009, 2011
CSNK1G1	ENST00000303052.7	casein kinase 1, gamma 1	149	1	0	1	0	0	0	0	0	1	mmu-miR-200c-3p				-0.13	-0.13	0.63	2009, 2011
SLC4A4	ENST00000340595.3	solute carrier family 4 (sodium bicarbonate cotransporter), member 4	400	1	0	1	0	0	0	0	0	3	mmu-miR-200b-3p				-0.13	-0.13	0.82	2009, 2011
ARL5B	ENST00000377275.3	ADP-ribosylation factor-like 5B	368	1	0	1	0	1	0	1	0	1	mmu-miR-200b-3p				-0.13	-0.33	0.64	2009, 2011
IAH1	ENST00000470914.1	isoamyl acetate-hydrolyzing esterase 1 homolog (S. cerevisiae)	553	1	0	0	1	1	0	1	0	0	mmu-miR-200b-3p				-0.13	-0.42	0.21	NULL
DMRT2	ENST00000259622.6	doublesex and mab-3 related transcription factor 2	5	1	0	1	0	1	0	1	0	0	mmu-miR-200b-3p				-0.13	-0.13	< 0.1	NULL
PTEN	ENST00000371953.3	phosphatase and tensin homolog	118	1	0	1	0	1	1	0	0	3	mmu-miR-200b-3p				-0.13	-0.19	0.87	2011
GPATCH8	ENST00000591680.1	G patch domain containing 8	337	1	1	0	0	0	0	0	0	1	mmu-miR-200b-3p				-0.13	-0.18	0.69	2009, 2011
PHLDB1	ENST00000361417.2	pleckstrin homology-like domain, family B, member 1	126	1	0	1	0	0	0	0	0	0	mmu-miR-200b-3p				-0.13	-0.16	0.81	2005, 2007, 2009, 2011
SGIP1	ENST00000371036.3	SH3-domain GRB2-like (endophilin) interacting protein 1	180	1	0	1	0	1	0	1	0	0	mmu-miR-200b-3p				-0.13	-0.15	0.94	2007, 2009, 2011
ARHGEF17	ENST00000263674.3	Rho guanine nucleotide exchange factor (GEF) 17	729	1	0	1	0	0	0	0	0	0	mmu-miR-200b-3p				-0.12	-0.12	0.84	2005, 2007, 2009, 2011
RNF169	ENST00000299563.4	ring finger protein 169	204	1	0	1	0	0	0	0	0	0	mmu-miR-200b-3p				-0.12	-0.14	0.45	2009, 2011
CDK12	ENST00000447079.4	cyclin-dependent kinase 12	748	1	0	1	0	0	0	0	0	2	mmu-miR-200c-3p				-0.12	-0.14	0.5	2009, 2011
COL4A3	ENST00000396578.3	collagen, type IV, alpha 3 (Goodpasture antigen)	286	1	0	0	1	1	0	1	0	0	mmu-miR-200b-3p				-0.12	-0.12	0.31	2011
ORMDL3	ENST00000304046.2	ORM1-like 3 (S. cerevisiae)	82	1	0	1	0	1*	0	0	0	0	mmu-miR-200b-3p				-0.12	-0.19	0.92	2005, 2007, 2009, 2011
PRDM1	ENST00000369089.3	PR domain containing 1, with ZNF domain	48	1	0	1	0	0	0	0	0	0	mmu-miR-200b-3p				-0.12	-0.15	0.62	2005, 2007, 2009, 2011
FERMT2	ENST00000395631.2	fermitin family member 2	5888	1	0	1	0	0	0	0	0	2	mmu-miR-200b-3p				-0.12	-0.13	0.37	2005, 2007
ATP11C	ENST00000327569.3	ATPase, class VI, type 11C	590	1	1	0	0	0	0	0	0	1	mmu-miR-200b-3p				-0.12	-0.12	< 0.1	2009, 2011
FYN	ENST00000368682.3	FYN oncogene related to SRC, FGR, YES	2659	1	0	0	1	1	0	0	1	0	mmu-miR-200b-3p				-0.12	-0.17	0.27	2009, 2011
ARL14EPL	ENST00000601302.2	ADP-ribosylation factor-like 14 effector protein-like	10	1	0	1	0	0	0	0	0	1	mmu-miR-200b-3p				-0.12	-0.26	0.53	NULL
NKAP	ENST00000371410.3	NFKB activating protein	422	1	0	1	0	2	0	0	2	2	mmu-miR-200b-3p				-0.12	-0.23	0.4	NULL
REEP3	ENST00000373758.4	receptor accessory protein 3	1095	1	1	0	0	0	0	0	0	1	mmu-miR-200b-3p				-0.12	-0.15	0.16	2011
PDPK1	ENST00000441549.3	3-phosphoinositide dependent protein kinase-1	104	1	0	1	0	0	0	0	0	0	mmu-miR-200b-3p				-0.12	-0.13	0.65	2005, 2007, 2009, 2011
FAM8A1	ENST00000259963.3	family with sequence similarity 8, member A1	1064	1	0	1	0	0	0	0	0	3	mmu-miR-200b-3p				-0.12	-0.12	0.53	2005, 2007, 2009, 2011
PPP2R2C	ENST00000335585.5	protein phosphatase 2, regulatory subunit B, gamma	115	1	1	0	0	0	0	0	0	0	mmu-miR-200b-3p				-0.12	-0.12	0.89	2005, 2007, 2009, 2011
TLN2	ENST00000561311.1	talin 2	371	1	1	0	0	0	0	0	0	0	mmu-miR-200c-3p				-0.12	-0.12	0.9	2005, 2007, 2009, 2011
PPP1R10	ENST00000376511.2	protein phosphatase 1, regulatory subunit 10	893	1	1	0	0	0	0	0	0	0	mmu-miR-200c-3p				-0.12	-0.12	0.67	2011
MOB4	ENST00000233892.4	MOB family member 4, phocein	123	1	0	0	1	0	0	0	0	1	mmu-miR-200b-3p				-0.12	-0.12	0.14	2005, 2007, 2011
LMO7	ENST00000341547.4	LIM domain 7	4663	1	0	1	0	0	0	0	0	0	mmu-miR-200b-3p				-0.12	-0.12	0.82	2005, 2007, 2009, 2011
KIAA0355	ENST00000299505.6	KIAA0355	538	1	1	0	0	0	0	0	0	0	mmu-miR-200b-3p				-0.12	-0.19	0.9	2007, 2009, 2011
SIK2	ENST00000304987.3	salt-inducible kinase 2	378	1	0	1	0	0	0	0	0	1	mmu-miR-200b-3p				-0.12	-0.17	0.67	2009, 2011
SMURF2	ENST00000262435.9	SMAD specific E3 ubiquitin protein ligase 2	978	1	0	1	0	0	0	0	0	0	mmu-miR-200b-3p				-0.12	-0.12	0.87	2005, 2007, 2009, 2011
MPP5	ENST00000261681.4	membrane protein, palmitoylated 5 (MAGUK p55 subfamily member 5)	354	1	0	1	0	1	0	1	0	0	mmu-miR-200b-3p				-0.12	-0.21	0.35	2005, 2007, 2011
PIP4K2B	ENST00000269554.3	phosphatidylinositol-5-phosphate 4-kinase, type II, beta	148	1	0	1	0	0	0	0	0	2	mmu-miR-200b-3p				-0.12	-0.14	0.9	2011
RASA2	ENST00000286364.3	RAS p21 protein activator 2	170	2	1	0	1	0	0	0	0	1	mmu-miR-200b-3p				-0.12	-0.12	0.91	NULL
PHTF2	ENST00000416283.2	putative homeodomain transcription factor 2	1730	1	1	0	0	0	0	0	0	0	mmu-miR-200c-3p				-0.12	-0.12	0.51	2005, 2007, 2009, 2011
ACTR3	ENST00000263238.2	ARP3 actin-related protein 3 homolog (yeast)	816	1	0	1	0	0	0	0	0	1	mmu-miR-200b-3p				-0.11	-0.17	0.92	2011
GLCCI1	ENST00000223145.5	glucocorticoid induced transcript 1	654	1	0	1	0	0	0	0	0	1	mmu-miR-200c-3p				-0.11	-0.15	0.68	2007, 2009, 2011
ATXN1	ENST00000244769.4	ataxin 1	106	1	0	1	0	1	0	1	0	1	mmu-miR-200b-3p				-0.11	-0.12	0.79	2005, 2007, 2009, 2011
SLC38A2	ENST00000256689.5	solute carrier family 38, member 2	696	1	1	0	0	1	0	0	1	1	mmu-miR-200b-3p				-0.11	-0.18	0.81	2007, 2009, 2011
FRS2	ENST00000550389.1	fibroblast growth factor receptor substrate 2	176	1	0	1	0	0	0	0	0	0	mmu-miR-200b-3p				-0.11	-0.11	0.66	2007, 2009, 2011
MPRIP	ENST00000341712.4	myosin phosphatase Rho interacting protein	521	1	1	0	0	0	0	0	0	2	mmu-miR-200b-3p				-0.11	-0.13	0.9	2005, 2007, 2009, 2011
DEPDC1B	ENST00000265036.5	DEP domain containing 1B	449	1	0	1	0	0	0	0	0	0	mmu-miR-200c-3p				-0.11	-0.11	0.86	2009, 2011
ZMYM4	ENST00000314607.6	zinc finger, MYM-type 4	280	1	1	0	0	0	0	0	0	1	mmu-miR-200b-3p				-0.11	-0.12	0.89	2007, 2009, 2011
TMEM170A	ENST00000357613.4	transmembrane protein 170A	70	1	0	1	0	0	0	0	0	1	mmu-miR-200b-3p				-0.11	-0.18	0.61	NULL
PIK3CB	ENST00000477593.1	phosphatidylinositol-4,5-bisphosphate 3-kinase, catalytic subunit beta	437	1	0	1	0	1	0	1	0	0	mmu-miR-200b-3p				-0.11	-0.32	0.81	NULL
CNOT6	ENST00000393356.1	CCR4-NOT transcription complex, subunit 6	300	2	0	1	1	1	0	1	0	0	mmu-miR-200b-3p				-0.11	-0.34	0.55	2007, 2009
DAG1	ENST00000515359.2	dystroglycan 1 (dystrophin-associated glycoprotein 1)	241	1	0	1	0	1	0	1	0	0	mmu-miR-200b-3p				-0.11	-0.13	0.35	2005, 2007
WDFY3	ENST00000322366.6	WD repeat and FYVE domain containing 3	596	1	0	1	0	0	0	0	0	2	mmu-miR-200b-3p				-0.11	-0.11	0.46	2005, 2007, 2011
SLC38A4	ENST00000447411.1	solute carrier family 38, member 4	10	1	0	1	0	0	0	0	0	0	mmu-miR-200b-3p				-0.11	-0.11	0.81	2005, 2007, 2009, 2011
PLXNA2	ENST00000367033.3	plexin A2	8	1	0	1	0	0	0	0	0	1	mmu-miR-200b-3p				-0.11	-0.11	0.55	2009, 2011
SHC1	ENST00000368445.5	SHC (Src homology 2 domain containing) transforming protein 1	482	1	0	0	1	0	0	0	0	0	mmu-miR-200b-3p				-0.11	-0.11	0.14	2005, 2007, 2009, 2011
HNRNPK	ENST00000376281.4	heterogeneous nuclear ribonucleoprotein K	124	1	0	1	0	0	0	0	0	0	mmu-miR-200b-3p				-0.11	-0.11	< 0.1	NULL
DNAJC3	ENST00000602402.1	DnaJ (Hsp40) homolog, subfamily C, member 3	125	1	0	1	0	1	0	1	0	2	mmu-miR-200b-3p				-0.11	-0.12	0.56	2011
KLF3	ENST00000261438.5	Kruppel-like factor 3 (basic)	515	1	0	1	0	0	0	0	0	2	mmu-miR-200b-3p				-0.11	-0.16	0.67	2009, 2011
ANKRD40	ENST00000285243.6	ankyrin repeat domain 40	409	1	1	0	0	0	0	0	0	1	mmu-miR-200b-3p				-0.11	-0.33	0.42	2011
HAS2	ENST00000303924.4	hyaluronan synthase 2	398	1	0	1	0	1	0	1	0	0	mmu-miR-200b-3p				-0.11	-0.18	0.36	NULL
SMARCD1	ENST00000394963.4	SWI/SNF related, matrix associated, actin dependent regulator of chromatin, subfamily d, member 1	952	1	0	1	0	0	0	0	0	0	mmu-miR-200b-3p				-0.11	-0.11	0.8	2005, 2007, 2009, 2011
SERTAD4	ENST00000367012.3	SERTA domain containing 4	296	1	0	1	0	1	0	1	0	0	mmu-miR-200b-3p				-0.11	-0.12	0.67	NULL
HCCS	ENST00000321143.4	holocytochrome c synthase	1615	1	0	1	0	0	0	0	0	1	mmu-miR-200b-3p				-0.11	-0.18	0.38	2009, 2011
PIGA	ENST00000542278.1	phosphatidylinositol glycan anchor biosynthesis, class A	104	1	0	1	0	0	0	0	0	1	mmu-miR-200b-3p				-0.11	-0.11	0.42	NULL
CYP1B1	ENST00000260630.3	cytochrome P450, family 1, subfamily B, polypeptide 1	111	1	0	1	0	0	0	0	0	4	mmu-miR-200b-3p				-0.11	-0.11	0.42	2005, 2007, 2009, 2011
RTF1	ENST00000389629.4	Rtf1, Paf1/RNA polymerase II complex component, homolog (S. cerevisiae)	1869	1	1	0	0	0	0	0	0	2	mmu-miR-200b-3p				-0.11	-0.11	0.9	2007, 2009, 2011
GLS	ENST00000338435.4	glutaminase	1927	1	0	1	0	1	0	0	1	2	mmu-miR-200b-3p				-0.11	-0.11	0.43	NULL
XIAP	ENST00000371199.3	X-linked inhibitor of apoptosis	153	1	0	1	0	0	0	0	0	4	mmu-miR-200b-3p				-0.1	-0.17	0.83	2011
LAMC1	ENST00000258341.4	laminin, gamma 1 (formerly LAMB2)	1082	1	0	1	0	0	0	0	0	0	mmu-miR-200b-3p				-0.1	-0.24	0.86	2005, 2007, 2009, 2011
SCN2A	ENST00000375437.2	sodium channel, voltage-gated, type II, alpha subunit	7	2	0	2	0	0	0	0	0	0	mmu-miR-200b-3p				-0.1	-0.1	0.76	2007
ABAT	ENST00000569156.1	4-aminobutyrate aminotransferase	66	1	0	1	0	0	0	0	0	0	mmu-miR-200b-3p				-0.1	-0.24	0.72	2009, 2011
MPLKIP	ENST00000306984.6	M-phase specific PLK1 interacting protein	32	1	0	1	0	0	0	0	0	2	mmu-miR-200b-3p				-0.1	-0.23	0.36	NULL
SEPHS1	ENST00000545675.1	selenophosphate synthetase 1	281	1	0	0	1	1	0	1	0	0	mmu-miR-200c-3p				-0.1	-0.22	0.27	NULL
NOVA2	ENST00000263257.5	neuro-oncological ventral antigen 2	7	2	1	1	0	1	0	1	0	1	mmu-miR-200b-3p				-0.1	-0.15	0.93	NULL
CACNA2D1	ENST00000356860.3	calcium channel, voltage-dependent, alpha 2/delta subunit 1	418	1	0	1	0	0	0	0	0	1	mmu-miR-200b-3p				-0.1	-0.11	0.43	NULL
C6orf62	ENST00000378119.4	chromosome 6 open reading frame 62	300	1	0	1	0	0	0	0	0	0	mmu-miR-200b-3p				-0.1	-0.2	0.89	2005, 2007, 2009, 2011
FGF18	ENST00000274625.5	fibroblast growth factor 18	5	1	0	0	1	0	0	0	0	0	mmu-miR-200b-3p				-0.1	-0.1	0.14	2011
HSPE1-MOB4	ENST00000604458.1	HSPE1-MOB4 readthrough	123	1	0	0	1	0	0	0	0	1	mmu-miR-200b-3p				-0.1	-0.11	0.14	2011
JAZF1	ENST00000283928.5	JAZF zinc finger 1	869	1	1	0	0	0	0	0	0	1	mmu-miR-200b-3p				-0.1	-0.27	0.87	2005, 2007, 2009, 2011
LCOR	ENST00000371103.3	ligand dependent nuclear receptor corepressor	94	2	1	1	0	2	1	0	1	1	mmu-miR-200b-3p				-0.1	-0.11	0.9	2011
ARHGAP19	ENST00000358531.4	Rho GTPase activating protein 19	1051	1	0	1	0	1	0	0	1	0	mmu-miR-200b-3p				-0.1	-0.1	0.61	2009, 2011
GPR158	ENST00000376351.3	G protein-coupled receptor 158	5	1	0	1	0	0	0	0	0	0	mmu-miR-200b-3p				-0.1	-0.1	0.5	2007, 2011
PPP4R1	ENST00000400556.3	protein phosphatase 4, regulatory subunit 1	665	1	1	0	0	0	0	0	0	0	mmu-miR-200b-3p				-0.1	-0.1	0.49	2009, 2011
TRIM44	ENST00000299413.5	tripartite motif containing 44	4203	1	0	1	0	0	0	0	0	2	mmu-miR-200b-3p				-0.1	-0.1	0.53	2011
IGSF3	ENST00000369486.3	immunoglobulin superfamily, member 3	141	1	0	1	0	0	0	0	0	1	mmu-miR-200b-3p				-0.1	-0.16	0.84	2005, 2007, 2009, 2011
MED1	ENST00000300651.6	mediator complex subunit 1	87	1	0	1	0	1	0	0	1	0	mmu-miR-200b-3p				-0.1	-0.12	0.48	2009, 2011
BCL11B	ENST00000357195.3	B-cell CLL/lymphoma 11B (zinc finger protein)	73	2	0	2	0	0	0	0	0	0	mmu-miR-200b-3p				-0.1	-0.1	0.92	2005, 2007, 2009, 2011
DCAF5	ENST00000341516.5	DDB1 and CUL4 associated factor 5	120	1	0	0	1	0	0	0	0	0	mmu-miR-200b-3p				-0.1	-0.1	0.14	2007, 2009, 2011
PUM2	ENST00000338086.5	pumilio RNA-binding family member 2	1047	1	0	1	0	1	0	1	0	1	mmu-miR-200b-3p				-0.1	-0.2	0.54	2005, 2007, 2009, 2011
DCP2	ENST00000389063.2	decapping mRNA 2	155	2	0	2	0	1	0	1	0	3	mmu-miR-429-3p				-0.1	-0.15	0.87	2011
ITPR1	ENST00000302640.8	inositol 1,4,5-trisphosphate receptor, type 1	1022	1	0	1	0	0	0	0	0	0	mmu-miR-200b-3p				-0.1	-0.1	0.42	2007
GREM2	ENST00000318160.4	gremlin 2, DAN family BMP antagonist	631	1	0	0	1	0	0	0	0	1	mmu-miR-200b-3p				-0.1	-0.1	0.14	2009, 2011
TIAL1	ENST00000369093.2	TIA1 cytotoxic granule-associated RNA binding protein-like 1	1342	1	0	1	0	0	0	0	0	0	mmu-miR-200b-3p				-0.1	-0.24	0.49	2007
PVRL4	ENST00000368012.3	poliovirus receptor-related 4	6	1	1	0	0	0	0	0	0	0	mmu-miR-429-3p				-0.1	-0.1	0.9	2009, 2011
CAB39	ENST00000258418.5	calcium binding protein 39	27	1	0	1	0	0	0	0	0	0	mmu-miR-429-3p				-0.1	-0.16	0.58	2005, 2007, 2009, 2011
DENND5B	ENST00000389082.5	DENN/MADD domain containing 5B	832	1	1	0	0	1	0	1	0	4	mmu-miR-200b-3p				-0.1	-0.1	0.88	2009, 2011
LHX9	ENST00000367390.3	LIM homeobox 9	40	1	0	0	1	2	0	1	1	0	mmu-miR-200b-3p				-0.1	-0.1	0.36	NULL
VKORC1L1	ENST00000360768.3	vitamin K epoxide reductase complex, subunit 1-like 1	2291	1	1	0	0	0	0	0	0	1	mmu-miR-200b-3p				-0.1	-0.19	0.61	NULL
GOLIM4	ENST00000470487.1	golgi integral membrane protein 4	48	1	0	1	0	0	0	0	0	1	mmu-miR-200c-3p				-0.1	-0.27	0.78	NULL
HCN1	ENST00000303230.4	hyperpolarization activated cyclic nucleotide-gated potassium channel 1	5	1	0	1	0	3	0	2	1	1	mmu-miR-429-3p				-0.1	-0.21	0.8	NULL
TRIM62	ENST00000291416.5	tripartite motif containing 62	28	1	0	1	0	0	0	0	0	0	mmu-miR-200b-3p				-0.1	-0.1	0.53	2009, 2011
SPAST	ENST00000315285.3	spastin	239	1	0	1	0	2	0	2	0	0	mmu-miR-200c-3p				-0.09	-0.1	0.7	2009, 2011
ATP2A2	ENST00000395494.2	ATPase, Ca++ transporting, cardiac muscle, slow twitch 2	2042	1	0	1	0	0	0	0	0	1	mmu-miR-200b-3p				-0.09	-0.1	0.49	2007, 2011
GJC1	ENST00000426548.1	gap junction protein, gamma 1, 45kDa	195	2	1	1	0	0	0	0	0	1	mmu-miR-200b-3p				-0.09	-0.61	0.95	2009, 2011
NCOA2	ENST00000452400.2	nuclear receptor coactivator 2	271	2	1	1	0	0	0	0	0	0	mmu-miR-200b-3p				-0.09	-0.09	0.95	2005, 2007, 2009, 2011
MAP2	ENST00000360351.4	microtubule-associated protein 2	68	1	1	0	0	2	0	0	2	0	mmu-miR-200c-3p				-0.09	-0.13	0.89	2007, 2009, 2011
LPIN1	ENST00000256720.2	lipin 1	357	1	0	1	0	1	0	0	1	1	mmu-miR-200b-3p				-0.09	-0.1	0.5	2009, 2011
KLHL3	ENST00000541417.1	kelch-like family member 3	40	1	1	0	0	0	0	0	0	2	mmu-miR-200b-3p				-0.09	-0.11	0.81	2005, 2007, 2009, 2011
ATXN1L	ENST00000427980.2	ataxin 1-like	12	1	0	0	1	0	0	0	0	1	mmu-miR-429-3p				-0.09	-0.09	0.14	2011
KCND2	ENST00000331113.4	potassium voltage-gated channel, Shal-related subfamily, member 2	5	1	1	0	0	0	0	0	0	1	mmu-miR-200b-3p				-0.09	-0.09	< 0.1	2005, 2007, 2009, 2011
COL4A3BP	ENST00000380494.5	collagen, type IV, alpha 3 (Goodpasture antigen) binding protein	134	2	0	1	1	1	0	1	0	2	mmu-miR-200b-3p				-0.09	-0.26	0.73	2011
CCNG2	ENST00000316355.5	cyclin G2	1056	1	0	0	1	0	0	0	0	4	mmu-miR-200b-3p				-0.09	-0.09	0.14	2011
NAPB	ENST00000377026.4	N-ethylmaleimide-sensitive factor attachment protein, beta	82	1	0	1	0	0	0	0	0	0	mmu-miR-200b-3p				-0.09	-0.28	0.86	2005, 2007, 2009, 2011
LEPROTL1	ENST00000321250.8	leptin receptor overlapping transcript-like 1	1242	1	0	1	0	1	0	0	1	1	mmu-miR-200b-3p				-0.09	-0.29	0.46	NULL
PLEKHM3	ENST00000427836.2	pleckstrin homology domain containing, family M, member 3	11	1	0	1	0	0	0	0	0	1	mmu-miR-200b-3p				-0.09	-0.17	0.78	2011
CRYBG3	ENST00000389622.2	beta-gamma crystallin domain containing 3	46	1	1	0	0	1	0	0	1	2	mmu-miR-200c-3p				-0.09	-0.09	< 0.1	2009
FBXO42	ENST00000375592.3	F-box protein 42	854	1	0	1	0	0	0	0	0	1	mmu-miR-200b-3p				-0.09	-0.18	0.77	NULL
UBXN7	ENST00000296328.4	UBX domain protein 7	95	1	1	0	0	0	0	0	0	3	mmu-miR-200b-3p				-0.09	-0.11	< 0.1	2009, 2011
KRT80	ENST00000313234.5	keratin 80	617	1	0	1	0	0	0	0	0	0	mmu-miR-200b-3p				-0.09	-0.09	0.74	2007, 2009, 2011
MEX3A	ENST00000532414.2	mex-3 RNA binding family member A	912	1	0	0	1	0	0	0	0	1	mmu-miR-200b-3p				-0.09	-0.11	0.14	2009, 2011
SPATA2	ENST00000289431.5	spermatogenesis associated 2	358	1	1	0	0	1	0	1	0	0	mmu-miR-200b-3p				-0.09	-0.1	< 0.1	NULL
CECR2	ENST00000400573.5	cat eye syndrome chromosome region, candidate 2	46	2	1	0	1	0	0	0	0	0	mmu-miR-200b-3p				-0.09	-0.16	0.89	2009, 2011
MMP16	ENST00000286614.6	matrix metallopeptidase 16 (membrane-inserted)	12	1	0	1	0	0	0	0	0	1	mmu-miR-200b-3p				-0.09	-0.09	0.83	2009, 2011
TEX2	ENST00000258991.3	testis expressed 2	127	1	1	0	0	0	0	0	0	0	mmu-miR-200b-3p				-0.08	-0.08	0.7	2009, 2011
WBP1L	ENST00000369889.4	WW domain binding protein 1-like	5	1	0	1	0	0	0	0	0	0	mmu-miR-200b-3p				-0.08	-0.08	0.62	2009, 2011
FOXF2	ENST00000259806.1	forkhead box F2	2955	1	0	1	0	0	0	0	0	1	mmu-miR-200b-3p				-0.08	-0.08	0.43	2009, 2011
CRK	ENST00000398970.5	v-crk avian sarcoma virus CT10 oncogene homolog	1841	1	0	1	0	0	0	0	0	0	mmu-miR-200b-3p				-0.08	-0.08	0.55	2011
ASAP1	ENST00000357668.1	ArfGAP with SH3 domain, ankyrin repeat and PH domain 1	185	2	1	1	0	0	0	0	0	0	mmu-miR-200b-3p				-0.08	-0.08	0.92	2005, 2007, 2009, 2011
MBOAT2	ENST00000305997.3	membrane bound O-acyltransferase domain containing 2	1145	1	0	1	0	2	0	2	0	0	mmu-miR-200b-3p				-0.08	-0.21	0.94	2007, 2009, 2011
SRSF2	ENST00000392485.2	serine/arginine-rich splicing factor 2	9241	1	0	1	0	0	0	0	0	0	mmu-miR-200b-3p				-0.08	-0.08	0.56	2005, 2007, 2011
MYCN	ENST00000281043.3	v-myc avian myelocytomatosis viral oncogene neuroblastoma derived homolog	73	1	1	0	0	0	0	0	0	0	mmu-miR-200b-3p				-0.08	-0.08	0.48	2005, 2007, 2009, 2011
KBTBD6	ENST00000379485.1	kelch repeat and BTB (POZ) domain containing 6	51	1	0	1	0	0	0	0	0	2	mmu-miR-200b-3p				-0.08	-0.08	0.48	2011
NGEF	ENST00000264051.3	neuronal guanine nucleotide exchange factor	13	1	1	0	0	0	0	0	0	0	mmu-miR-200b-3p				-0.08	-0.08	< 0.1	2005, 2007, 2009, 2011
A1CF	ENST00000374001.2	APOBEC1 complementation factor	80	1	1	0	0	0	0	0	0	2	mmu-miR-200b-3p				-0.08	-0.47	0.9	2011
BACH2	ENST00000257749.4	BTB and CNC homology 1, basic leucine zipper transcription factor 2	74	1	0	1	0	0	0	0	0	3	mmu-miR-429-3p				-0.08	-0.08	0.47	2009, 2011
ACAP2	ENST00000326793.6	ArfGAP with coiled-coil, ankyrin repeat and PH domains 2	253	1	0	1	0	1	0	1	0	0	mmu-miR-200b-3p				-0.08	-0.09	0.34	NULL
NAB1	ENST00000337386.5	NGFI-A binding protein 1 (EGR1 binding protein 1)	279	1	1	0	0	0	0	0	0	0	mmu-miR-200b-3p				-0.08	-0.14	< 0.1	2005, 2007, 2009, 2011
ZNF395	ENST00000344423.5	zinc finger protein 395	1044	1	0	0	1	0	0	0	0	0	mmu-miR-200b-3p				-0.08	-0.08	0.14	2005, 2007, 2009, 2011
NRIP1	ENST00000400199.1	nuclear receptor interacting protein 1	342	1	0	1	0	0	0	0	0	1	mmu-miR-200b-3p				-0.08	-0.08	0.81	2005, 2007, 2009, 2011
CHD1	ENST00000284049.3	chromodomain helicase DNA binding protein 1	35	1	0	1	0	0	0	0	0	1	mmu-miR-200b-3p				-0.08	-0.08	0.86	2009, 2011
EIF3J	ENST00000261868.5	eukaryotic translation initiation factor 3, subunit J	1646	1	0	0	1	0	0	0	0	1	mmu-miR-200b-3p				-0.08	-0.08	0.14	2005, 2007
TRIM2	ENST00000338700.5	tripartite motif containing 2	22	1	0	1	0	0	0	0	0	2	mmu-miR-200b-3p				-0.08	-0.11	0.33	2005, 2007
SEC24A	ENST00000398844.2	SEC24 family, member A (S. cerevisiae)	679	1	0	1	0	1	0	0	1	1	mmu-miR-200b-3p				-0.08	-0.14	0.46	2007, 2011
ARCN1	ENST00000359415.4	archain 1	1139	1	0	0	1	0	0	0	0	0	mmu-miR-200b-3p				-0.07	-0.07	0.14	2009, 2011
PCNX	ENST00000304743.2	pecanex homolog (Drosophila)	458	1	0	1	0	0	0	0	0	2	mmu-miR-200b-3p				-0.07	-0.16	0.9	2007, 2009, 2011
TP73	ENST00000378280.1	tumor protein p73	831	1	0	1	0	0	0	0	0	1	mmu-miR-200b-3p				-0.07	-0.09	0.91	2011
AKAP2	ENST00000374525.1	A kinase (PRKA) anchor protein 2	1287	1	0	1	0	1	0	1	0	1	mmu-miR-429-3p				-0.07	-0.07	0.82	2011
BTF3L4	ENST00000489308.2	basic transcription factor 3-like 4	1245	1	0	1	0	1	0	0	1	2	mmu-miR-200b-3p				-0.07	-0.41	0.79	2007, 2009, 2011
MYT1	ENST00000328439.1	myelin transcription factor 1	12	1	0	1	0	0	0	0	0	4	mmu-miR-200b-3p				-0.07	-0.07	0.77	2005, 2007, 2009, 2011
OSR1	ENST00000272223.2	odd-skipped related 1 (Drosophila)	15	1	0	0	1	0	0	0	0	0	mmu-miR-200b-3p				-0.07	-0.07	0.14	2005, 2007, 2009, 2011
ZDHHC17	ENST00000426126.2	zinc finger, DHHC-type containing 17	117	1	0	0	1	1	0	0	1	0	mmu-miR-200b-3p				-0.07	-0.09	0.27	2005, 2007
UBQLN1	ENST00000376395.4	ubiquilin 1	471	1	0	1	0	0	0	0	0	0	mmu-miR-429-3p				-0.07	-0.09	0.4	2005, 2007, 2011
DDIT4	ENST00000307365.3	DNA-damage-inducible transcript 4	2454	1	0	0	1	0	0	0	0	0	mmu-miR-200b-3p				-0.07	-0.09	0.14	2009, 2011
PDS5B	ENST00000315596.10	PDS5, regulator of cohesion maintenance, homolog B (S. cerevisiae)	1493	1	0	1	0	1	0	0	1	0	mmu-miR-200b-3p				-0.07	-0.12	0.73	2005, 2007, 2009, 2011
MAFG	ENST00000357736.4	v-maf avian musculoaponeurotic fibrosarcoma oncogene homolog G	5	1	0	1	0	0	0	0	0	1	mmu-miR-200c-3p				-0.07	-0.07	0.85	2005, 2007, 2009, 2011
KIF13A	ENST00000378814.5	kinesin family member 13A	725	1	0	1	0	0	0	0	0	1	mmu-miR-200b-3p				-0.07	-0.07	0.48	2011
SEC61A2	ENST00000379020.4	Sec61 alpha 2 subunit (S. cerevisiae)	105	1	0	1	0	0	0	0	0	2	mmu-miR-200b-3p				-0.07	-0.16	0.37	2011
RHOQ	ENST00000238738.4	ras homolog family member Q	179	1	0	0	1	0	0	0	0	1	mmu-miR-200b-3p				-0.07	-0.07	0.14	2011
FREM2	ENST00000280481.7	FRAS1 related extracellular matrix protein 2	33	1	0	1	0	2	0	2	0	0	mmu-miR-200b-3p				-0.07	-0.1	0.78	2005, 2007, 2009, 2011
KATNAL1	ENST00000380615.3	katanin p60 subunit A-like 1	335	1	0	1	0	1	1	0	0	1	mmu-miR-200b-3p				-0.07	-0.17	0.72	2011
CNNM3	ENST00000377060.3	cyclin M3	934	1	0	1	0	0	0	0	0	0	mmu-miR-200b-3p				-0.07	-0.09	0.5	2009, 2011
N4BP2	ENST00000261435.6	NEDD4 binding protein 2	16	1	1	0	0	0	0	0	0	4	mmu-miR-200b-3p				-0.07	-0.07	0.72	2011
SLC1A2	ENST00000278379.3	solute carrier family 1 (glial high affinity glutamate transporter), member 2	5	1	1	0	0	2	0	2	0	0	mmu-miR-200b-3p				-0.07	-0.07	0.57	2005, 2007, 2009, 2011
BRWD1	ENST00000342449.3	bromodomain and WD repeat domain containing 1	96	1	0	1	0	0	0	0	0	2	mmu-miR-200b-3p				-0.07	-0.09	0.52	2007, 2009
JAKMIP3	ENST00000298622.4	Janus kinase and microtubule interacting protein 3	5	1	0	1	0	2	0	1	1	0	mmu-miR-200b-3p				-0.07	-0.07	0.56	2011
PRKG1	ENST00000373985.1	protein kinase, cGMP-dependent, type I	12	1	0	0	1	1	1	0	0	0	mmu-miR-200b-3p				-0.07	-0.07	0.14	NULL
ZNF292	ENST00000369577.3	zinc finger protein 292	230	2	1	1	0	1	0	0	1	0	mmu-miR-200b-3p				-0.07	-0.21	> 0.99	2009, 2011
FSTL4	ENST00000265342.7	follistatin-like 4	60	1	0	1	0	0	0	0	0	0	mmu-miR-200b-3p				-0.07	-0.1	0.36	NULL
TRIO	ENST00000344204.4	trio Rho guanine nucleotide exchange factor	365	1	0	1	0	1	0	0	1	0	mmu-miR-429-3p				-0.07	-0.08	0.48	2009, 2011
PPP6C	ENST00000373547.4	protein phosphatase 6, catalytic subunit	346	1	0	1	0	2	0	0	2	3	mmu-miR-200b-3p				-0.07	-0.22	0.39	NULL
SYNJ2BP	ENST00000256366.4	synaptojanin 2 binding protein	329	1	0	1	0	0	0	0	0	8	mmu-miR-200b-3p				-0.07	-0.2	0.51	2011
DTNA	ENST00000283365.9	dystrobrevin, alpha	144	1	1	0	0	0	0	0	0	1	mmu-miR-200b-3p				-0.07	-0.07	0.63	2009, 2011
SOX12	ENST00000342665.2	SRY (sex determining region Y)-box 12	6341	1	0	1	0	1	0	1	0	1	mmu-miR-200b-3p				-0.07	-0.07	0.5	2011
CSMD3	ENST00000343508.3	CUB and Sushi multiple domains 3	5	1	0	1	0	0	0	0	0	1	mmu-miR-429-3p				-0.07	-0.07	0.47	2005, 2007
TMEM164	ENST00000372073.1	transmembrane protein 164	711	2	0	2	0	0	0	0	0	0	mmu-miR-429-3p				-0.07	-0.07	0.68	2011
SIK1	ENST00000270162.6	salt-inducible kinase 1	2163	1	1	0	0	0	0	0	0	0	mmu-miR-200b-3p				-0.07	-0.07	0.89	2009, 2011
PALM2-AKAP2	ENST00000374530.3	PALM2-AKAP2 readthrough	1287	1	0	1	0	1	0	1	0	1	mmu-miR-429-3p				-0.07	-0.07	0.82	2007, 2009, 2005, 2007, 2009, 2011
ASXL3	ENST00000269197.5	additional sex combs like 3 (Drosophila)	65	1	0	1	0	1	0	1	0	0	mmu-miR-200b-3p				-0.07	-0.07	0.74	NULL
TMEM245	ENST00000374586.3	transmembrane protein 245	1320	1	0	1	0	0	0	0	0	1	mmu-miR-200b-3p				-0.07	-0.07	0.49	2009, 2011
CASKIN1	ENST00000343516.6	CASK interacting protein 1	6	1	0	0	1	0	0	0	0	0	mmu-miR-200b-3p				-0.07	-0.07	0.14	2005, 2007, 2009, 2011
SH3PXD2A	ENST00000369774.4	SH3 and PX domains 2A	152	1	1	0	0	0	0	0	0	1	mmu-miR-200b-3p				-0.07	-0.07	0.9	2007, 2009, 2011
PPP2R5E	ENST00000337537.3	protein phosphatase 2, regulatory subunit B', epsilon isoform	23	1	0	0	1	0	0	0	0	3	mmu-miR-200b-3p				-0.07	-0.07	0.14	2005, 2007, 2009, 2011
MOSPD2	ENST00000380492.3	motile sperm domain containing 2	76	1	0	1	0	0	0	0	0	2	mmu-miR-200b-3p				-0.06	-0.27	0.58	NULL
MGA	ENST00000219905.7	MGA, MAX dimerization protein	250	1	0	1	0	1	0	1	0	0	mmu-miR-200b-3p				-0.06	-0.07	0.89	2007, 2009, 2011
AVL9	ENST00000318709.4	AVL9 homolog (S. cerevisiase)	246	1	0	1	0	0	0	0	0	1	mmu-miR-200b-3p				-0.06	-0.1	0.49	NULL
ELAVL4	ENST00000371824.1	ELAV like neuron-specific RNA binding protein 4	5	1	0	0	1	0	0	0	0	1	mmu-miR-200b-3p				-0.06	-0.06	0.14	2005, 2007, 2009, 2011
MEX3D	ENST00000402693.4	mex-3 RNA binding family member D	13	1	0	1	0	0	0	0	0	0	mmu-miR-200b-3p				-0.06	-0.06	< 0.1	2009
NPNT	ENST00000379987.2	nephronectin	518	1	1	0	0	0	0	0	0	1	mmu-miR-200b-3p				-0.06	-0.06	< 0.1	NULL
ADARB2	ENST00000381312.1	adenosine deaminase, RNA-specific, B2 (non-functional)	9	1	0	1	0	0	0	0	0	0	mmu-miR-200b-3p				-0.06	-0.14	0.69	2011
FAM168B	ENST00000409185.1	family with sequence similarity 168, member B	122	1	0	0	1	2	0	1	1	1	mmu-miR-200b-3p				-0.06	-0.09	0.29	2007, 2011
THAP1	ENST00000345117.2	THAP domain containing, apoptosis associated protein 1	196	1	1	0	0	1	0	1	0	1	mmu-miR-200b-3p				-0.06	-0.71	0.9	2005, 2007, 2009, 2011
FOSB	ENST00000592811.1	FBJ murine osteosarcoma viral oncogene homolog B	11	1	1	0	0	0	0	0	0	0	mmu-miR-200c-3p				-0.06	-0.06	0.26	2011
VCPIP1	ENST00000310421.4	valosin containing protein (p97)/p47 complex interacting protein 1	228	1	0	1	0	5	0	2	3	2	mmu-miR-200b-3p				-0.06	-0.2	0.86	2009, 2011
ZNF518B	ENST00000326756.3	zinc finger protein 518B	95	1	0	0	1	1	0	1	0	0	mmu-miR-200b-3p				-0.06	-0.06	0.16	2011
SENP5	ENST00000323460.5	SUMO1/sentrin specific peptidase 5	125	1	0	0	1	0	0	0	0	1	mmu-miR-429-3p				-0.06	-0.06	0.14	2007, 2009, 2011
PRKAB1	ENST00000229328.5	protein kinase, AMP-activated, beta 1 non-catalytic subunit	99	1	0	1	0	0	0	0	0	0	mmu-miR-200b-3p				-0.06	-0.09	0.45	2009, 2011
GOSR2	ENST00000576910.2	golgi SNAP receptor complex member 2	1099	1	1	0	0	0	0	0	0	0	mmu-miR-200b-3p				-0.06	-0.12	< 0.1	2011
KCNB1	ENST00000371741.4	potassium voltage-gated channel, Shab-related subfamily, member 1	5	1	0	1	0	2	0	2	0	1	mmu-miR-200b-3p				-0.06	-0.06	0.44	NULL
FOXO3	ENST00000343882.6	forkhead box O3	32	1	0	1	0	0	0	0	0	1	mmu-miR-200b-3p				-0.06	-0.06	0.39	2009, 2011
CTBP2	ENST00000337195.5	C-terminal binding protein 2	16	1	0	0	1	2	0	1	1	1	mmu-miR-200b-3p				-0.06	-0.08	0.15	2009, 2011
TRAK2	ENST00000332624.3	trafficking protein, kinesin binding 2	353	1	0	1	0	0	0	0	0	0	mmu-miR-200b-3p				-0.06	-0.11	0.53	2009, 2011
GNAI3	ENST00000369851.4	guanine nucleotide binding protein (G protein), alpha inhibiting activity polypeptide 3	2439	1	1	0	0	1	0	0	1	1	mmu-miR-429-3p				-0.06	-0.24	0.9	2005, 2007, 2009, 2011
EP300	ENST00000263253.7	E1A binding protein p300	785	1	0	0	1	0	0	0	0	0	mmu-miR-200b-3p				-0.06	-0.06	0.14	2005, 2007, 2009, 2011
SMAD7	ENST00000262158.2	SMAD family member 7	142	1	0	1	0	0	0	0	0	0	mmu-miR-200b-3p				-0.06	-0.06	0.36	NULL
SOX5	ENST00000546136.1	SRY (sex determining region Y)-box 5	43	2	1	1	0	1	0	1	0	0	mmu-miR-200b-3p				-0.06	-0.18	0.96	NULL
SECISBP2L	ENST00000559471.1	SECIS binding protein 2-like	161	1	0	0	1	0	0	0	0	2	mmu-miR-200b-3p				-0.06	-0.07	0.14	2007, 2009, 2011
GABBR2	ENST00000259455.2	gamma-aminobutyric acid (GABA) B receptor, 2	214	1	0	1	0	0	0	0	0	1	mmu-miR-200b-3p				-0.06	-0.06	0.82	2007, 2009, 2011
PLK2	ENST00000274289.3	polo-like kinase 2	689	1	0	1	0	0	0	0	0	0	mmu-miR-200b-3p				-0.06	-0.21	0.39	2005, 2007, 2011
LEMD3	ENST00000308330.2	LEM domain containing 3	189	1	0	0	1	0	0	0	0	0	mmu-miR-200b-3p				-0.06	-0.06	0.14	2005, 2007, 2009, 2011
GAB1	ENST00000262995.4	GRB2-associated binding protein 1	26	1	0	0	1	1	0	0	1	0	mmu-miR-200b-3p				-0.06	-0.06	0.14	2009, 2011
PCDH19	ENST00000420881.2	protocadherin 19	7	1	0	0	1	1	0	0	1	1	mmu-miR-200b-3p				-0.06	-0.06	0.27	2005, 2007, 2009, 2011
TMPPE	ENST00000416695.2	transmembrane protein with metallophosphoesterase domain	22	1	1	0	0	0	0	0	0	0	mmu-miR-200b-3p				-0.06	-0.22	< 0.1	NULL
TPCN1	ENST00000335509.6	two pore segment channel 1	401	1	0	0	1	0	0	0	0	0	mmu-miR-200b-3p				-0.06	-0.06	0.14	2005, 2007, 2011
FBXL16	ENST00000397621.1	F-box and leucine-rich repeat protein 16	5	1	0	0	1	0	0	0	0	0	mmu-miR-200b-3p				-0.06	-0.06	0.14	2005, 2007, 2009, 2011
CREB1	ENST00000432329.2	cAMP responsive element binding protein 1	295	1	0	0	1	2	0	0	2	1	mmu-miR-200b-3p				-0.06	-0.16	0.14	2011
PIKFYVE	ENST00000264380.4	phosphoinositide kinase, FYVE finger containing	107	1	0	1	0	0	0	0	0	1	mmu-miR-200b-3p				-0.06	-0.06	0.59	2005, 2007, 2009, 2011
MAF	ENST00000393350.1	v-maf avian musculoaponeurotic fibrosarcoma oncogene homolog	608	1	0	0	1	0	0	0	0	3	mmu-miR-200b-3p				-0.06	-0.06	0.14	2007, 2009, 2011
RIMS3	ENST00000372684.3	regulating synaptic membrane exocytosis 3	24	1	0	1	0	0	0	0	0	1	mmu-miR-200b-3p				-0.05	-0.17	0.89	2009, 2011
INSIG1	ENST00000342407.5	insulin induced gene 1	1776	1	0	0	1	0	0	0	0	0	mmu-miR-200c-3p				-0.05	-0.06	0.14	NULL
MAP3K1	ENST00000399503.3	mitogen-activated protein kinase kinase kinase 1, E3 ubiquitin protein ligase	137	1	1	0	0	0	0	0	0	1	mmu-miR-200b-3p				-0.05	-0.06	0.86	2009, 2011
KLF12	ENST00000377669.2	Kruppel-like factor 12	251	2	0	2	0	1	0	1	0	2	mmu-miR-200b-3p				-0.05	-0.06	0.86	2005, 2007, 2009, 2011
SRGAP1	ENST00000355086.3	SLIT-ROBO Rho GTPase activating protein 1	64	1	0	1	0	0	0	0	0	0	mmu-miR-200b-3p				-0.05	-0.09	0.92	2011
EIF4E	ENST00000450253.2	eukaryotic translation initiation factor 4E	876	1	0	1	0	1	0	0	1	1	mmu-miR-200b-3p				-0.05	-0.36	0.48	NULL
GAD2	ENST00000376261.3	glutamate decarboxylase 2 (pancreatic islets and brain, 65kDa)	5	1	0	0	1	0	0	0	0	2	mmu-miR-200b-3p				-0.05	-0.05	0.14	NULL
ARHGEF1	ENST00000347545.4	Rho guanine nucleotide exchange factor (GEF) 1	392	1	0	1	0	0	0	0	0	0	mmu-miR-200b-3p				-0.05	-0.05	< 0.1	2011
SFXN1	ENST00000321442.5	sideroflexin 1	1018	1	1	0	0	0	0	0	0	0	mmu-miR-200b-3p				-0.05	-0.16	0.85	NULL
PPP1R12B	ENST00000608999.1	protein phosphatase 1, regulatory subunit 12B	18	2	0	1	1	0	0	0	0	1	mmu-miR-200b-3p				-0.05	-0.05	0.9	2009, 2011
PHF16	ENST00000397189.1	PHD finger protein 16	95	1	0	0	1	0	0	0	0	3	mmu-miR-200b-3p				-0.05	-0.05	0.14	2005, 2007, 2009
SLC5A3	ENST00000608209.1	sodium/myo-inositol cotransporter	24	1	0	0	1	3	0	2	1	1	mmu-miR-200b-3p				-0.05	-0.1	0.31	2011
CDC73	ENST00000367435.3	cell division cycle 73	579	1	0	0	1	2	0	1	1	8	mmu-miR-200b-3p				-0.05	-0.62	0.15	NULL
ST13	ENST00000216218.3	suppression of tumorigenicity 13 (colon carcinoma) (Hsp70 interacting protein)	83	1	0	1	0	0	0	0	0	1	mmu-miR-200b-3p				-0.05	-0.06	0.44	NULL
KIF26B	ENST00000366518.4	kinesin family member 26B	25	1	1	0	0	1	0	1	0	0	mmu-miR-200b-3p				-0.05	-0.05	< 0.1	NULL
GPRIN3	ENST00000609438.1	GPRIN family member 3	213	1	0	1	0	2	0	0	2	2	mmu-miR-200b-3p				-0.05	-0.06	0.7	NULL
DCAF7	ENST00000310827.4	DDB1 and CUL4 associated factor 7	3289	1	0	1	0	0	0	0	0	1	mmu-miR-200b-3p				-0.05	-0.05	0.61	2007, 2009, 2011
TLN1	ENST00000314888.9	talin 1	266	2	0	0	2	1	0	1	0	0	mmu-miR-200b-3p				-0.05	-0.07	0.27	2007, 2009, 2011
IPO8	ENST00000256079.4	importin 8	228	1	1	0	0	1	0	1	0	0	mmu-miR-200b-3p				-0.05	-0.05	< 0.1	2009, 2011
CBX5	ENST00000209875.4	chromobox homolog 5	360	1	1	0	0	1	0	0	1	1	mmu-miR-200b-3p				-0.05	-0.22	0.9	2011
ARHGDIA	ENST00000269321.7	Rho GDP dissociation inhibitor (GDI) alpha	452	1	0	1	0	0	0	0	0	0	mmu-miR-200b-3p				-0.05	-0.17	0.67	2005, 2007, 2009, 2011
ZDHHC20	ENST00000320220.9	zinc finger, DHHC-type containing 20	1486	1	0	1	0	1	0	0	1	2	mmu-miR-200b-3p				-0.05	-0.05	< 0.1	NULL
RPS6KA3	ENST00000379565.3	ribosomal protein S6 kinase, 90kDa, polypeptide 3	769	1	0	1	0	2	0	2	0	3	mmu-miR-200b-3p				-0.05	-0.22	0.91	2005, 2007, 2009, 2011
GRIP1	ENST00000398016.3	glutamate receptor interacting protein 1	28	1	0	0	1	0	0	0	0	1	mmu-miR-200b-3p				-0.05	-0.05	0.14	2011
FRMD6	ENST00000395718.2	FERM domain containing 6	508	1	0	0	1	0	0	0	0	2	mmu-miR-200b-3p				-0.05	-0.05	0.14	2007
ZC3H4	ENST00000253048.5	zinc finger CCCH-type containing 4	182	1	1	0	0	0	0	0	0	1	mmu-miR-429-3p				-0.05	-0.05	0.88	2007, 2009, 2011
AGO2	ENST00000220592.5	argonaute RISC catalytic component 2	350	1	1	0	0	0	0	0	0	0	mmu-miR-200b-3p				-0.05	-1.1	0.9	NULL
NRP2	ENST00000360409.3	neuropilin 2	146	1	0	1	0	0	0	0	0	0	mmu-miR-200b-3p				-0.05	-0.05	0.56	2005, 2007, 2011
ATP11B	ENST00000323116.5	ATPase, class VI, type 11B	459	1	0	1	0	0	0	0	0	0	mmu-miR-200b-3p				-0.05	-0.2	0.47	2009, 2011
ARL5A	ENST00000295087.8	ADP-ribosylation factor-like 5A	112	1	1	0	0	1	0	0	1	3	mmu-miR-200b-3p				-0.05	-0.38	0.83	2007, 2009, 2011
ZNF704	ENST00000327835.3	zinc finger protein 704	124	1	0	1	0	0	0	0	0	0	mmu-miR-200b-3p				-0.05	-0.1	0.57	NULL
PPP1R9A	ENST00000289495.5	protein phosphatase 1, regulatory subunit 9A	46	2	1	0	1	1	0	1	0	1	mmu-miR-200b-3p				-0.04	-0.06	0.76	2009, 2011
ACTR1A	ENST00000487599.1	ARP1 actin-related protein 1 homolog A, centractin alpha (yeast)	190	1	0	1	0	1	0	1	0	0	mmu-miR-429-3p				-0.04	-0.21	0.72	2009, 2011
CLIP2	ENST00000223398.6	CAP-GLY domain containing linker protein 2	2111	1	0	1	0	0	0	0	0	0	mmu-miR-200b-3p				-0.04	-0.04	0.6	2007, 2011
ZC3H12C	ENST00000278590.3	zinc finger CCCH-type containing 12C	150	1	0	0	1	2	0	1	1	2	mmu-miR-200b-3p				-0.04	-0.06	0.29	2011
PEAK1	ENST00000312493.4	pseudopodium-enriched atypical kinase 1	209	1	1	0	0	1	0	1	0	0	mmu-miR-200b-3p				-0.04	-0.05	0.78	2009, 2011
WIPF1	ENST00000392547.2	WAS/WASL interacting protein family, member 1	304	2	1	1	0	0	0	0	0	0	mmu-miR-200b-3p				-0.04	-0.37	0.94	2011
TCF4	ENST00000354452.3	transcription factor 4	394	2	0	1	1	1	0	0	1	1	mmu-miR-200b-3p				-0.04	-0.06	0.62	2009, 2011
CELF1	ENST00000395290.2	CUGBP, Elav-like family member 1	153	1	1	0	0	0	0	0	0	1	mmu-miR-200b-3p				-0.04	-0.05	< 0.1	NULL
TMX4	ENST00000246024.2	thioredoxin-related transmembrane protein 4	466	1	0	1	0	0	0	0	0	1	mmu-miR-200b-3p				-0.04	-0.15	0.74	NULL
CGGBP1	ENST00000309534.6	CGG triplet repeat binding protein 1	990	1	0	0	1	0	0	0	0	0	mmu-miR-200b-3p				-0.04	-0.04	0.14	2005, 2007, 2009, 2011
TEAD1	ENST00000361905.4	TEA domain family member 1 (SV40 transcriptional enhancer factor)	740	1	0	1	0	0	0	0	0	0	mmu-miR-200b-3p				-0.04	-0.04	0.84	2005, 2007, 2009, 2011
FXR1	ENST00000357559.4	fragile X mental retardation, autosomal homolog 1	434	1	0	1	0	0	0	0	0	1	mmu-miR-200b-3p				-0.04	-0.3	0.93	2007, 2009, 2011
TAF4	ENST00000252996.4	TAF4 RNA polymerase II, TATA box binding protein (TBP)-associated factor, 135kDa	61	1	0	1	0	0	0	0	0	0	mmu-miR-200b-3p				-0.04	-0.16	0.65	2005, 2007, 2009, 2011
CLASP2	ENST00000539981.1	cytoplasmic linker associated protein 2	554	1	1	0	0	0	0	0	0	1	mmu-miR-200b-3p				-0.04	-0.06	0.86	2005, 2007, 2009, 2011
MKL2	ENST00000318282.5	MKL/myocardin-like 2	992	1	0	1	0	1	0	1	0	0	mmu-miR-200b-3p				-0.04	-0.04	0.35	2011
CSNK1G3	ENST00000360683.2	casein kinase 1, gamma 3	28	1	0	1	0	0	0	0	0	0	mmu-miR-200b-3p				-0.04	-0.18	0.54	2007, 2009, 2011
RGL1	ENST00000304685.4	ral guanine nucleotide dissociation stimulator-like 1	188	1	1	0	0	0	0	0	0	0	mmu-miR-200b-3p				-0.04	-0.04	0.88	2005, 2007, 2009, 2011
TBL1XR1	ENST00000430069.1	transducin (beta)-like 1 X-linked receptor 1	334	1	1	0	0	0	0	0	0	1	mmu-miR-429-3p				-0.04	-0.16	0.84	2009, 2011
SPRED1	ENST00000299084.4	sprouty-related, EVH1 domain containing 1	547	1	0	0	1	0	0	0	0	1	mmu-miR-200b-3p				-0.04	-0.04	0.14	2005, 2007, 2011
BRSK2	ENST00000382179.1	BR serine/threonine kinase 2	15	1	1	0	0	0	0	0	0	0	mmu-miR-429-3p				-0.04	-0.04	0.43	2009, 2011
JMY	ENST00000396137.4	junction mediating and regulatory protein, p53 cofactor	10	1	0	0	1	0	0	0	0	0	mmu-miR-200b-3p				-0.04	-0.07	0.14	2011
CASK	ENST00000421587.2	calcium/calmodulin-dependent serine protein kinase (MAGUK family)	892	1	0	0	1	0	0	0	0	3	mmu-miR-200b-3p				-0.04	-0.05	0.14	2011
TRPV3	ENST00000301365.4	transient receptor potential cation channel, subfamily V, member 3	13	2	1	0	1	1	0	1	0	0	mmu-miR-200b-3p				-0.04	-0.06	0.73	NULL
EIF4E3	ENST00000425534.3	eukaryotic translation initiation factor 4E family member 3	475	1	0	1	0	0	0	0	0	4	mmu-miR-200b-3p				-0.04	-0.17	0.62	NULL
AMBRA1	ENST00000314845.3	autophagy/beclin-1 regulator 1	35	1	1	0	0	0	0	0	0	0	mmu-miR-200b-3p				-0.04	-0.04	0.65	2005, 2007, 2009, 2011
BBX	ENST00000415149.2	bobby sox homolog (Drosophila)	141	1	0	0	1	2	0	1	1	2	mmu-miR-200b-3p				-0.04	-0.04	0.19	NULL
CHSY1	ENST00000254190.3	chondroitin sulfate synthase 1	200	1	0	1	0	1	1	0	0	2	mmu-miR-200b-3p				-0.04	-0.13	0.49	NULL
SIAH1	ENST00000380006.2	siah E3 ubiquitin protein ligase 1	34	1	0	1	0	0	0	0	0	0	mmu-miR-200b-3p				-0.04	-0.26	0.52	2005, 2007
TBC1D2B	ENST00000409931.3	TBC1 domain family, member 2B	5	1	1	0	0	0	0	0	0	0	mmu-miR-200b-3p				-0.04	-0.04	0.54	2009, 2011
NALCN	ENST00000251127.6	sodium leak channel, non-selective	5	1	0	1	0	0	0	0	0	0	mmu-miR-200b-3p				-0.04	-0.04	0.39	NULL
USP46	ENST00000441222.3	ubiquitin specific peptidase 46	180	1	0	0	1	1	0	1	0	2	mmu-miR-200b-3p				-0.04	-0.17	0.32	2011
TUBB	ENST00000327892.8	tubulin, beta class I	133	1	1	0	0	0	0	0	0	0	mmu-miR-200b-3p				-0.04	-0.37	0.88	2011
TPRG1	ENST00000345063.3	tumor protein p63 regulated 1	24	1	0	0	1	0	0	0	0	3	mmu-miR-200b-3p				-0.04	-0.04	0.14	NULL
PTPN11	ENST00000351677.2	protein tyrosine phosphatase, non-receptor type 11	52	1	0	0	1	1	0	0	1	0	mmu-miR-200b-3p				-0.04	-0.04	0.14	2011
ZNF516	ENST00000443185.2	zinc finger protein 516	311	1	0	1	0	1	0	0	1	2	mmu-miR-200b-3p				-0.03	-0.04	0.55	2011
ACVR2A	ENST00000241416.7	activin A receptor, type IIA	109	1	1	0	0	0	0	0	0	2	mmu-miR-200b-3p				-0.03	-0.14	0.54	2007, 2009, 2011
CHD9	ENST00000566029.1	chromodomain helicase DNA binding protein 9	447	1	0	1	0	0	0	0	0	1	mmu-miR-200b-3p				-0.03	-0.04	0.38	2005, 2007
HIPK2	ENST00000406875.3	homeodomain interacting protein kinase 2	48	1	0	1	0	0	0	0	0	3	mmu-miR-200b-3p				-0.03	-0.04	0.9	2009, 2011
EIF5B	ENST00000289371.6	eukaryotic translation initiation factor 5B	188	1	0	1	0	0	0	0	0	0	mmu-miR-200b-3p				-0.03	-0.19	0.85	2005, 2007, 2009, 2011
FAM178A	ENST00000238961.4	family with sequence similarity 178, member A	130	1	0	1	0	0	0	0	0	2	mmu-miR-200b-3p				-0.03	-0.06	0.52	2005, 2007, 2009, 2011
ABHD4	ENST00000428304.2	abhydrolase domain containing 4	102	1	0	0	1	0	0	0	0	0	mmu-miR-429-3p				-0.03	-0.06	0.14	NULL
MYO9A	ENST00000564571.1	myosin IXA	137	1	1	0	0	1	0	0	1	3	mmu-miR-200b-3p				-0.03	-0.04	0.91	NULL
DYRK2	ENST00000344096.3	dual-specificity tyrosine-(Y)-phosphorylation regulated kinase 2	1091	1	0	1	0	0	0	0	0	1	mmu-miR-200b-3p				-0.03	-0.28	0.78	2005, 2007
TP53INP1	ENST00000448464.2	tumor protein p53 inducible nuclear protein 1	39	1	0	1	0	1	0	0	1	2	mmu-miR-200b-3p				-0.03	-0.09	0.46	2011
PRKCA	ENST00000413366.3	protein kinase C, alpha	726	1	0	0	1	2	1	1	0	1	mmu-miR-200b-3p				-0.03	-0.06	0.15	2005, 2007, 2009, 2011
PARM1	ENST00000513238.1	prostate androgen-regulated mucin-like protein 1	161	1	0	0	1	0	0	0	0	0	mmu-miR-200b-3p				-0.03	-0.05	0.14	2009, 2011
BCL2	ENST00000398117.1	B-cell CLL/lymphoma 2	55	1	0	1	0	0	0	0	0	1	mmu-miR-200b-3p				-0.03	-0.04	0.7	2009, 2011
NEGR1	ENST00000357731.5	neuronal growth regulator 1	28	2	0	2	0	1	0	1	0	1	mmu-miR-200b-3p				-0.03	-0.19	0.98	2007, 2009, 2011
KDM3B	ENST00000314358.5	lysine (K)-specific demethylase 3B	1589	1	1	0	0	0	0	0	0	0	mmu-miR-200c-3p				-0.03	-0.03	0.77	2009, 2011
RBM26	ENST00000267229.7	RNA binding motif protein 26	122	1	0	0	1	0	0	0	0	0	mmu-miR-200b-3p				-0.03	-0.03	0.14	2007
USP47	ENST00000339865.5	ubiquitin specific peptidase 47	665	1	0	0	1	0	0	0	0	0	mmu-miR-200b-3p				-0.03	-0.06	0.14	2007, 2009, 2011
DGKH	ENST00000261491.5	diacylglycerol kinase, eta	46	1	1	0	0	1	0	1	0	1	mmu-miR-200b-3p				-0.03	-0.05	0.86	NULL
LMO4	ENST00000370544.5	LIM domain only 4	294	1	0	0	1	1	0	0	1	0	mmu-miR-200b-3p				-0.03	-0.07	0.14	2011
KIAA1430	ENST00000458385.2	KIAA1430	75	1	0	0	1	1	0	0	1	1	mmu-miR-200b-3p				-0.03	-0.06	0.27	NULL
CPD	ENST00000225719.4	carboxypeptidase D	1766	1	1	0	0	1	0	0	1	0	mmu-miR-200b-3p				-0.03	-0.04	0.62	2009, 2011
FIGN	ENST00000333129.3	fidgetin	10	2	1	1	0	0	0	0	0	3	mmu-miR-200b-3p				-0.03	-0.06	0.95	NULL
PKIA	ENST00000396418.2	protein kinase (cAMP-dependent, catalytic) inhibitor alpha	542	1	1	0	0	2	0	1	1	3	mmu-miR-200b-3p				-0.03	-0.53	0.9	2005, 2007, 2009, 2011
FOXP1	ENST00000318789.4	forkhead box P1	264	2	1	1	0	0	0	0	0	2	mmu-miR-200b-3p				-0.03	-0.08	0.47	2009, 2011
UBN2	ENST00000473989.3	ubinuclein 2	238	2	0	1	1	0	0	0	0	3	mmu-miR-200b-3p				-0.03	-0.03	0.92	2009, 2011
PLXNA4	ENST00000321063.4	plexin A4	9	1	1	0	0	0	0	0	0	0	mmu-miR-200b-3p				-0.03	-0.03	0.88	2009, 2011
NDST1	ENST00000261797.6	N-deacetylase/N-sulfotransferase (heparan glucosaminyl) 1	13660	1	1	0	0	0	0	0	0	2	mmu-miR-200b-3p				-0.03	-0.03	0.84	2005, 2007, 2009, 2011
ASTN1	ENST00000361833.2	astrotactin 1	9	1	1	0	0	0	0	0	0	0	mmu-miR-200b-3p				-0.03	-0.03	0.8	2009, 2011
GIGYF1	ENST00000275732.5	GRB10 interacting GYF protein 1	5	1	1	0	0	0	0	0	0	0	mmu-miR-200b-3p				-0.03	-0.03	0.79	2007, 2009, 2011
FAM179B	ENST00000382233.2	family with sequence similarity 179, member B	12	1	1	0	0	0	0	0	0	0	mmu-miR-200b-3p				-0.03	-0.03	0.76	2005, 2007, 2009, 2011
PLXNC1	ENST00000258526.4	plexin C1	47	2	0	1	1	0	0	0	0	1	mmu-miR-200b-3p				-0.03	-0.03	0.65	NULL
RFX7	ENST00000423270.1	regulatory factor X, 7	1049	2	0	1	1	0	0	0	0	2	mmu-miR-200b-3p				-0.03	-0.03	0.64	2007, 2009, 2011
PARD3B	ENST00000406610.2	par-3 family cell polarity regulator beta	38	1	1	0	0	0	0	0	0	0	mmu-miR-200b-3p				-0.03	-0.03	0.64	2011
NFASC	ENST00000401399.1	neurofascin	10	1	0	1	0	1	0	0	1	1	mmu-miR-200b-3p				-0.03	-0.03	0.57	2005, 2007, 2009, 2011
PPP2R5C	ENST00000422945.2	protein phosphatase 2, regulatory subunit B', gamma	1584	1	0	1	0	1	0	0	1	0	mmu-miR-200b-3p				-0.03	-0.03	0.48	2005, 2007, 2009, 2011
AIM1	ENST00000369066.3	absent in melanoma 1	35	1	1	0	0	0	0	0	0	1	mmu-miR-200b-3p				-0.03	-0.03	0.48	2009, 2011
KIF21B	ENST00000332129.2	kinesin family member 21B	12	1	1	0	0	0	0	0	0	0	mmu-miR-200b-3p				-0.03	-0.03	0.41	2011
SNPH	ENST00000381873.3	syntaphilin	13	1	1	0	0	0	0	0	0	0	mmu-miR-200b-3p				-0.03	-0.03	0.41	2009, 2011
GREB1L	ENST00000580732.2	growth regulation by estrogen in breast cancer-like	30	1	1	0	0	0	0	0	0	0	mmu-miR-200b-3p				-0.03	-0.03	0.37	NULL
BICD2	ENST00000356884.6	bicaudal D homolog 2 (Drosophila)	38	1	0	0	1	1	0	1	0	1	mmu-miR-200b-3p				-0.03	-0.03	0.27	2005, 2007, 2009, 2011
LPIN2	ENST00000261596.4	lipin 2	376	1	0	0	1	1	0	1	0	0	mmu-miR-200b-3p				-0.03	-0.03	0.15	2011
CEBPA	ENST00000498907.2	CCAAT/enhancer binding protein (C/EBP), alpha	12449	1	0	0	1	0	0	0	0	0	mmu-miR-200b-3p				-0.03	-0.03	0.14	2011
NUAK1	ENST00000261402.2	NUAK family, SNF1-like kinase, 1	489	1	1	0	0	0	0	0	0	2	mmu-miR-200b-3p				-0.03	-0.03	< 0.1	2009, 2011
GPR111	ENST00000398742.2	G protein-coupled receptor 111	5	1	1	0	0	0	0	0	0	2	mmu-miR-200b-3p				-0.03	-0.03	< 0.1	2011
ANK1	ENST00000289734.7	ankyrin 1, erythrocytic	5	1	1	0	0	0	0	0	0	0	mmu-miR-200b-3p				-0.03	-0.03	< 0.1	2009, 2011
ABI2	ENST00000295851.5	abl-interactor 2	877	1	0	1	0	2	0	2	0	3	mmu-miR-200b-3p				-0.03	-0.15	0.38	NULL
DOCK4	ENST00000428084.1	dedicator of cytokinesis 4	211	1	1	0	0	0	0	0	0	2	mmu-miR-200b-3p				-0.03	-0.03	0.44	2007, 2009, 2011
HCFC2	ENST00000229330.4	host cell factor C2	46	1	0	1	0	0	0	0	0	1	mmu-miR-200b-3p				-0.03	-0.22	0.8	2011
TJP1	ENST00000346128.6	tight junction protein 1	140	1	0	0	1	2	1	0	1	0	mmu-miR-200b-3p				-0.03	-0.16	0.27	2009, 2011
ANK3	ENST00000280772.2	ankyrin 3, node of Ranvier (ankyrin G)	74	1	0	1	0	1	0	0	1	0	mmu-miR-200b-3p				-0.03	-0.03	0.82	2005, 2007, 2011
ELK4	ENST00000357992.4	ELK4, ETS-domain protein (SRF accessory protein 1)	39	1	1	0	0	1	0	1	0	2	mmu-miR-200b-3p				-0.03	-0.05	0.8	2011
CUL5	ENST00000393094.2	cullin 5	761	1	1	0	0	0	0	0	0	2	mmu-miR-200b-3p				-0.03	-0.03	< 0.1	2011
DDX3X	ENST00000399959.2	DEAD (Asp-Glu-Ala-Asp) box helicase 3, X-linked	965	1	0	1	0	0	0	0	0	0	mmu-miR-200b-3p				-0.03	-0.11	0.74	2005, 2007, 2009, 2011
BRWD3	ENST00000373275.4	bromodomain and WD repeat domain containing 3	506	1	1	0	0	0	0	0	0	1	mmu-miR-200b-3p				-0.03	-0.03	0.11	2011
AAK1	ENST00000409085.4	AP2 associated kinase 1	27	1	0	1	0	3	0	2	1	3	mmu-miR-200b-3p				-0.03	-0.07	0.52	2009, 2011
NUP153	ENST00000262077.2	nucleoporin 153kDa	231	2	0	1	1	0	0	0	0	0	mmu-miR-200b-3p				-0.03	-0.24	0.77	2005, 2007, 2009, 2011
KDR	ENST00000263923.4	kinase insert domain receptor (a type III receptor tyrosine kinase)	5	1	1	0	0	1	0	1	0	0	mmu-miR-200b-3p				-0.03	-0.18	0.61	2009, 2011
FBXW11	ENST00000296933.6	F-box and WD repeat domain containing 11	81	1	0	1	0	1	0	0	1	1	mmu-miR-200b-3p				-0.03	-0.03	0.6	2005, 2007, 2009, 2011
NEDD4L	ENST00000256832.7	neural precursor cell expressed, developmentally down-regulated 4-like, E3 ubiquitin protein ligase	617	1	0	0	1	0	0	0	0	0	mmu-miR-200b-3p				-0.03	-0.06	0.14	2005, 2007, 2009, 2011
ZFX	ENST00000539115.1	zinc finger protein, X-linked	583	1	0	0	1	0	0	0	0	2	mmu-miR-200b-3p				-0.03	-0.03	0.14	2007
SOCS6	ENST00000397942.3	suppressor of cytokine signaling 6	140	1	1	0	0	0	0	0	0	3	mmu-miR-200b-3p				-0.03	-0.04	0.51	2007, 2009, 2011
CEP350	ENST00000367607.3	centrosomal protein 350kDa	705	1	1	0	0	0	0	0	0	0	mmu-miR-200b-3p				-0.03	-0.03	< 0.1	2007, 2009, 2011
SLC6A6	ENST00000454876.2	solute carrier family 6 (neurotransmitter transporter), member 6	280	1	0	1	0	0	0	0	0	1	mmu-miR-200b-3p				-0.03	-0.03	0.43	2005, 2007, 2009, 2011
NUFIP2	ENST00000225388.4	nuclear fragile X mental retardation protein interacting protein 2	440	2	0	1	1	0	0	0	0	3	mmu-miR-200b-3p				-0.02	-0.15	0.78	2007, 2009, 2011
PMPCB	ENST00000249269.4	peptidase (mitochondrial processing) beta	653	1	0	1	0	0	0	0	0	1	mmu-miR-200b-3p				-0.02	-0.21	0.51	2011
SP1	ENST00000426431.2	Sp1 transcription factor	402	1	0	1	0	0	0	0	0	0	mmu-miR-200b-3p				-0.02	-0.05	0.45	2009, 2011
MR1	ENST00000367580.5	major histocompatibility complex, class I-related	107	1	0	1	0	0	0	0	0	0	mmu-miR-200b-3p				-0.02	-0.13	0.74	2011
KCNQ4	ENST00000347132.5	potassium voltage-gated channel, KQT-like subfamily, member 4	46	1	0	1	0	0	0	0	0	0	mmu-miR-200b-3p				-0.02	-0.02	0.5	2005, 2007, 2009, 2011
AHNAK	ENST00000378024.4	AHNAK nucleoprotein	682	1	0	1	0	0	0	0	0	0	mmu-miR-429-3p				-0.02	-0.02	0.39	2009, 2011
PDE7B	ENST00000308191.6	phosphodiesterase 7B	148	1	0	0	1	0	0	0	0	0	mmu-miR-200b-3p				-0.02	-0.03	0.14	2005, 2007, 2009, 2011
SELK	ENST00000541726.1	Selenoprotein K	400	1	0	0	1	0	0	0	0	0	mmu-miR-200b-3p				-0.02	-0.27	0.14	NULL
DNAJB9	ENST00000249356.3	DnaJ (Hsp40) homolog, subfamily B, member 9	282	1	0	0	1	0	0	0	0	0	mmu-miR-200b-3p				-0.02	-0.03	0.14	2005, 2007, 2009, 2011
GATAD2B	ENST00000368655.4	GATA zinc finger domain containing 2B	48	1	0	0	1	1	0	0	1	4	mmu-miR-429-3p				-0.02	-0.04	0.27	2011
ADCY9	ENST00000294016.3	adenylate cyclase 9	166	1	0	1	0	1	0	0	1	2	mmu-miR-200b-3p				-0.02	-0.03	0.5	2009, 2011
SYNCRIP	ENST00000355238.6	synaptotagmin binding, cytoplasmic RNA interacting protein	4864	1	1	0	0	0	0	0	0	2	mmu-miR-200b-3p				-0.02	-0.06	< 0.1	2011
PTCD1	ENST00000292478.4	pentatricopeptide repeat domain 1	22	1	0	1	0	0	0	0	0	0	mmu-miR-200b-3p				-0.02	-0.1	< 0.1	NULL
LRIG1	ENST00000273261.3	leucine-rich repeats and immunoglobulin-like domains 1	241	1	0	0	1	0	0	0	0	1	mmu-miR-200b-3p				-0.02	-0.02	0.14	2005, 2007, 2009, 2011
UHRF1BP1	ENST00000192788.5	UHRF1 binding protein 1	360	1	0	1	0	0	0	0	0	0	mmu-miR-200b-3p				-0.02	-0.03	0.72	2009, 2011
SOX6	ENST00000316399.6	SRY (sex determining region Y)-box 6	22	1	0	1	0	0	0	0	0	1	mmu-miR-200b-3p				-0.02	-0.06	0.64	2011
ST3GAL2	ENST00000342907.2	ST3 beta-galactoside alpha-2,3-sialyltransferase 2	102	1	0	1	0	0	0	0	0	0	mmu-miR-200b-3p				-0.02	-0.23	0.87	2009, 2011
DESI1	ENST00000263256.6	desumoylating isopeptidase 1	1513	1	0	0	1	0	0	0	0	0	mmu-miR-200c-3p				-0.02	-0.1	0.14	2011
MFN1	ENST00000471841.1	mitofusin 1	502	1	0	1	0	2	0	2	0	1	mmu-miR-200b-3p				-0.02	-0.2	0.39	NULL
HIVEP3	ENST00000372583.1	human immunodeficiency virus type I enhancer binding protein 3	84	1	0	1	0	0	0	0	0	0	mmu-miR-200b-3p				-0.02	-0.02	0.91	NULL
FAT3	ENST00000298047.6	FAT atypical cadherin 3	30	1	0	1	0	0	0	0	0	1	mmu-miR-200b-3p				-0.02	-0.02	0.84	2009, 2011
ANKRD52	ENST00000267116.7	ankyrin repeat domain 52	2913	1	0	1	0	0	0	0	0	0	mmu-miR-200b-3p				-0.02	-0.02	0.69	2009, 2011
LRRC8A	ENST00000372600.4	leucine rich repeat containing 8 family, member A	71	1	0	1	0	0	0	0	0	0	mmu-miR-200b-3p				-0.02	-0.02	0.49	2011
SLC6A17	ENST00000331565.4	solute carrier family 6 (neutral amino acid transporter), member 17	5	1	0	1	0	1*	0	0	0	1	mmu-miR-200b-3p				-0.02	-0.02	0.48	2009, 2011
STX1A	ENST00000395156.3	syntaxin 1A (brain)	82	1	0	1	0	0	0	0	0	0	mmu-miR-200b-3p				-0.02	-0.02	0.43	2007, 2009, 2011
RLF	ENST00000372771.4	rearranged L-myc fusion	70	1	0	1	0	0	0	0	0	0	mmu-miR-200b-3p				-0.02	-0.02	0.4	2005, 2007
SCN8A	ENST00000354534.6	sodium channel, voltage gated, type VIII, alpha subunit	44	1	0	1	0	0	0	0	0	1	mmu-miR-200b-3p				-0.02	-0.02	0.38	NULL
ARID5B	ENST00000279873.7	AT rich interactive domain 5B (MRF1-like)	397	1	0	1	0	0	0	0	0	3	mmu-miR-200b-3p				-0.02	-0.02	0.34	NULL
SCN5A	ENST00000414099.2	sodium channel, voltage-gated, type V, alpha subunit	5	2	0	0	2	0	0	0	0	0	mmu-miR-200b-3p				-0.02	-0.02	0.27	2011
IQSEC2	ENST00000375365.2	IQ motif and Sec7 domain 2	5	1	0	1	0	0	0	0	0	0	mmu-miR-200b-3p				-0.02	-0.02	< 0.1	NULL
PHF12	ENST00000577226.1	PHD finger protein 12	307	1	0	1	0	0	0	0	0	0	mmu-miR-200b-3p				-0.02	-0.02	< 0.1	NULL
SUV420H1	ENST00000304363.4	suppressor of variegation 4-20 homolog 1 (Drosophila)	62	1	0	1	0	1	0	1	0	1	mmu-miR-200b-3p				-0.02	-0.08	0.59	NULL
RPS6KA2	ENST00000265678.4	ribosomal protein S6 kinase, 90kDa, polypeptide 2	1043	1	0	1	0	0	0	0	0	0	mmu-miR-200b-3p				-0.02	-0.02	0.55	2007, 2009, 2011
RNF38	ENST00000259605.6	ring finger protein 38	348	1	0	1	0	0	0	0	0	0	mmu-miR-200b-3p				-0.02	-0.02	0.52	2007, 2011
FAM63B	ENST00000559228.1	family with sequence similarity 63, member B	41	1	1	0	0	0	0	0	0	2	mmu-miR-200b-3p				-0.02	-0.16	0.84	NULL
RAB8B	ENST00000321437.4	RAB8B, member RAS oncogene family	45	1	1	0	0	0	0	0	0	3	mmu-miR-200b-3p				-0.02	-0.03	0.49	2007, 2009, 2011
AMOTL2	ENST00000249883.5	angiomotin like 2	78	1	0	1	0	0	0	0	0	1	mmu-miR-200b-3p				-0.02	-0.19	0.82	2007, 2009, 2011
FRMD4A	ENST00000358621.4	FERM domain containing 4A	192	1	1	0	0	0	0	0	0	0	mmu-miR-200b-3p				-0.02	-0.05	0.45	2009, 2011
TAOK1	ENST00000261716.3	TAO kinase 1	164	1	0	1	0	1	0	1	0	3	mmu-miR-200b-3p				-0.02	-0.07	0.87	2011
ETF1	ENST00000499810.2	eukaryotic translation termination factor 1	31	1	0	0	1	0	0	0	0	0	mmu-miR-200b-3p				-0.02	-0.02	0.14	2005, 2007, 2011
AGAP1	ENST00000304032.8	ArfGAP with GTPase domain, ankyrin repeat and PH domain 1	109	1	0	1	0	1	0	1	0	0	mmu-miR-200b-3p				-0.02	-0.04	0.48	NULL
MRPS25	ENST00000253686.2	mitochondrial ribosomal protein S25	630	1	0	0	1	0	0	0	0	0	mmu-miR-200b-3p				-0.02	-0.05	0.14	2007, 2009, 2011
TRIM66	ENST00000299550.6	tripartite motif containing 66	33	1	0	1	0	0	0	0	0	0	mmu-miR-200b-3p				-0.02	-0.02	0.38	2011
DHX9	ENST00000367549.3	DEAH (Asp-Glu-Ala-His) box helicase 9	320	1	0	0	1	0	0	0	0	0	mmu-miR-200b-3p				-0.02	-0.14	0.14	2011
ACVR2B	ENST00000352511.4	activin A receptor, type IIB	21	1	0	1	0	0	0	0	0	0	mmu-miR-200b-3p				-0.02	-0.04	0.85	2007, 2009, 2011
POU6F1	ENST00000389243.4	POU class 6 homeobox 1	135	1	0	1	0	0	0	0	0	1	mmu-miR-200b-3p				-0.02	-0.3	0.8	2011
APLP2	ENST00000263574.5	amyloid beta (A4) precursor-like protein 2	5552	1	0	1	0	0	0	0	0	0	mmu-miR-200b-3p				-0.02	-0.11	0.44	2009, 2011
LYPLA2	ENST00000374505.2	lysophospholipase II	21	1	0	1	0	0	0	0	0	0	mmu-miR-200b-3p				-0.02	-0.02	0.35	2005, 2007, 2009, 2011
KLF10	ENST00000285407.6	Kruppel-like factor 10	320	1	0	1	0	0	0	0	0	0	mmu-miR-200b-3p				-0.01	-0.19	0.88	2005, 2007
DNAJB14	ENST00000442697.2	DnaJ (Hsp40) homolog, subfamily B, member 14	10	1	1	0	0	0	0	0	0	2	mmu-miR-200b-3p				-0.01	-0.03	0.55	NULL
RAB7A	ENST00000265062.3	RAB7A, member RAS oncogene family	7894	1	0	1	0	0	0	0	0	0	mmu-miR-200b-3p				-0.01	-0.11	0.49	2011
DNAJB5	ENST00000545841.1	DnaJ (Hsp40) homolog, subfamily B, member 5	379	1	1	0	0	0	0	0	0	1	mmu-miR-200b-3p				-0.01	-0.36	0.89	2005, 2007, 2009, 2011
SETD7	ENST00000274031.3	SET domain containing (lysine methyltransferase) 7	76	1	0	0	1	0	0	0	0	0	mmu-miR-200b-3p				-0.01	-0.1	0.14	2007, 2009, 2011
MAP4K4	ENST00000413150.2	mitogen-activated protein kinase kinase kinase kinase 4	1551	2	2	0	0	0	0	0	0	0	mmu-miR-200b-3p				-0.01	-0.06	0.93	2005, 2007, 2009, 2011
ENSA	ENST00000369014.5	endosulfine alpha	167	1	0	1	0	0	0	0	0	0	mmu-miR-200b-3p				-0.01	-0.35	0.45	NULL
PAK3	ENST00000372007.5	p21 protein (Cdc42/Rac)-activated kinase 3	8	1	0	0	1	0	0	0	0	3	mmu-miR-200b-3p				-0.01	-0.02	0.14	NULL
TRIM71	ENST00000383763.5	tripartite motif containing 71, E3 ubiquitin protein ligase	67	1	0	0	1	1	0	0	1	0	mmu-miR-200b-3p				-0.01	-0.02	0.14	NULL
RPRD1A	ENST00000399022.4	regulation of nuclear pre-mRNA domain containing 1A	333	1	1	0	0	0	0	0	0	0	mmu-miR-200b-3p				-0.01	-0.13	0.44	2009, 2011
DENND5A	ENST00000530044.1	DENN/MADD domain containing 5A	294	1	1	0	0	0	0	0	0	1	mmu-miR-200b-3p				-0.01	-0.25	0.83	2005, 2007, 2009, 2011
SUZ12	ENST00000322652.5	SUZ12 polycomb repressive complex 2 subunit	104	1	1	0	0	0	0	0	0	0	mmu-miR-200b-3p				-0.01	-0.08	0.85	2009, 2011
ROBO2	ENST00000461745.1	roundabout, axon guidance receptor, homolog 2 (Drosophila)	22	1	0	1	0	0	0	0	0	1	mmu-miR-200b-3p				-0.01	-0.05	0.8	2011
AFF1	ENST00000395146.4	AF4/FMR2 family, member 1	28	1	1	0	0	0	0	0	0	1	mmu-miR-200b-3p				-0.01	-0.03	0.9	2009, 2011
ENTPD1	ENST00000371207.3	ectonucleoside triphosphate diphosphohydrolase 1	15	1	0	1	0	0	0	0	0	0	mmu-miR-200b-3p				-0.01	-0.04	0.61	2009, 2011
CDK16	ENST00000457458.2	cyclin-dependent kinase 16	2095	1	0	1	0	0	0	0	0	0	mmu-miR-200b-3p				-0.01	-0.04	< 0.1	2005, 2007, 2009, 2011
MRAS	ENST00000289104.4	muscle RAS oncogene homolog	181	1	1	0	0	0	0	0	0	0	mmu-miR-200b-3p				-0.01	-0.07	< 0.1	NULL
RBFOX2	ENST00000449924.2	RNA binding protein, fox-1 homolog (C. elegans) 2	262	2	0	2	0	0	0	0	0	1	mmu-miR-200b-3p				-0.01	-0.34	0.98	2007, 2009, 2011
GLG1	ENST00000422840.2	golgi glycoprotein 1	2175	1	0	0	1	1	0	0	1	0	mmu-miR-200b-3p				-0.01	-0.02	0.14	2011
USP31	ENST00000219689.7	ubiquitin specific peptidase 31	214	1	0	1	0	0	0	0	0	4	mmu-miR-200b-3p				-0.01	-0.02	0.46	2009, 2011
MOCS1	ENST00000373186.4	molybdenum cofactor synthesis 1	179	1	0	0	1	0	0	0	0	0	mmu-miR-200b-3p				-0.01	-0.04	0.14	2011
KMT2C	ENST00000262189.6	lysine (K)-specific methyltransferase 2C	417	1	0	1	0	0	0	0	0	0	mmu-miR-200b-3p				-0.01	-0.07	0.72	2007, 2009, 2011
PAPD5	ENST00000357464.3	PAP associated domain containing 5	152	2	1	1	0	1	0	1	0	0	mmu-miR-429-3p				-0.01	-0.34	0.97	2007, 2009, 2011
KCNK12	ENST00000327876.4	potassium channel, subfamily K, member 12	5	1	0	0	1	0	0	0	0	0	mmu-miR-200b-3p				-0.01	-0.01	0.14	NULL
NRXN1	ENST00000342183.5	neurexin 1	5	1	0	0	1	0	0	0	0	1	mmu-miR-200b-3p				-0.01	-0.01	0.14	NULL
KLF13	ENST00000307145.3	Kruppel-like factor 13	5	1	0	0	1	0	0	0	0	0	mmu-miR-200b-3p				-0.01	-0.01	0.14	2005, 2007, 2009, 2011
CELF2	ENST00000379261.4	CUGBP, Elav-like family member 2	45	1	0	0	1	0	0	0	0	2	mmu-miR-200b-3p				-0.01	-0.01	0.14	2005, 2007, 2009, 2011
MBNL1	ENST00000357472.3	muscleblind-like splicing regulator 1	135	1	0	0	1	0	0	0	0	1	mmu-miR-200b-3p				-0.01	-0.01	0.14	2005, 2007
PVRL1	ENST00000264025.3	poliovirus receptor-related 1 (herpesvirus entry mediator C)	50	1	0	0	1	0	0	0	0	0	mmu-miR-200b-3p				-0.01	-0.01	0.14	2007, 2009, 2011
FAM126A	ENST00000409923.1	family with sequence similarity 126, member A	241	1	0	0	1	0	0	0	0	2	mmu-miR-200b-3p				-0.01	-0.01	< 0.1	NULL
CREBBP	ENST00000262367.5	CREB binding protein	532	1	0	0	1	0	0	0	0	1	mmu-miR-200b-3p				-0.01	-0.01	0.14	2005, 2007, 2009, 2011
AFF4	ENST00000265343.5	AF4/FMR2 family, member 4	2755	1	0	0	1	0	0	0	0	3	mmu-miR-200b-3p				-0.01	-0.01	0.14	2007, 2009, 2011
ZFHX4	ENST00000521891.2	zinc finger homeobox 4	194	1	0	0	1	0	0	0	0	0	mmu-miR-200b-3p				-0.01	-0.01	0.14	2005, 2007, 2009, 2011
UBE2J1	ENST00000435041.2	ubiquitin-conjugating enzyme E2, J1	1318	1	0	0	1	0	0	0	0	1	mmu-miR-200b-3p				-0.01	-0.03	0.14	2011
RSRC2	ENST00000331738.7	arginine/serine-rich coiled-coil 2	320	1	0	1	0	1	0	0	1	2	mmu-miR-200b-3p				-0.01	-0.36	0.86	NULL
IRS1	ENST00000305123.5	insulin receptor substrate 1	804	1	0	0	1	0	0	0	0	0	mmu-miR-200b-3p				-0.01	-0.01	0.14	2005, 2007, 2011
BCL9	ENST00000234739.3	B-cell CLL/lymphoma 9	70	1	0	0	1	0	0	0	0	0	mmu-miR-200b-3p				-0.01	-0.01	0.14	2005, 2007
HIC2	ENST00000407464.2	hypermethylated in cancer 2	28	1	0	1	0	0	0	0	0	1	mmu-miR-200b-3p				-0.01	-0.05	0.47	2005, 2007, 2011
SOAT1	ENST00000367619.3	sterol O-acyltransferase 1	654	1	0	0	1	1	0	0	1	1	mmu-miR-200b-3p				-0.01	-0.02	0.27	NULL
MARCH6	ENST00000274140.5	membrane-associated ring finger (C3HC4) 6, E3 ubiquitin protein ligase	14086	1	0	0	1	0	0	0	0	0	mmu-miR-200b-3p				-0.01	-0.01	0.14	2007, 2009, 2011
NFIC	ENST00000346156.5	nuclear factor I/C (CCAAT-binding transcription factor)	26	1	0	0	1	0	0	0	0	0	mmu-miR-200b-3p				-0.01	-0.01	0.14	NULL
UBE2B	ENST00000265339.2	ubiquitin-conjugating enzyme E2B	3421	1	0	1	0	1	1	0	0	0	mmu-miR-200b-3p				-0.01	-0.34	0.81	2005, 2007, 2009, 2011
CDH7	ENST00000397968.2	cadherin 7, type 2	42	1	0	0	1	1	0	0	1	2	mmu-miR-200b-3p				-0.01	-0.05	0.14	NULL
CCDC47	ENST00000225726.5	coiled-coil domain containing 47	1484	1	1	0	0	0	0	0	0	0	mmu-miR-200b-3p				-0.01	-0.03	< 0.1	2009, 2011
INPP4A	ENST00000409016.4	inositol polyphosphate-4-phosphatase, type I, 107kDa	387	1	1	0	0	0	0	0	0	0	mmu-miR-200b-3p				-0.01	-0.18	0.86	2011
ZNF148	ENST00000360647.4	zinc finger protein 148	230	1	0	1	0	0	0	0	0	2	mmu-miR-200b-3p				-0.01	-0.06	0.43	2007, 2009
RAB13	ENST00000368575.3	RAB13, member RAS oncogene family	26	1	0	0	1	0	0	0	0	0	mmu-miR-200b-3p				-0.01	-0.06	0.14	2011
MECP2	ENST00000303391.6	methyl CpG binding protein 2 (Rett syndrome)	1474	1	1	0	0	1	0	0	1	0	mmu-miR-200b-3p				-0.01	-0.04	0.27	2009, 2011
ATP11A	ENST00000487903.1	ATPase, class VI, type 11A	731	1	0	0	1	0	0	0	0	1	mmu-miR-200b-3p				-0.01	-0.01	0.14	2009, 2011
TMEM200C	ENST00000581347.2	transmembrane protein 200C	54	1	0	0	1	1	1	0	0	2	mmu-miR-429-3p				-0.01	-0.06	0.14	NULL
LMTK2	ENST00000297293.5	lemur tyrosine kinase 2	51	1	0	1	0	0	0	0	0	2	mmu-miR-200b-3p				-0.01	-0.02	0.8	2011
AGO3	ENST00000373191.4	argonaute RISC catalytic component 3	198	1	0	0	1	1	0	1	0	4	mmu-miR-200b-3p				-0.01	-0.07	0.34	NULL
CKAP4	ENST00000378026.4	cytoskeleton-associated protein 4	1923	1	0	1	0	0	0	0	0	0	mmu-miR-200b-3p				-0.01	-0.28	0.92	2011
XPR1	ENST00000367590.4	xenotropic and polytropic retrovirus receptor 1	544	1	1	0	0	0	0	0	0	0	mmu-miR-200c-3p				-0.01	-0.06	0.53	2011
FNDC3B	ENST00000336824.4	fibronectin type III domain containing 3B	509	2	0	1	1	0	0	0	0	1	mmu-miR-200b-3p				-0.01	-0.09	0.6	2005, 2007, 2009, 2011
ZC3H15	ENST00000337859.6	zinc finger CCCH-type containing 15	395	1	0	1	0	0	0	0	0	0	mmu-miR-429-3p				-0.01	-0.15	0.53	2007
HECW2	ENST00000260983.3	HECT, C2 and WW domain containing E3 ubiquitin protein ligase 2	28	2	0	0	2	0	0	0	0	2	mmu-miR-200b-3p				-0.01	-0.03	0.27	NULL
DR1	ENST00000370272.4	down-regulator of transcription 1, TBP-binding (negative cofactor 2)	2994	1	0	0	1	2	0	2	0	1	mmu-miR-200b-3p				-0.01	-0.51	0.17	NULL
NEO1	ENST00000261908.6	neogenin 1	261	1	0	1	0	0	0	0	0	1	mmu-miR-200b-3p				-0.01	-0.02	0.44	2009, 2011
COPS2	ENST00000388901.5	COP9 signalosome subunit 2	11120	1	1	0	0	0	0	0	0	1	mmu-miR-200b-3p				-0.01	-0.22	0.66	2011
HMGB3	ENST00000325307.7	high mobility group box 3	295	1	1	0	0	0	0	0	0	1	mmu-miR-200b-3p				-0.01	-0.34	0.9	2005, 2007, 2009, 2011
PHB2	ENST00000546111.1	prohibitin 2	120	1	1	0	0	0	0	0	0	0	mmu-miR-200c-3p				-0.01	-0.21	0.9	NULL
BPTF	ENST00000321892.4	bromodomain PHD finger transcription factor	7	1	0	1	0	0	0	0	0	1	mmu-miR-200b-3p				0	-0.02	0.75	2007
SPRYD4	ENST00000338146.5	SPRY domain containing 4	1999	1	0	1	0	0	0	0	0	0	mmu-miR-200b-3p				0	-0.24	0.4	2009, 2011
FAM107B	ENST00000378470.1	family with sequence similarity 107, member B	403	1	0	0	1	0	0	0	0	1	mmu-miR-200b-3p				0	-0.12	0.14	2007, 2009, 2011
GFI1	ENST00000370332.1	growth factor independent 1 transcription repressor	154	1	0	0	1	0	0	0	0	0	mmu-miR-200b-3p				0	-0.05	0.14	2011
COPS8	ENST00000354371.2	COP9 signalosome subunit 8	1979	1	1	0	0	0	0	0	0	1	mmu-miR-200b-3p				0	-0.47	0.9	2005, 2007, 2009, 2011
STK10	ENST00000176763.5	serine/threonine kinase 10	655	1	0	1	0	1	0	1	0	0	mmu-miR-200b-3p				0	-0.04	0.51	2009, 2011
YWHAB	ENST00000353703.4	tyrosine 3-monooxygenase/tryptophan 5-monooxygenase activation protein, beta polypeptide	272	1	0	1	0	0	0	0	0	1	mmu-miR-200b-3p				0	-0.19	0.68	2007, 2009, 2011
SESN3	ENST00000536441.1	sestrin 3	260	1	1	0	0	1	0	0	1	1	mmu-miR-200b-3p				0	-0.04	0.9	NULL
ARL3	ENST00000260746.5	ADP-ribosylation factor-like 3	1387	1	0	0	1	0	0	0	0	0	mmu-miR-429-3p				0	-0.12	0.14	2009, 2011
SEC31B	ENST00000370345.3	SEC31 homolog B (S. cerevisiae)	43	1	0	1	0	0	0	0	0	0	mmu-miR-200b-3p				0	-0.07	0.78	NULL
MLLT3	ENST00000380338.4	myeloid/lymphoid or mixed-lineage leukemia (trithorax homolog, Drosophila); translocated to, 3	385	1	0	1	0	0	0	0	0	0	mmu-miR-200b-3p				0	-0.02	0.34	NULL
MBD5	ENST00000407073.1	methyl-CpG binding domain protein 5	7	1	0	0	1	0	0	0	0	1	mmu-miR-200b-3p				0	-0.01	0.14	NULL
ACP1	ENST00000272067.6	acid phosphatase 1, soluble	499	1	0	1	0	0	0	0	0	1	mmu-miR-200b-3p				0	-0.29	0.91	NULL
NIPBL	ENST00000448238.2	Nipped-B homolog (Drosophila)	250	1	0	0	1	0	0	0	0	0	mmu-miR-200b-3p				0	-0.09	0.14	2005, 2007
JAG2	ENST00000331782.3	jagged 2	68	1	0	1	0	0	0	0	0	1	mmu-miR-200b-3p				0	-0.02	0.84	2009, 2011
WNK1	ENST00000315939.6	WNK lysine deficient protein kinase 1	950	1	1	0	0	1	0	1	0	0	mmu-miR-200b-3p				0	-0.05	0.6	2009, 2011
EFNA5	ENST00000333274.6	ephrin-A5	225	1	0	0	1	0	0	0	0	0	mmu-miR-200b-3p				0	-0.04	0.14	NULL
LRP1	ENST00000243077.3	low density lipoprotein receptor-related protein 1	270	1	1	0	0	0	0	0	0	0	mmu-miR-200b-3p				0	-0.1	0.86	2005, 2007, 2009, 2011
LYSMD3	ENST00000509384.1	LysM, putative peptidoglycan-binding, domain containing 3	92	1	0	1	0	0	0	0	0	1	mmu-miR-200b-3p				0	-0.22	0.64	2009, 2011
ATP6V0A2	ENST00000330342.3	ATPase, H+ transporting, lysosomal V0 subunit a2	376	1	0	1	0	0	0	0	0	1	mmu-miR-200b-3p				0	-0.1	0.61	2011
HSPH1	ENST00000320027.5	heat shock 105kDa/110kDa protein 1	4109	1	0	1	0	0	0	0	0	0	mmu-miR-200b-3p				0	-0.17	0.91	NULL
MXD4	ENST00000337190.2	MAX dimerization protein 4	1173	1	0	0	1	0	0	0	0	0	mmu-miR-200b-3p				0	-0.13	0.14	2005, 2007, 2009, 2011
TTC13	ENST00000366661.4	tetratricopeptide repeat domain 13	3928	1	0	1	0	0	0	0	0	0	mmu-miR-200b-3p				0	-0.18	0.7	2011
IER5	ENST00000367577.4	immediate early response 5	11212	1	0	1	0	0	0	0	0	0	mmu-miR-200b-3p				0	-0.22	0.89	2005, 2007, 2009, 2011
EPS8	ENST00000543523.1	epidermal growth factor receptor pathway substrate 8	2643	2	0	2	0	0	0	0	0	1	mmu-miR-200b-3p				0	-0.39	> 0.99	2005, 2007, 2009, 2011
SLC35E2	ENST00000246421.4	solute carrier family 35, member E2	5	1	0	1	0	0	0	0	0	0	mmu-miR-200b-3p				0	-0.32	0.74	2011
GATSL2	ENST00000426327.3	GATS protein-like 2	5	2	0	2	0	0	0	0	0	0	mmu-miR-200b-3p				0	-0.26	0.92	NULL
BRMS1L	ENST00000216807.7	breast cancer metastasis-suppressor 1-like	230	1	0	1	0	0	0	0	0	0	mmu-miR-200b-3p				0	-0.02	0.9	2007
G6PC	ENST00000253801.2	glucose-6-phosphatase, catalytic subunit	5	1	0	1	0	0	0	0	0	0	mmu-miR-200b-3p				0	-0.19	0.66	2011
ZBTB20	ENST00000462705.1	zinc finger and BTB domain containing 20	5	3	0	2	1	1	0	1	0	4	mmu-miR-200b-3p				0	-0.14	0.94	NULL
PRMT7	ENST00000339507.5	protein arginine methyltransferase 7	6277	1	0	1	0	0	0	0	0	0	mmu-miR-200b-3p				0	-0.27	0.8	NULL
FGF10	ENST00000264664.4	fibroblast growth factor 10	5	1	0	1	0	0	0	0	0	1	mmu-miR-200b-3p				0	-0.18	0.44	NULL
RNF11	ENST00000242719.3	ring finger protein 11	5881	1	0	0	1	0	0	0	0	0	mmu-miR-200b-3p				0	-0.03	0.14	NULL
GRAP2	ENST00000344138.4	GRB2-related adaptor protein 2	5	1	0	1	0	0	0	0	0	0	mmu-miR-200b-3p				0	-0.1	0.74	NULL
TMEM135	ENST00000340353.7	transmembrane protein 135	963	1	0	0	1	0	0	0	0	0	mmu-miR-200b-3p				0	-0.01	0.14	2011
BAZ2B	ENST00000392782.1	bromodomain adjacent to zinc finger domain, 2B	25	1	0	1	0	0	0	0	0	1	mmu-miR-200b-3p				0	-0.15	0.93	2011
PRR11	ENST00000262293.4	proline rich 11	56	1	1	0	0	0	0	0	0	0	mmu-miR-200b-3p				0	-0.38	0.9	2011
NRG3	ENST00000372142.2	neuregulin 3	27	1	0	1	0	0	0	0	0	1	mmu-miR-200b-3p				0	-0.14	0.48	2011
CADM1	ENST00000452722.3	cell adhesion molecule 1	676	1	0	0	1	0	0	0	0	2	mmu-miR-200b-3p				0	-0.01	0.14	2011
DMD	ENST00000378677.2	dystrophin	211	1	0	0	1	0	0	0	0	0	mmu-miR-200b-3p				0	-0.01	0.14	NULL
HMGCR	ENST00000287936.4	3-hydroxy-3-methylglutaryl-CoA reductase	1385	1	1	0	0	0	0	0	0	1	mmu-miR-200b-3p				0	-0.03	< 0.1	NULL
PPAP2B	ENST00000371250.3	phosphatidic acid phosphatase type 2B	81	1	0	1	0	1	0	1	0	0	mmu-miR-200b-3p				0	-0.32	0.91	2005, 2007, 2009, 2011
JAKMIP2	ENST00000507386.1	janus kinase and microtubule interacting protein 2	26	1	1	0	0	0	0	0	0	2	mmu-miR-200b-3p				0	-0.06	0.87	NULL
NCOA7	ENST00000392477.2	nuclear receptor coactivator 7	2967	1	0	1	0	0	0	0	0	0	mmu-miR-200b-3p				0	-0.15	0.75	2005, 2007, 2009, 2011
GRIN2A	ENST00000562109.1	glutamate receptor, ionotropic, N-methyl D-aspartate 2A	5	1	0	1	0	0	0	0	0	1	mmu-miR-200b-3p				0	-0.02	0.49	NULL
CHST2	ENST00000309575.3	carbohydrate (N-acetylglucosamine-6-O) sulfotransferase 2	154	1	0	0	1	0	0	0	0	0	mmu-miR-200b-3p				0	-0.09	0.14	2007, 2009, 2011
SERPINC1	ENST00000367698.3	serpin peptidase inhibitor, clade C (antithrombin), member 1	792	1	0	0	1	0	0	0	0	0	mmu-miR-200b-3p				0	-0.07	0.14	NULL
ATP5J2-PTCD1	ENST00000413834.1	ATP5J2-PTCD1 readthrough	22	1	0	1	0	0	0	0	0	0	mmu-miR-200b-3p				0	-0.1	< 0.1	NULL
